# Supplementary material for: Modular microfluidics enables kinetic insight from time-resolved cryo-EM
Source: Nat Commun. 2020 Jul 10;11:3465. doi: 10.1038/s41467-020-17230-4 (PMC7351747; doi:10.1038/s41467-020-17230-4)
Supplement: Supplementary file 4 — Supplementary Data 2 [file 41467_2020_17230_MOESM4_ESM.txt]

SolidWorks IGES file using analytic representation for surfaces         S      1
1H,,1H;,11H10ms Comsol,119HZ:\home\users\nasresmo\Manufacturing and MicrG      1
ofluidics\PDMS(Mixing chip)\10ms laminar flow mixer\Comsol\10ms Comsol.IG      2
GS,15HSolidWorks 2019,15HSolidWorks 2019,32,308,15,308,15,11H10ms ComsolG      3
,1.,2,2HMM,50,0.125,13H200113.121726,1E-08,499990.,8Hnasresmo,,11,0,13H2G      4
00113.121726;                                                           G      5
     314       1       0       0       0                        00000200D      1
     314       0       8       1       0                               0D      2
     128       2       0       0       0                        01010000D      3
     128       0       0       4       0                               0D      4
     126       6       0       0       0                        01010500D      5
     126       0       0       2       0                               0D      6
     110       8       0       0       0                        01010000D      7
     110       0       0       2       0                               0D      8
     126      10       0       0       0                        01010500D      9
     126       0       0       2       0                               0D     10
     110      12       0       0       0                        01010000D     11
     110       0       0       2       0                               0D     12
     126      14       0       0       0                        01010500D     13
     126       0       0       2       0                               0D     14
     110      16       0       0       0                        01010000D     15
     110       0       0       2       0                               0D     16
     126      18       0       0       0                        01010500D     17
     126       0       0       2       0                               0D     18
     110      20       0       0       0                        01010000D     19
     110       0       0       2       0                               0D     20
     102      22       0       0       0                        01010500D     21
     102       0       0       1       0                               0D     22
     102      23       0       0       0                        01010000D     23
     102       0       0       1       0                               0D     24
     142      24       0       0       0                        00010500D     25
     142       0       0       1       0                               0D     26
     144      25       0       0       0                        00000000D     27
     144       0      -1       1       0                               0D     28
     128      26       0       0       0                        01010000D     29
     128       0       0       4       0                               0D     30
     126      30       0       0       0                        01010500D     31
     126       0       0       2       0                               0D     32
     110      32       0       0       0                        01010000D     33
     110       0       0       2       0                               0D     34
     126      34       0       0       0                        01010500D     35
     126       0       0       2       0                               0D     36
     110      36       0       0       0                        01010000D     37
     110       0       0       2       0                               0D     38
     126      38       0       0       0                        01010500D     39
     126       0       0       2       0                               0D     40
     110      40       0       0       0                        01010000D     41
     110       0       0       2       0                               0D     42
     126      42       0       0       0                        01010500D     43
     126       0       0       2       0                               0D     44
     110      44       0       0       0                        01010000D     45
     110       0       0       2       0                               0D     46
     102      46       0       0       0                        01010500D     47
     102       0       0       1       0                               0D     48
     102      47       0       0       0                        01010000D     49
     102       0       0       1       0                               0D     50
     142      48       0       0       0                        00010500D     51
     142       0       0       1       0                               0D     52
     144      49       0       0       0                        00000000D     53
     144       0      -1       1       0                               0D     54
     128      50       0       0       0                        01010000D     55
     128       0       0       4       0                               0D     56
     126      54       0       0       0                        01010500D     57
     126       0       0       2       0                               0D     58
     110      56       0       0       0                        01010000D     59
     110       0       0       2       0                               0D     60
     126      58       0       0       0                        01010500D     61
     126       0       0       2       0                               0D     62
     110      60       0       0       0                        01010000D     63
     110       0       0       2       0                               0D     64
     126      62       0       0       0                        01010500D     65
     126       0       0       2       0                               0D     66
     110      64       0       0       0                        01010000D     67
     110       0       0       2       0                               0D     68
     126      66       0       0       0                        01010500D     69
     126       0       0       2       0                               0D     70
     110      68       0       0       0                        01010000D     71
     110       0       0       2       0                               0D     72
     102      70       0       0       0                        01010500D     73
     102       0       0       1       0                               0D     74
     102      71       0       0       0                        01010000D     75
     102       0       0       1       0                               0D     76
     142      72       0       0       0                        00010500D     77
     142       0       0       1       0                               0D     78
     144      73       0       0       0                        00000000D     79
     144       0      -1       1       0                               0D     80
     128      74       0       0       0                        01010000D     81
     128       0       0       4       0                               0D     82
     126      78       0       0       0                        01010500D     83
     126       0       0       2       0                               0D     84
     110      80       0       0       0                        01010000D     85
     110       0       0       2       0                               0D     86
     126      82       0       0       0                        01010500D     87
     126       0       0       2       0                               0D     88
     110      84       0       0       0                        01010000D     89
     110       0       0       2       0                               0D     90
     126      86       0       0       0                        01010500D     91
     126       0       0       2       0                               0D     92
     110      88       0       0       0                        01010000D     93
     110       0       0       2       0                               0D     94
     126      90       0       0       0                        01010500D     95
     126       0       0       2       0                               0D     96
     110      92       0       0       0                        01010000D     97
     110       0       0       2       0                               0D     98
     102      94       0       0       0                        01010500D     99
     102       0       0       1       0                               0D    100
     102      95       0       0       0                        01010000D    101
     102       0       0       1       0                               0D    102
     142      96       0       0       0                        00010500D    103
     142       0       0       1       0                               0D    104
     144      97       0       0       0                        00000000D    105
     144       0      -1       1       0                               0D    106
     128      98       0       0       0                        01010000D    107
     128       0       0       4       0                               0D    108
     126     102       0       0       0                        01010500D    109
     126       0       0       2       0                               0D    110
     110     104       0       0       0                        01010000D    111
     110       0       0       2       0                               0D    112
     126     106       0       0       0                        01010500D    113
     126       0       0       2       0                               0D    114
     110     108       0       0       0                        01010000D    115
     110       0       0       2       0                               0D    116
     126     110       0       0       0                        01010500D    117
     126       0       0       2       0                               0D    118
     110     112       0       0       0                        01010000D    119
     110       0       0       2       0                               0D    120
     126     114       0       0       0                        01010500D    121
     126       0       0       2       0                               0D    122
     110     116       0       0       0                        01010000D    123
     110       0       0       2       0                               0D    124
     102     118       0       0       0                        01010500D    125
     102       0       0       1       0                               0D    126
     102     119       0       0       0                        01010000D    127
     102       0       0       1       0                               0D    128
     142     120       0       0       0                        00010500D    129
     142       0       0       1       0                               0D    130
     144     121       0       0       0                        00000000D    131
     144       0      -1       1       0                               0D    132
     128     122       0       0       0                        01010000D    133
     128       0       0       4       0                               0D    134
     126     126       0       0       0                        01010500D    135
     126       0       0       2       0                               0D    136
     110     128       0       0       0                        01010000D    137
     110       0       0       2       0                               0D    138
     126     130       0       0       0                        01010500D    139
     126       0       0       2       0                               0D    140
     110     132       0       0       0                        01010000D    141
     110       0       0       2       0                               0D    142
     126     134       0       0       0                        01010500D    143
     126       0       0       2       0                               0D    144
     110     136       0       0       0                        01010000D    145
     110       0       0       2       0                               0D    146
     126     138       0       0       0                        01010500D    147
     126       0       0       2       0                               0D    148
     110     140       0       0       0                        01010000D    149
     110       0       0       2       0                               0D    150
     102     142       0       0       0                        01010500D    151
     102       0       0       1       0                               0D    152
     102     143       0       0       0                        01010000D    153
     102       0       0       1       0                               0D    154
     142     144       0       0       0                        00010500D    155
     142       0       0       1       0                               0D    156
     144     145       0       0       0                        00000000D    157
     144       0      -1       1       0                               0D    158
     110     146       0       0       0                        01010000D    159
     110       0       0       2       0                               0D    160
     110     148       0       0       0                        01010000D    161
     110       0       0       2       0                               0D    162
     120     150       0       0       0                        01010000D    163
     120       0       0       1       0                               0D    164
     126     151       0       0       0                        01010500D    165
     126       0       0       2       0                               0D    166
     110     153       0       0       0                        01010000D    167
     110       0       0       2       0                               0D    168
     126     155       0       0       0                        01010500D    169
     126       0       0       2       0                               0D    170
     124     157       0       0       0                        00000000D    171
     124       0       0       4       0                               0D    172
     100     161       0       0       0             171        01010000D    173
     100       0       0       2       0                               0D    174
     126     163       0       0       0                        01010500D    175
     126       0       0       2       0                               0D    176
     110     165       0       0       0                        01010000D    177
     110       0       0       2       0                               0D    178
     126     167       0       0       0                        01010500D    179
     126       0       0       2       0                               0D    180
     124     169       0       0       0                        00000000D    181
     124       0       0       4       0                               0D    182
     100     173       0       0       0             181        01010000D    183
     100       0       0       2       0                               0D    184
     102     175       0       0       0                        01010500D    185
     102       0       0       1       0                               0D    186
     102     176       0       0       0                        01010000D    187
     102       0       0       1       0                               0D    188
     142     177       0       0       0                        00010500D    189
     142       0       0       1       0                               0D    190
     144     178       0       0       0                        00000000D    191
     144       0      -1       1       0                               0D    192
     128     179       0       0       0                        01010000D    193
     128       0       0       4       0                               0D    194
     126     183       0       0       0                        01010500D    195
     126       0       0       2       0                               0D    196
     110     185       0       0       0                        01010000D    197
     110       0       0       2       0                               0D    198
     126     187       0       0       0                        01010500D    199
     126       0       0       2       0                               0D    200
     110     189       0       0       0                        01010000D    201
     110       0       0       2       0                               0D    202
     126     191       0       0       0                        01010500D    203
     126       0       0       2       0                               0D    204
     110     193       0       0       0                        01010000D    205
     110       0       0       2       0                               0D    206
     126     195       0       0       0                        01010500D    207
     126       0       0       2       0                               0D    208
     110     197       0       0       0                        01010000D    209
     110       0       0       2       0                               0D    210
     102     199       0       0       0                        01010500D    211
     102       0       0       1       0                               0D    212
     102     200       0       0       0                        01010000D    213
     102       0       0       1       0                               0D    214
     142     201       0       0       0                        00010500D    215
     142       0       0       1       0                               0D    216
     144     202       0       0       0                        00000000D    217
     144       0      -1       1       0                               0D    218
     128     203       0       0       0                        01010000D    219
     128       0       0       4       0                               0D    220
     126     207       0       0       0                        01010500D    221
     126       0       0       2       0                               0D    222
     110     209       0       0       0                        01010000D    223
     110       0       0       2       0                               0D    224
     126     211       0       0       0                        01010500D    225
     126       0       0       2       0                               0D    226
     110     213       0       0       0                        01010000D    227
     110       0       0       2       0                               0D    228
     126     215       0       0       0                        01010500D    229
     126       0       0       2       0                               0D    230
     110     217       0       0       0                        01010000D    231
     110       0       0       2       0                               0D    232
     126     219       0       0       0                        01010500D    233
     126       0       0       2       0                               0D    234
     110     221       0       0       0                        01010000D    235
     110       0       0       2       0                               0D    236
     102     223       0       0       0                        01010500D    237
     102       0       0       1       0                               0D    238
     102     224       0       0       0                        01010000D    239
     102       0       0       1       0                               0D    240
     142     225       0       0       0                        00010500D    241
     142       0       0       1       0                               0D    242
     144     226       0       0       0                        00000000D    243
     144       0      -1       1       0                               0D    244
     110     227       0       0       0                        01010000D    245
     110       0       0       2       0                               0D    246
     110     229       0       0       0                        01010000D    247
     110       0       0       2       0                               0D    248
     120     231       0       0       0                        01010000D    249
     120       0       0       1       0                               0D    250
     126     232       0       0       0                        01010500D    251
     126       0       0       2       0                               0D    252
     110     234       0       0       0                        01010000D    253
     110       0       0       2       0                               0D    254
     126     236       0       0       0                        01010500D    255
     126       0       0       2       0                               0D    256
     124     238       0       0       0                        00000000D    257
     124       0       0       4       0                               0D    258
     100     242       0       0       0             257        01010000D    259
     100       0       0       2       0                               0D    260
     126     244       0       0       0                        01010500D    261
     126       0       0       2       0                               0D    262
     110     246       0       0       0                        01010000D    263
     110       0       0       2       0                               0D    264
     126     248       0       0       0                        01010500D    265
     126       0       0       2       0                               0D    266
     124     250       0       0       0                        00000000D    267
     124       0       0       4       0                               0D    268
     100     254       0       0       0             267        01010000D    269
     100       0       0       2       0                               0D    270
     102     256       0       0       0                        01010500D    271
     102       0       0       1       0                               0D    272
     102     257       0       0       0                        01010000D    273
     102       0       0       1       0                               0D    274
     142     258       0       0       0                        00010500D    275
     142       0       0       1       0                               0D    276
     144     259       0       0       0                        00000000D    277
     144       0      -1       1       0                               0D    278
     128     260       0       0       0                        01010000D    279
     128       0       0       4       0                               0D    280
     126     264       0       0       0                        01010500D    281
     126       0       0       2       0                               0D    282
     110     266       0       0       0                        01010000D    283
     110       0       0       2       0                               0D    284
     126     268       0       0       0                        01010500D    285
     126       0       0       2       0                               0D    286
     110     270       0       0       0                        01010000D    287
     110       0       0       2       0                               0D    288
     126     272       0       0       0                        01010500D    289
     126       0       0       2       0                               0D    290
     110     274       0       0       0                        01010000D    291
     110       0       0       2       0                               0D    292
     126     276       0       0       0                        01010500D    293
     126       0       0       2       0                               0D    294
     110     278       0       0       0                        01010000D    295
     110       0       0       2       0                               0D    296
     102     280       0       0       0                        01010500D    297
     102       0       0       1       0                               0D    298
     102     281       0       0       0                        01010000D    299
     102       0       0       1       0                               0D    300
     142     282       0       0       0                        00010500D    301
     142       0       0       1       0                               0D    302
     144     283       0       0       0                        00000000D    303
     144       0      -1       1       0                               0D    304
     128     284       0       0       0                        01010000D    305
     128       0       0       4       0                               0D    306
     126     288       0       0       0                        01010500D    307
     126       0       0       2       0                               0D    308
     110     290       0       0       0                        01010000D    309
     110       0       0       2       0                               0D    310
     126     292       0       0       0                        01010500D    311
     126       0       0       2       0                               0D    312
     110     294       0       0       0                        01010000D    313
     110       0       0       2       0                               0D    314
     126     296       0       0       0                        01010500D    315
     126       0       0       2       0                               0D    316
     110     298       0       0       0                        01010000D    317
     110       0       0       2       0                               0D    318
     126     300       0       0       0                        01010500D    319
     126       0       0       2       0                               0D    320
     110     302       0       0       0                        01010000D    321
     110       0       0       2       0                               0D    322
     102     304       0       0       0                        01010500D    323
     102       0       0       1       0                               0D    324
     102     305       0       0       0                        01010000D    325
     102       0       0       1       0                               0D    326
     142     306       0       0       0                        00010500D    327
     142       0       0       1       0                               0D    328
     144     307       0       0       0                        00000000D    329
     144       0      -1       1       0                               0D    330
     110     308       0       0       0                        01010000D    331
     110       0       0       2       0                               0D    332
     110     310       0       0       0                        01010000D    333
     110       0       0       2       0                               0D    334
     120     312       0       0       0                        01010000D    335
     120       0       0       1       0                               0D    336
     126     313       0       0       0                        01010500D    337
     126       0       0       2       0                               0D    338
     110     315       0       0       0                        01010000D    339
     110       0       0       2       0                               0D    340
     126     317       0       0       0                        01010500D    341
     126       0       0       2       0                               0D    342
     124     319       0       0       0                        00000000D    343
     124       0       0       4       0                               0D    344
     100     323       0       0       0             343        01010000D    345
     100       0       0       2       0                               0D    346
     126     325       0       0       0                        01010500D    347
     126       0       0       2       0                               0D    348
     110     327       0       0       0                        01010000D    349
     110       0       0       2       0                               0D    350
     126     329       0       0       0                        01010500D    351
     126       0       0       2       0                               0D    352
     124     331       0       0       0                        00000000D    353
     124       0       0       4       0                               0D    354
     100     335       0       0       0             353        01010000D    355
     100       0       0       2       0                               0D    356
     102     337       0       0       0                        01010500D    357
     102       0       0       1       0                               0D    358
     102     338       0       0       0                        01010000D    359
     102       0       0       1       0                               0D    360
     142     339       0       0       0                        00010500D    361
     142       0       0       1       0                               0D    362
     144     340       0       0       0                        00000000D    363
     144       0      -1       1       0                               0D    364
     128     341       0       0       0                        01010000D    365
     128       0       0       4       0                               0D    366
     126     345       0       0       0                        01010500D    367
     126       0       0       2       0                               0D    368
     110     347       0       0       0                        01010000D    369
     110       0       0       2       0                               0D    370
     126     349       0       0       0                        01010500D    371
     126       0       0       2       0                               0D    372
     110     351       0       0       0                        01010000D    373
     110       0       0       2       0                               0D    374
     126     353       0       0       0                        01010500D    375
     126       0       0       2       0                               0D    376
     110     355       0       0       0                        01010000D    377
     110       0       0       2       0                               0D    378
     126     357       0       0       0                        01010500D    379
     126       0       0       2       0                               0D    380
     110     359       0       0       0                        01010000D    381
     110       0       0       2       0                               0D    382
     102     361       0       0       0                        01010500D    383
     102       0       0       1       0                               0D    384
     102     362       0       0       0                        01010000D    385
     102       0       0       1       0                               0D    386
     142     363       0       0       0                        00010500D    387
     142       0       0       1       0                               0D    388
     144     364       0       0       0                        00000000D    389
     144       0      -1       1       0                               0D    390
     128     365       0       0       0                        01010000D    391
     128       0       0       4       0                               0D    392
     126     369       0       0       0                        01010500D    393
     126       0       0       2       0                               0D    394
     110     371       0       0       0                        01010000D    395
     110       0       0       2       0                               0D    396
     126     373       0       0       0                        01010500D    397
     126       0       0       2       0                               0D    398
     110     375       0       0       0                        01010000D    399
     110       0       0       2       0                               0D    400
     126     377       0       0       0                        01010500D    401
     126       0       0       2       0                               0D    402
     110     379       0       0       0                        01010000D    403
     110       0       0       2       0                               0D    404
     126     381       0       0       0                        01010500D    405
     126       0       0       2       0                               0D    406
     110     383       0       0       0                        01010000D    407
     110       0       0       2       0                               0D    408
     102     385       0       0       0                        01010500D    409
     102       0       0       1       0                               0D    410
     102     386       0       0       0                        01010000D    411
     102       0       0       1       0                               0D    412
     142     387       0       0       0                        00010500D    413
     142       0       0       1       0                               0D    414
     144     388       0       0       0                        00000000D    415
     144       0      -1       1       0                               0D    416
     128     389       0       0       0                        01010000D    417
     128       0       0       4       0                               0D    418
     126     393       0       0       0                        01010500D    419
     126       0       0       2       0                               0D    420
     110     395       0       0       0                        01010000D    421
     110       0       0       2       0                               0D    422
     126     397       0       0       0                        01010500D    423
     126       0       0       2       0                               0D    424
     110     399       0       0       0                        01010000D    425
     110       0       0       2       0                               0D    426
     126     401       0       0       0                        01010500D    427
     126       0       0       2       0                               0D    428
     110     403       0       0       0                        01010000D    429
     110       0       0       2       0                               0D    430
     126     405       0       0       0                        01010500D    431
     126       0       0       2       0                               0D    432
     110     407       0       0       0                        01010000D    433
     110       0       0       2       0                               0D    434
     102     409       0       0       0                        01010500D    435
     102       0       0       1       0                               0D    436
     102     410       0       0       0                        01010000D    437
     102       0       0       1       0                               0D    438
     142     411       0       0       0                        00010500D    439
     142       0       0       1       0                               0D    440
     144     412       0       0       0                        00000000D    441
     144       0      -1       1       0                               0D    442
     128     413       0       0       0                        01010000D    443
     128       0       0       4       0                               0D    444
     126     417       0       0       0                        01010500D    445
     126       0       0       2       0                               0D    446
     110     419       0       0       0                        01010000D    447
     110       0       0       2       0                               0D    448
     126     421       0       0       0                        01010500D    449
     126       0       0       2       0                               0D    450
     110     423       0       0       0                        01010000D    451
     110       0       0       2       0                               0D    452
     126     425       0       0       0                        01010500D    453
     126       0       0       2       0                               0D    454
     110     427       0       0       0                        01010000D    455
     110       0       0       2       0                               0D    456
     126     429       0       0       0                        01010500D    457
     126       0       0       2       0                               0D    458
     110     431       0       0       0                        01010000D    459
     110       0       0       2       0                               0D    460
     102     433       0       0       0                        01010500D    461
     102       0       0       1       0                               0D    462
     102     434       0       0       0                        01010000D    463
     102       0       0       1       0                               0D    464
     142     435       0       0       0                        00010500D    465
     142       0       0       1       0                               0D    466
     144     436       0       0       0                        00000000D    467
     144       0      -1       1       0                               0D    468
     128     437       0       0       0                        01010000D    469
     128       0       0       4       0                               0D    470
     126     441       0       0       0                        01010500D    471
     126       0       0       2       0                               0D    472
     110     443       0       0       0                        01010000D    473
     110       0       0       2       0                               0D    474
     126     445       0       0       0                        01010500D    475
     126       0       0       2       0                               0D    476
     110     447       0       0       0                        01010000D    477
     110       0       0       2       0                               0D    478
     126     449       0       0       0                        01010500D    479
     126       0       0       2       0                               0D    480
     110     451       0       0       0                        01010000D    481
     110       0       0       2       0                               0D    482
     126     453       0       0       0                        01010500D    483
     126       0       0       2       0                               0D    484
     110     455       0       0       0                        01010000D    485
     110       0       0       2       0                               0D    486
     102     457       0       0       0                        01010500D    487
     102       0       0       1       0                               0D    488
     102     458       0       0       0                        01010000D    489
     102       0       0       1       0                               0D    490
     142     459       0       0       0                        00010500D    491
     142       0       0       1       0                               0D    492
     144     460       0       0       0                        00000000D    493
     144       0      -1       1       0                               0D    494
     128     461       0       0       0                        01010000D    495
     128       0       0       4       0                               0D    496
     126     465       0       0       0                        01010500D    497
     126       0       0       2       0                               0D    498
     110     467       0       0       0                        01010000D    499
     110       0       0       2       0                               0D    500
     126     469       0       0       0                        01010500D    501
     126       0       0       2       0                               0D    502
     110     471       0       0       0                        01010000D    503
     110       0       0       2       0                               0D    504
     126     473       0       0       0                        01010500D    505
     126       0       0       2       0                               0D    506
     110     475       0       0       0                        01010000D    507
     110       0       0       2       0                               0D    508
     126     477       0       0       0                        01010500D    509
     126       0       0       2       0                               0D    510
     110     479       0       0       0                        01010000D    511
     110       0       0       2       0                               0D    512
     102     481       0       0       0                        01010500D    513
     102       0       0       1       0                               0D    514
     102     482       0       0       0                        01010000D    515
     102       0       0       1       0                               0D    516
     142     483       0       0       0                        00010500D    517
     142       0       0       1       0                               0D    518
     144     484       0       0       0                        00000000D    519
     144       0      -1       1       0                               0D    520
     128     485       0       0       0                        01010000D    521
     128       0       0       4       0                               0D    522
     126     489       0       0       0                        01010500D    523
     126       0       0       2       0                               0D    524
     110     491       0       0       0                        01010000D    525
     110       0       0       2       0                               0D    526
     126     493       0       0       0                        01010500D    527
     126       0       0       2       0                               0D    528
     110     495       0       0       0                        01010000D    529
     110       0       0       2       0                               0D    530
     126     497       0       0       0                        01010500D    531
     126       0       0       2       0                               0D    532
     110     499       0       0       0                        01010000D    533
     110       0       0       2       0                               0D    534
     126     501       0       0       0                        01010500D    535
     126       0       0       2       0                               0D    536
     110     503       0       0       0                        01010000D    537
     110       0       0       2       0                               0D    538
     102     505       0       0       0                        01010500D    539
     102       0       0       1       0                               0D    540
     102     506       0       0       0                        01010000D    541
     102       0       0       1       0                               0D    542
     142     507       0       0       0                        00010500D    543
     142       0       0       1       0                               0D    544
     144     508       0       0       0                        00000000D    545
     144       0      -1       1       0                               0D    546
     128     509       0       0       0                        01010000D    547
     128       0       0       4       0                               0D    548
     126     513       0       0       0                        01010500D    549
     126       0       0       2       0                               0D    550
     110     515       0       0       0                        01010000D    551
     110       0       0       2       0                               0D    552
     126     517       0       0       0                        01010500D    553
     126       0       0       2       0                               0D    554
     110     519       0       0       0                        01010000D    555
     110       0       0       2       0                               0D    556
     126     521       0       0       0                        01010500D    557
     126       0       0       2       0                               0D    558
     110     523       0       0       0                        01010000D    559
     110       0       0       2       0                               0D    560
     126     525       0       0       0                        01010500D    561
     126       0       0       2       0                               0D    562
     110     527       0       0       0                        01010000D    563
     110       0       0       2       0                               0D    564
     102     529       0       0       0                        01010500D    565
     102       0       0       1       0                               0D    566
     102     530       0       0       0                        01010000D    567
     102       0       0       1       0                               0D    568
     142     531       0       0       0                        00010500D    569
     142       0       0       1       0                               0D    570
     144     532       0       0       0                        00000000D    571
     144       0      -1       1       0                               0D    572
     128     533       0       0       0                        01010000D    573
     128       0       0       4       0                               0D    574
     126     537       0       0       0                        01010500D    575
     126       0       0       2       0                               0D    576
     110     539       0       0       0                        01010000D    577
     110       0       0       2       0                               0D    578
     126     541       0       0       0                        01010500D    579
     126       0       0       2       0                               0D    580
     110     543       0       0       0                        01010000D    581
     110       0       0       2       0                               0D    582
     126     545       0       0       0                        01010500D    583
     126       0       0       2       0                               0D    584
     110     547       0       0       0                        01010000D    585
     110       0       0       2       0                               0D    586
     126     549       0       0       0                        01010500D    587
     126       0       0       2       0                               0D    588
     110     551       0       0       0                        01010000D    589
     110       0       0       2       0                               0D    590
     102     553       0       0       0                        01010500D    591
     102       0       0       1       0                               0D    592
     102     554       0       0       0                        01010000D    593
     102       0       0       1       0                               0D    594
     142     555       0       0       0                        00010500D    595
     142       0       0       1       0                               0D    596
     144     556       0       0       0                        00000000D    597
     144       0      -1       1       0                               0D    598
     128     557       0       0       0                        01010000D    599
     128       0       0       4       0                               0D    600
     126     561       0       0       0                        01010500D    601
     126       0       0       2       0                               0D    602
     110     563       0       0       0                        01010000D    603
     110       0       0       2       0                               0D    604
     126     565       0       0       0                        01010500D    605
     126       0       0       2       0                               0D    606
     110     567       0       0       0                        01010000D    607
     110       0       0       2       0                               0D    608
     126     569       0       0       0                        01010500D    609
     126       0       0       2       0                               0D    610
     110     571       0       0       0                        01010000D    611
     110       0       0       2       0                               0D    612
     126     573       0       0       0                        01010500D    613
     126       0       0       2       0                               0D    614
     110     575       0       0       0                        01010000D    615
     110       0       0       2       0                               0D    616
     102     577       0       0       0                        01010500D    617
     102       0       0       1       0                               0D    618
     102     578       0       0       0                        01010000D    619
     102       0       0       1       0                               0D    620
     142     579       0       0       0                        00010500D    621
     142       0       0       1       0                               0D    622
     144     580       0       0       0                        00000000D    623
     144       0      -1       1       0                               0D    624
     128     581       0       0       0                        01010000D    625
     128       0       0       4       0                               0D    626
     126     585       0       0       0                        01010500D    627
     126       0       0       2       0                               0D    628
     110     587       0       0       0                        01010000D    629
     110       0       0       2       0                               0D    630
     126     589       0       0       0                        01010500D    631
     126       0       0       2       0                               0D    632
     110     591       0       0       0                        01010000D    633
     110       0       0       2       0                               0D    634
     126     593       0       0       0                        01010500D    635
     126       0       0       2       0                               0D    636
     110     595       0       0       0                        01010000D    637
     110       0       0       2       0                               0D    638
     126     597       0       0       0                        01010500D    639
     126       0       0       2       0                               0D    640
     110     599       0       0       0                        01010000D    641
     110       0       0       2       0                               0D    642
     102     601       0       0       0                        01010500D    643
     102       0       0       1       0                               0D    644
     102     602       0       0       0                        01010000D    645
     102       0       0       1       0                               0D    646
     142     603       0       0       0                        00010500D    647
     142       0       0       1       0                               0D    648
     144     604       0       0       0                        00000000D    649
     144       0      -1       1       0                               0D    650
     128     605       0       0       0                        01010000D    651
     128       0       0       4       0                               0D    652
     126     609       0       0       0                        01010500D    653
     126       0       0       2       0                               0D    654
     110     611       0       0       0                        01010000D    655
     110       0       0       2       0                               0D    656
     126     613       0       0       0                        01010500D    657
     126       0       0       2       0                               0D    658
     110     615       0       0       0                        01010000D    659
     110       0       0       2       0                               0D    660
     126     617       0       0       0                        01010500D    661
     126       0       0       2       0                               0D    662
     110     619       0       0       0                        01010000D    663
     110       0       0       2       0                               0D    664
     126     621       0       0       0                        01010500D    665
     126       0       0       2       0                               0D    666
     110     623       0       0       0                        01010000D    667
     110       0       0       2       0                               0D    668
     102     625       0       0       0                        01010500D    669
     102       0       0       1       0                               0D    670
     102     626       0       0       0                        01010000D    671
     102       0       0       1       0                               0D    672
     142     627       0       0       0                        00010500D    673
     142       0       0       1       0                               0D    674
     144     628       0       0       0                        00000000D    675
     144       0      -1       1       0                               0D    676
     128     629       0       0       0                        01010000D    677
     128       0       0       4       0                               0D    678
     126     633       0       0       0                        01010500D    679
     126       0       0       2       0                               0D    680
     110     635       0       0       0                        01010000D    681
     110       0       0       2       0                               0D    682
     126     637       0       0       0                        01010500D    683
     126       0       0       2       0                               0D    684
     110     639       0       0       0                        01010000D    685
     110       0       0       2       0                               0D    686
     126     641       0       0       0                        01010500D    687
     126       0       0       2       0                               0D    688
     110     643       0       0       0                        01010000D    689
     110       0       0       2       0                               0D    690
     126     645       0       0       0                        01010500D    691
     126       0       0       2       0                               0D    692
     110     647       0       0       0                        01010000D    693
     110       0       0       2       0                               0D    694
     102     649       0       0       0                        01010500D    695
     102       0       0       1       0                               0D    696
     102     650       0       0       0                        01010000D    697
     102       0       0       1       0                               0D    698
     142     651       0       0       0                        00010500D    699
     142       0       0       1       0                               0D    700
     144     652       0       0       0                        00000000D    701
     144       0      -1       1       0                               0D    702
     128     653       0       0       0                        01010000D    703
     128       0       0       4       0                               0D    704
     126     657       0       0       0                        01010500D    705
     126       0       0       2       0                               0D    706
     110     659       0       0       0                        01010000D    707
     110       0       0       2       0                               0D    708
     126     661       0       0       0                        01010500D    709
     126       0       0       2       0                               0D    710
     110     663       0       0       0                        01010000D    711
     110       0       0       2       0                               0D    712
     126     665       0       0       0                        01010500D    713
     126       0       0       2       0                               0D    714
     110     667       0       0       0                        01010000D    715
     110       0       0       2       0                               0D    716
     126     669       0       0       0                        01010500D    717
     126       0       0       2       0                               0D    718
     110     671       0       0       0                        01010000D    719
     110       0       0       2       0                               0D    720
     102     673       0       0       0                        01010500D    721
     102       0       0       1       0                               0D    722
     102     674       0       0       0                        01010000D    723
     102       0       0       1       0                               0D    724
     142     675       0       0       0                        00010500D    725
     142       0       0       1       0                               0D    726
     144     676       0       0       0                        00000000D    727
     144       0      -1       1       0                               0D    728
     128     677       0       0       0                        01010000D    729
     128       0       0       4       0                               0D    730
     126     681       0       0       0                        01010500D    731
     126       0       0       2       0                               0D    732
     110     683       0       0       0                        01010000D    733
     110       0       0       2       0                               0D    734
     126     685       0       0       0                        01010500D    735
     126       0       0       2       0                               0D    736
     110     687       0       0       0                        01010000D    737
     110       0       0       2       0                               0D    738
     126     689       0       0       0                        01010500D    739
     126       0       0       2       0                               0D    740
     110     691       0       0       0                        01010000D    741
     110       0       0       2       0                               0D    742
     126     693       0       0       0                        01010500D    743
     126       0       0       2       0                               0D    744
     110     695       0       0       0                        01010000D    745
     110       0       0       2       0                               0D    746
     102     697       0       0       0                        01010500D    747
     102       0       0       1       0                               0D    748
     102     698       0       0       0                        01010000D    749
     102       0       0       1       0                               0D    750
     142     699       0       0       0                        00010500D    751
     142       0       0       1       0                               0D    752
     144     700       0       0       0                        00000000D    753
     144       0      -1       1       0                               0D    754
     128     701       0       0       0                        01010000D    755
     128       0       0       4       0                               0D    756
     126     705       0       0       0                        01010500D    757
     126       0       0       2       0                               0D    758
     110     707       0       0       0                        01010000D    759
     110       0       0       2       0                               0D    760
     126     709       0       0       0                        01010500D    761
     126       0       0       2       0                               0D    762
     110     711       0       0       0                        01010000D    763
     110       0       0       2       0                               0D    764
     126     713       0       0       0                        01010500D    765
     126       0       0       2       0                               0D    766
     110     715       0       0       0                        01010000D    767
     110       0       0       2       0                               0D    768
     126     717       0       0       0                        01010500D    769
     126       0       0       2       0                               0D    770
     110     719       0       0       0                        01010000D    771
     110       0       0       2       0                               0D    772
     102     721       0       0       0                        01010500D    773
     102       0       0       1       0                               0D    774
     102     722       0       0       0                        01010000D    775
     102       0       0       1       0                               0D    776
     142     723       0       0       0                        00010500D    777
     142       0       0       1       0                               0D    778
     144     724       0       0       0                        00000000D    779
     144       0      -1       1       0                               0D    780
     128     725       0       0       0                        01010000D    781
     128       0       0       4       0                               0D    782
     126     729       0       0       0                        01010500D    783
     126       0       0       2       0                               0D    784
     110     731       0       0       0                        01010000D    785
     110       0       0       2       0                               0D    786
     126     733       0       0       0                        01010500D    787
     126       0       0       2       0                               0D    788
     110     735       0       0       0                        01010000D    789
     110       0       0       2       0                               0D    790
     126     737       0       0       0                        01010500D    791
     126       0       0       2       0                               0D    792
     110     739       0       0       0                        01010000D    793
     110       0       0       2       0                               0D    794
     126     741       0       0       0                        01010500D    795
     126       0       0       2       0                               0D    796
     110     743       0       0       0                        01010000D    797
     110       0       0       2       0                               0D    798
     102     745       0       0       0                        01010500D    799
     102       0       0       1       0                               0D    800
     102     746       0       0       0                        01010000D    801
     102       0       0       1       0                               0D    802
     142     747       0       0       0                        00010500D    803
     142       0       0       1       0                               0D    804
     144     748       0       0       0                        00000000D    805
     144       0      -1       1       0                               0D    806
     128     749       0       0       0                        01010000D    807
     128       0       0       4       0                               0D    808
     126     753       0       0       0                        01010500D    809
     126       0       0       2       0                               0D    810
     110     755       0       0       0                        01010000D    811
     110       0       0       2       0                               0D    812
     126     757       0       0       0                        01010500D    813
     126       0       0       2       0                               0D    814
     110     759       0       0       0                        01010000D    815
     110       0       0       2       0                               0D    816
     126     761       0       0       0                        01010500D    817
     126       0       0       2       0                               0D    818
     110     763       0       0       0                        01010000D    819
     110       0       0       2       0                               0D    820
     126     765       0       0       0                        01010500D    821
     126       0       0       2       0                               0D    822
     110     767       0       0       0                        01010000D    823
     110       0       0       2       0                               0D    824
     102     769       0       0       0                        01010500D    825
     102       0       0       1       0                               0D    826
     102     770       0       0       0                        01010000D    827
     102       0       0       1       0                               0D    828
     142     771       0       0       0                        00010500D    829
     142       0       0       1       0                               0D    830
     144     772       0       0       0                        00000000D    831
     144       0      -1       1       0                               0D    832
     128     773       0       0       0                        01010000D    833
     128       0       0       4       0                               0D    834
     126     777       0       0       0                        01010500D    835
     126       0       0       2       0                               0D    836
     110     779       0       0       0                        01010000D    837
     110       0       0       2       0                               0D    838
     126     781       0       0       0                        01010500D    839
     126       0       0       2       0                               0D    840
     110     783       0       0       0                        01010000D    841
     110       0       0       2       0                               0D    842
     126     785       0       0       0                        01010500D    843
     126       0       0       2       0                               0D    844
     110     787       0       0       0                        01010000D    845
     110       0       0       2       0                               0D    846
     126     789       0       0       0                        01010500D    847
     126       0       0       2       0                               0D    848
     110     791       0       0       0                        01010000D    849
     110       0       0       2       0                               0D    850
     102     793       0       0       0                        01010500D    851
     102       0       0       1       0                               0D    852
     102     794       0       0       0                        01010000D    853
     102       0       0       1       0                               0D    854
     142     795       0       0       0                        00010500D    855
     142       0       0       1       0                               0D    856
     144     796       0       0       0                        00000000D    857
     144       0      -1       1       0                               0D    858
     128     797       0       0       0                        01010000D    859
     128       0       0       4       0                               0D    860
     126     801       0       0       0                        01010500D    861
     126       0       0       2       0                               0D    862
     110     803       0       0       0                        01010000D    863
     110       0       0       2       0                               0D    864
     126     805       0       0       0                        01010500D    865
     126       0       0       2       0                               0D    866
     110     807       0       0       0                        01010000D    867
     110       0       0       2       0                               0D    868
     126     809       0       0       0                        01010500D    869
     126       0       0       2       0                               0D    870
     110     811       0       0       0                        01010000D    871
     110       0       0       2       0                               0D    872
     126     813       0       0       0                        01010500D    873
     126       0       0       2       0                               0D    874
     110     815       0       0       0                        01010000D    875
     110       0       0       2       0                               0D    876
     102     817       0       0       0                        01010500D    877
     102       0       0       1       0                               0D    878
     102     818       0       0       0                        01010000D    879
     102       0       0       1       0                               0D    880
     142     819       0       0       0                        00010500D    881
     142       0       0       1       0                               0D    882
     144     820       0       0       0                        00000000D    883
     144       0      -1       1       0                               0D    884
     128     821       0       0       0                        01010000D    885
     128       0       0       4       0                               0D    886
     126     825       0       0       0                        01010500D    887
     126       0       0       2       0                               0D    888
     110     827       0       0       0                        01010000D    889
     110       0       0       2       0                               0D    890
     126     829       0       0       0                        01010500D    891
     126       0       0       2       0                               0D    892
     110     831       0       0       0                        01010000D    893
     110       0       0       2       0                               0D    894
     126     833       0       0       0                        01010500D    895
     126       0       0       2       0                               0D    896
     110     835       0       0       0                        01010000D    897
     110       0       0       2       0                               0D    898
     126     837       0       0       0                        01010500D    899
     126       0       0       2       0                               0D    900
     110     839       0       0       0                        01010000D    901
     110       0       0       2       0                               0D    902
     102     841       0       0       0                        01010500D    903
     102       0       0       1       0                               0D    904
     102     842       0       0       0                        01010000D    905
     102       0       0       1       0                               0D    906
     142     843       0       0       0                        00010500D    907
     142       0       0       1       0                               0D    908
     144     844       0       0       0                        00000000D    909
     144       0      -1       1       0                               0D    910
     128     845       0       0       0                        01010000D    911
     128       0       0       4       0                               0D    912
     126     849       0       0       0                        01010500D    913
     126       0       0       2       0                               0D    914
     110     851       0       0       0                        01010000D    915
     110       0       0       2       0                               0D    916
     126     853       0       0       0                        01010500D    917
     126       0       0       2       0                               0D    918
     110     855       0       0       0                        01010000D    919
     110       0       0       2       0                               0D    920
     126     857       0       0       0                        01010500D    921
     126       0       0       2       0                               0D    922
     110     859       0       0       0                        01010000D    923
     110       0       0       2       0                               0D    924
     126     861       0       0       0                        01010500D    925
     126       0       0       2       0                               0D    926
     110     863       0       0       0                        01010000D    927
     110       0       0       2       0                               0D    928
     102     865       0       0       0                        01010500D    929
     102       0       0       1       0                               0D    930
     102     866       0       0       0                        01010000D    931
     102       0       0       1       0                               0D    932
     142     867       0       0       0                        00010500D    933
     142       0       0       1       0                               0D    934
     144     868       0       0       0                        00000000D    935
     144       0      -1       1       0                               0D    936
     128     869       0       0       0                        01010000D    937
     128       0       0       4       0                               0D    938
     126     873       0       0       0                        01010500D    939
     126       0       0       2       0                               0D    940
     110     875       0       0       0                        01010000D    941
     110       0       0       2       0                               0D    942
     126     877       0       0       0                        01010500D    943
     126       0       0       2       0                               0D    944
     110     879       0       0       0                        01010000D    945
     110       0       0       2       0                               0D    946
     126     881       0       0       0                        01010500D    947
     126       0       0       2       0                               0D    948
     110     883       0       0       0                        01010000D    949
     110       0       0       2       0                               0D    950
     126     885       0       0       0                        01010500D    951
     126       0       0       2       0                               0D    952
     110     887       0       0       0                        01010000D    953
     110       0       0       2       0                               0D    954
     102     889       0       0       0                        01010500D    955
     102       0       0       1       0                               0D    956
     102     890       0       0       0                        01010000D    957
     102       0       0       1       0                               0D    958
     142     891       0       0       0                        00010500D    959
     142       0       0       1       0                               0D    960
     144     892       0       0       0                        00000000D    961
     144       0      -1       1       0                               0D    962
     128     893       0       0       0                        01010000D    963
     128       0       0       4       0                               0D    964
     126     897       0       0       0                        01010500D    965
     126       0       0       2       0                               0D    966
     110     899       0       0       0                        01010000D    967
     110       0       0       2       0                               0D    968
     126     901       0       0       0                        01010500D    969
     126       0       0       2       0                               0D    970
     110     903       0       0       0                        01010000D    971
     110       0       0       2       0                               0D    972
     126     905       0       0       0                        01010500D    973
     126       0       0       2       0                               0D    974
     110     907       0       0       0                        01010000D    975
     110       0       0       2       0                               0D    976
     126     909       0       0       0                        01010500D    977
     126       0       0       2       0                               0D    978
     110     911       0       0       0                        01010000D    979
     110       0       0       2       0                               0D    980
     102     913       0       0       0                        01010500D    981
     102       0       0       1       0                               0D    982
     102     914       0       0       0                        01010000D    983
     102       0       0       1       0                               0D    984
     142     915       0       0       0                        00010500D    985
     142       0       0       1       0                               0D    986
     144     916       0       0       0                        00000000D    987
     144       0      -1       1       0                               0D    988
     128     917       0       0       0                        01010000D    989
     128       0       0       4       0                               0D    990
     126     921       0       0       0                        01010500D    991
     126       0       0       2       0                               0D    992
     110     923       0       0       0                        01010000D    993
     110       0       0       2       0                               0D    994
     126     925       0       0       0                        01010500D    995
     126       0       0       2       0                               0D    996
     110     927       0       0       0                        01010000D    997
     110       0       0       2       0                               0D    998
     126     929       0       0       0                        01010500D    999
     126       0       0       2       0                               0D   1000
     110     931       0       0       0                        01010000D   1001
     110       0       0       2       0                               0D   1002
     126     933       0       0       0                        01010500D   1003
     126       0       0       2       0                               0D   1004
     110     935       0       0       0                        01010000D   1005
     110       0       0       2       0                               0D   1006
     102     937       0       0       0                        01010500D   1007
     102       0       0       1       0                               0D   1008
     102     938       0       0       0                        01010000D   1009
     102       0       0       1       0                               0D   1010
     142     939       0       0       0                        00010500D   1011
     142       0       0       1       0                               0D   1012
     144     940       0       0       0                        00000000D   1013
     144       0      -1       1       0                               0D   1014
     128     941       0       0       0                        01010000D   1015
     128       0       0       4       0                               0D   1016
     126     945       0       0       0                        01010500D   1017
     126       0       0       2       0                               0D   1018
     110     947       0       0       0                        01010000D   1019
     110       0       0       2       0                               0D   1020
     126     949       0       0       0                        01010500D   1021
     126       0       0       2       0                               0D   1022
     110     951       0       0       0                        01010000D   1023
     110       0       0       2       0                               0D   1024
     126     953       0       0       0                        01010500D   1025
     126       0       0       2       0                               0D   1026
     110     955       0       0       0                        01010000D   1027
     110       0       0       2       0                               0D   1028
     126     957       0       0       0                        01010500D   1029
     126       0       0       2       0                               0D   1030
     110     959       0       0       0                        01010000D   1031
     110       0       0       2       0                               0D   1032
     102     961       0       0       0                        01010500D   1033
     102       0       0       1       0                               0D   1034
     102     962       0       0       0                        01010000D   1035
     102       0       0       1       0                               0D   1036
     142     963       0       0       0                        00010500D   1037
     142       0       0       1       0                               0D   1038
     144     964       0       0       0                        00000000D   1039
     144       0      -1       1       0                               0D   1040
     128     965       0       0       0                        01010000D   1041
     128       0       0       4       0                               0D   1042
     126     969       0       0       0                        01010500D   1043
     126       0       0       2       0                               0D   1044
     110     971       0       0       0                        01010000D   1045
     110       0       0       2       0                               0D   1046
     126     973       0       0       0                        01010500D   1047
     126       0       0       2       0                               0D   1048
     110     975       0       0       0                        01010000D   1049
     110       0       0       2       0                               0D   1050
     126     977       0       0       0                        01010500D   1051
     126       0       0       2       0                               0D   1052
     110     979       0       0       0                        01010000D   1053
     110       0       0       2       0                               0D   1054
     126     981       0       0       0                        01010500D   1055
     126       0       0       2       0                               0D   1056
     110     983       0       0       0                        01010000D   1057
     110       0       0       2       0                               0D   1058
     102     985       0       0       0                        01010500D   1059
     102       0       0       1       0                               0D   1060
     102     986       0       0       0                        01010000D   1061
     102       0       0       1       0                               0D   1062
     142     987       0       0       0                        00010500D   1063
     142       0       0       1       0                               0D   1064
     144     988       0       0       0                        00000000D   1065
     144       0      -1       1       0                               0D   1066
     128     989       0       0       0                        01010000D   1067
     128       0       0       4       0                               0D   1068
     126     993       0       0       0                        01010500D   1069
     126       0       0       2       0                               0D   1070
     110     995       0       0       0                        01010000D   1071
     110       0       0       2       0                               0D   1072
     126     997       0       0       0                        01010500D   1073
     126       0       0       2       0                               0D   1074
     110     999       0       0       0                        01010000D   1075
     110       0       0       2       0                               0D   1076
     126    1001       0       0       0                        01010500D   1077
     126       0       0       2       0                               0D   1078
     110    1003       0       0       0                        01010000D   1079
     110       0       0       2       0                               0D   1080
     126    1005       0       0       0                        01010500D   1081
     126       0       0       2       0                               0D   1082
     110    1007       0       0       0                        01010000D   1083
     110       0       0       2       0                               0D   1084
     102    1009       0       0       0                        01010500D   1085
     102       0       0       1       0                               0D   1086
     102    1010       0       0       0                        01010000D   1087
     102       0       0       1       0                               0D   1088
     142    1011       0       0       0                        00010500D   1089
     142       0       0       1       0                               0D   1090
     144    1012       0       0       0                        00000000D   1091
     144       0      -1       1       0                               0D   1092
     128    1013       0       0       0                        01010000D   1093
     128       0       0       4       0                               0D   1094
     126    1017       0       0       0                        01010500D   1095
     126       0       0       2       0                               0D   1096
     110    1019       0       0       0                        01010000D   1097
     110       0       0       2       0                               0D   1098
     126    1021       0       0       0                        01010500D   1099
     126       0       0       2       0                               0D   1100
     110    1023       0       0       0                        01010000D   1101
     110       0       0       2       0                               0D   1102
     126    1025       0       0       0                        01010500D   1103
     126       0       0       2       0                               0D   1104
     110    1027       0       0       0                        01010000D   1105
     110       0       0       2       0                               0D   1106
     126    1029       0       0       0                        01010500D   1107
     126       0       0       2       0                               0D   1108
     110    1031       0       0       0                        01010000D   1109
     110       0       0       2       0                               0D   1110
     102    1033       0       0       0                        01010500D   1111
     102       0       0       1       0                               0D   1112
     102    1034       0       0       0                        01010000D   1113
     102       0       0       1       0                               0D   1114
     142    1035       0       0       0                        00010500D   1115
     142       0       0       1       0                               0D   1116
     144    1036       0       0       0                        00000000D   1117
     144       0      -1       1       0                               0D   1118
     128    1037       0       0       0                        01010000D   1119
     128       0       0       4       0                               0D   1120
     126    1041       0       0       0                        01010500D   1121
     126       0       0       2       0                               0D   1122
     110    1043       0       0       0                        01010000D   1123
     110       0       0       2       0                               0D   1124
     126    1045       0       0       0                        01010500D   1125
     126       0       0       2       0                               0D   1126
     110    1047       0       0       0                        01010000D   1127
     110       0       0       2       0                               0D   1128
     126    1049       0       0       0                        01010500D   1129
     126       0       0       2       0                               0D   1130
     110    1051       0       0       0                        01010000D   1131
     110       0       0       2       0                               0D   1132
     126    1053       0       0       0                        01010500D   1133
     126       0       0       2       0                               0D   1134
     110    1055       0       0       0                        01010000D   1135
     110       0       0       2       0                               0D   1136
     102    1057       0       0       0                        01010500D   1137
     102       0       0       1       0                               0D   1138
     102    1058       0       0       0                        01010000D   1139
     102       0       0       1       0                               0D   1140
     142    1059       0       0       0                        00010500D   1141
     142       0       0       1       0                               0D   1142
     144    1060       0       0       0                        00000000D   1143
     144       0      -1       1       0                               0D   1144
     128    1061       0       0       0                        01010000D   1145
     128       0       0       4       0                               0D   1146
     126    1065       0       0       0                        01010500D   1147
     126       0       0       2       0                               0D   1148
     110    1067       0       0       0                        01010000D   1149
     110       0       0       2       0                               0D   1150
     126    1069       0       0       0                        01010500D   1151
     126       0       0       2       0                               0D   1152
     110    1071       0       0       0                        01010000D   1153
     110       0       0       2       0                               0D   1154
     126    1073       0       0       0                        01010500D   1155
     126       0       0       2       0                               0D   1156
     110    1075       0       0       0                        01010000D   1157
     110       0       0       2       0                               0D   1158
     126    1077       0       0       0                        01010500D   1159
     126       0       0       2       0                               0D   1160
     110    1079       0       0       0                        01010000D   1161
     110       0       0       2       0                               0D   1162
     102    1081       0       0       0                        01010500D   1163
     102       0       0       1       0                               0D   1164
     102    1082       0       0       0                        01010000D   1165
     102       0       0       1       0                               0D   1166
     142    1083       0       0       0                        00010500D   1167
     142       0       0       1       0                               0D   1168
     144    1084       0       0       0                        00000000D   1169
     144       0      -1       1       0                               0D   1170
     128    1085       0       0       0                        01010000D   1171
     128       0       0       4       0                               0D   1172
     126    1089       0       0       0                        01010500D   1173
     126       0       0       2       0                               0D   1174
     110    1091       0       0       0                        01010000D   1175
     110       0       0       2       0                               0D   1176
     126    1093       0       0       0                        01010500D   1177
     126       0       0       2       0                               0D   1178
     110    1095       0       0       0                        01010000D   1179
     110       0       0       2       0                               0D   1180
     126    1097       0       0       0                        01010500D   1181
     126       0       0       2       0                               0D   1182
     110    1099       0       0       0                        01010000D   1183
     110       0       0       2       0                               0D   1184
     126    1101       0       0       0                        01010500D   1185
     126       0       0       2       0                               0D   1186
     110    1103       0       0       0                        01010000D   1187
     110       0       0       2       0                               0D   1188
     102    1105       0       0       0                        01010500D   1189
     102       0       0       1       0                               0D   1190
     102    1106       0       0       0                        01010000D   1191
     102       0       0       1       0                               0D   1192
     142    1107       0       0       0                        00010500D   1193
     142       0       0       1       0                               0D   1194
     144    1108       0       0       0                        00000000D   1195
     144       0      -1       1       0                               0D   1196
     128    1109       0       0       0                        01010000D   1197
     128       0       0       4       0                               0D   1198
     126    1113       0       0       0                        01010500D   1199
     126       0       0       2       0                               0D   1200
     110    1115       0       0       0                        01010000D   1201
     110       0       0       2       0                               0D   1202
     126    1117       0       0       0                        01010500D   1203
     126       0       0       2       0                               0D   1204
     110    1119       0       0       0                        01010000D   1205
     110       0       0       2       0                               0D   1206
     126    1121       0       0       0                        01010500D   1207
     126       0       0       2       0                               0D   1208
     110    1123       0       0       0                        01010000D   1209
     110       0       0       2       0                               0D   1210
     126    1125       0       0       0                        01010500D   1211
     126       0       0       2       0                               0D   1212
     110    1127       0       0       0                        01010000D   1213
     110       0       0       2       0                               0D   1214
     102    1129       0       0       0                        01010500D   1215
     102       0       0       1       0                               0D   1216
     102    1130       0       0       0                        01010000D   1217
     102       0       0       1       0                               0D   1218
     142    1131       0       0       0                        00010500D   1219
     142       0       0       1       0                               0D   1220
     144    1132       0       0       0                        00000000D   1221
     144       0      -1       1       0                               0D   1222
     128    1133       0       0       0                        01010000D   1223
     128       0       0       4       0                               0D   1224
     126    1137       0       0       0                        01010500D   1225
     126       0       0       2       0                               0D   1226
     110    1139       0       0       0                        01010000D   1227
     110       0       0       2       0                               0D   1228
     126    1141       0       0       0                        01010500D   1229
     126       0       0       2       0                               0D   1230
     110    1143       0       0       0                        01010000D   1231
     110       0       0       2       0                               0D   1232
     126    1145       0       0       0                        01010500D   1233
     126       0       0       2       0                               0D   1234
     110    1147       0       0       0                        01010000D   1235
     110       0       0       2       0                               0D   1236
     126    1149       0       0       0                        01010500D   1237
     126       0       0       2       0                               0D   1238
     110    1151       0       0       0                        01010000D   1239
     110       0       0       2       0                               0D   1240
     102    1153       0       0       0                        01010500D   1241
     102       0       0       1       0                               0D   1242
     102    1154       0       0       0                        01010000D   1243
     102       0       0       1       0                               0D   1244
     142    1155       0       0       0                        00010500D   1245
     142       0       0       1       0                               0D   1246
     144    1156       0       0       0                        00000000D   1247
     144       0      -1       1       0                               0D   1248
     128    1157       0       0       0                        01010000D   1249
     128       0       0       4       0                               0D   1250
     126    1161       0       0       0                        01010500D   1251
     126       0       0       2       0                               0D   1252
     110    1163       0       0       0                        01010000D   1253
     110       0       0       2       0                               0D   1254
     126    1165       0       0       0                        01010500D   1255
     126       0       0       2       0                               0D   1256
     110    1167       0       0       0                        01010000D   1257
     110       0       0       2       0                               0D   1258
     126    1169       0       0       0                        01010500D   1259
     126       0       0       2       0                               0D   1260
     110    1171       0       0       0                        01010000D   1261
     110       0       0       2       0                               0D   1262
     126    1173       0       0       0                        01010500D   1263
     126       0       0       2       0                               0D   1264
     110    1175       0       0       0                        01010000D   1265
     110       0       0       2       0                               0D   1266
     102    1177       0       0       0                        01010500D   1267
     102       0       0       1       0                               0D   1268
     102    1178       0       0       0                        01010000D   1269
     102       0       0       1       0                               0D   1270
     142    1179       0       0       0                        00010500D   1271
     142       0       0       1       0                               0D   1272
     144    1180       0       0       0                        00000000D   1273
     144       0      -1       1       0                               0D   1274
     128    1181       0       0       0                        01010000D   1275
     128       0       0       4       0                               0D   1276
     126    1185       0       0       0                        01010500D   1277
     126       0       0       2       0                               0D   1278
     110    1187       0       0       0                        01010000D   1279
     110       0       0       2       0                               0D   1280
     126    1189       0       0       0                        01010500D   1281
     126       0       0       2       0                               0D   1282
     110    1191       0       0       0                        01010000D   1283
     110       0       0       2       0                               0D   1284
     126    1193       0       0       0                        01010500D   1285
     126       0       0       2       0                               0D   1286
     110    1195       0       0       0                        01010000D   1287
     110       0       0       2       0                               0D   1288
     126    1197       0       0       0                        01010500D   1289
     126       0       0       2       0                               0D   1290
     110    1199       0       0       0                        01010000D   1291
     110       0       0       2       0                               0D   1292
     102    1201       0       0       0                        01010500D   1293
     102       0       0       1       0                               0D   1294
     102    1202       0       0       0                        01010000D   1295
     102       0       0       1       0                               0D   1296
     142    1203       0       0       0                        00010500D   1297
     142       0       0       1       0                               0D   1298
     144    1204       0       0       0                        00000000D   1299
     144       0      -1       1       0                               0D   1300
     128    1205       0       0       0                        01010000D   1301
     128       0       0       4       0                               0D   1302
     126    1209       0       0       0                        01010500D   1303
     126       0       0       2       0                               0D   1304
     110    1211       0       0       0                        01010000D   1305
     110       0       0       2       0                               0D   1306
     126    1213       0       0       0                        01010500D   1307
     126       0       0       2       0                               0D   1308
     110    1215       0       0       0                        01010000D   1309
     110       0       0       2       0                               0D   1310
     126    1217       0       0       0                        01010500D   1311
     126       0       0       2       0                               0D   1312
     110    1219       0       0       0                        01010000D   1313
     110       0       0       2       0                               0D   1314
     126    1221       0       0       0                        01010500D   1315
     126       0       0       2       0                               0D   1316
     110    1223       0       0       0                        01010000D   1317
     110       0       0       2       0                               0D   1318
     102    1225       0       0       0                        01010500D   1319
     102       0       0       1       0                               0D   1320
     102    1226       0       0       0                        01010000D   1321
     102       0       0       1       0                               0D   1322
     142    1227       0       0       0                        00010500D   1323
     142       0       0       1       0                               0D   1324
     144    1228       0       0       0                        00000000D   1325
     144       0      -1       1       0                               0D   1326
     128    1229       0       0       0                        01010000D   1327
     128       0       0       4       0                               0D   1328
     126    1233       0       0       0                        01010500D   1329
     126       0       0       2       0                               0D   1330
     110    1235       0       0       0                        01010000D   1331
     110       0       0       2       0                               0D   1332
     126    1237       0       0       0                        01010500D   1333
     126       0       0       2       0                               0D   1334
     110    1239       0       0       0                        01010000D   1335
     110       0       0       2       0                               0D   1336
     126    1241       0       0       0                        01010500D   1337
     126       0       0       2       0                               0D   1338
     110    1243       0       0       0                        01010000D   1339
     110       0       0       2       0                               0D   1340
     126    1245       0       0       0                        01010500D   1341
     126       0       0       2       0                               0D   1342
     110    1247       0       0       0                        01010000D   1343
     110       0       0       2       0                               0D   1344
     102    1249       0       0       0                        01010500D   1345
     102       0       0       1       0                               0D   1346
     102    1250       0       0       0                        01010000D   1347
     102       0       0       1       0                               0D   1348
     142    1251       0       0       0                        00010500D   1349
     142       0       0       1       0                               0D   1350
     144    1252       0       0       0                        00000000D   1351
     144       0      -1       1       0                               0D   1352
     128    1253       0       0       0                        01010000D   1353
     128       0       0       4       0                               0D   1354
     126    1257       0       0       0                        01010500D   1355
     126       0       0       2       0                               0D   1356
     110    1259       0       0       0                        01010000D   1357
     110       0       0       2       0                               0D   1358
     126    1261       0       0       0                        01010500D   1359
     126       0       0       2       0                               0D   1360
     110    1263       0       0       0                        01010000D   1361
     110       0       0       2       0                               0D   1362
     126    1265       0       0       0                        01010500D   1363
     126       0       0       2       0                               0D   1364
     110    1267       0       0       0                        01010000D   1365
     110       0       0       2       0                               0D   1366
     126    1269       0       0       0                        01010500D   1367
     126       0       0       2       0                               0D   1368
     110    1271       0       0       0                        01010000D   1369
     110       0       0       2       0                               0D   1370
     102    1273       0       0       0                        01010500D   1371
     102       0       0       1       0                               0D   1372
     102    1274       0       0       0                        01010000D   1373
     102       0       0       1       0                               0D   1374
     142    1275       0       0       0                        00010500D   1375
     142       0       0       1       0                               0D   1376
     144    1276       0       0       0                        00000000D   1377
     144       0      -1       1       0                               0D   1378
     128    1277       0       0       0                        01010000D   1379
     128       0       0       4       0                               0D   1380
     126    1281       0       0       0                        01010500D   1381
     126       0       0       2       0                               0D   1382
     110    1283       0       0       0                        01010000D   1383
     110       0       0       2       0                               0D   1384
     126    1285       0       0       0                        01010500D   1385
     126       0       0       2       0                               0D   1386
     110    1287       0       0       0                        01010000D   1387
     110       0       0       2       0                               0D   1388
     126    1289       0       0       0                        01010500D   1389
     126       0       0       2       0                               0D   1390
     110    1291       0       0       0                        01010000D   1391
     110       0       0       2       0                               0D   1392
     126    1293       0       0       0                        01010500D   1393
     126       0       0       2       0                               0D   1394
     110    1295       0       0       0                        01010000D   1395
     110       0       0       2       0                               0D   1396
     102    1297       0       0       0                        01010500D   1397
     102       0       0       1       0                               0D   1398
     102    1298       0       0       0                        01010000D   1399
     102       0       0       1       0                               0D   1400
     142    1299       0       0       0                        00010500D   1401
     142       0       0       1       0                               0D   1402
     144    1300       0       0       0                        00000000D   1403
     144       0      -1       1       0                               0D   1404
     128    1301       0       0       0                        01010000D   1405
     128       0       0       4       0                               0D   1406
     126    1305       0       0       0                        01010500D   1407
     126       0       0       2       0                               0D   1408
     110    1307       0       0       0                        01010000D   1409
     110       0       0       2       0                               0D   1410
     126    1309       0       0       0                        01010500D   1411
     126       0       0       2       0                               0D   1412
     110    1311       0       0       0                        01010000D   1413
     110       0       0       2       0                               0D   1414
     126    1313       0       0       0                        01010500D   1415
     126       0       0       2       0                               0D   1416
     110    1315       0       0       0                        01010000D   1417
     110       0       0       2       0                               0D   1418
     126    1317       0       0       0                        01010500D   1419
     126       0       0       2       0                               0D   1420
     110    1319       0       0       0                        01010000D   1421
     110       0       0       2       0                               0D   1422
     102    1321       0       0       0                        01010500D   1423
     102       0       0       1       0                               0D   1424
     102    1322       0       0       0                        01010000D   1425
     102       0       0       1       0                               0D   1426
     142    1323       0       0       0                        00010500D   1427
     142       0       0       1       0                               0D   1428
     144    1324       0       0       0                        00000000D   1429
     144       0      -1       1       0                               0D   1430
     128    1325       0       0       0                        01010000D   1431
     128       0       0       4       0                               0D   1432
     126    1329       0       0       0                        01010500D   1433
     126       0       0       2       0                               0D   1434
     110    1331       0       0       0                        01010000D   1435
     110       0       0       2       0                               0D   1436
     126    1333       0       0       0                        01010500D   1437
     126       0       0       2       0                               0D   1438
     110    1335       0       0       0                        01010000D   1439
     110       0       0       2       0                               0D   1440
     126    1337       0       0       0                        01010500D   1441
     126       0       0       2       0                               0D   1442
     110    1339       0       0       0                        01010000D   1443
     110       0       0       2       0                               0D   1444
     126    1341       0       0       0                        01010500D   1445
     126       0       0       2       0                               0D   1446
     110    1343       0       0       0                        01010000D   1447
     110       0       0       2       0                               0D   1448
     102    1345       0       0       0                        01010500D   1449
     102       0       0       1       0                               0D   1450
     102    1346       0       0       0                        01010000D   1451
     102       0       0       1       0                               0D   1452
     142    1347       0       0       0                        00010500D   1453
     142       0       0       1       0                               0D   1454
     144    1348       0       0       0                        00000000D   1455
     144       0      -1       1       0                               0D   1456
     128    1349       0       0       0                        01010000D   1457
     128       0       0       4       0                               0D   1458
     126    1353       0       0       0                        01010500D   1459
     126       0       0       2       0                               0D   1460
     110    1355       0       0       0                        01010000D   1461
     110       0       0       2       0                               0D   1462
     126    1357       0       0       0                        01010500D   1463
     126       0       0       2       0                               0D   1464
     110    1359       0       0       0                        01010000D   1465
     110       0       0       2       0                               0D   1466
     126    1361       0       0       0                        01010500D   1467
     126       0       0       2       0                               0D   1468
     110    1363       0       0       0                        01010000D   1469
     110       0       0       2       0                               0D   1470
     126    1365       0       0       0                        01010500D   1471
     126       0       0       2       0                               0D   1472
     110    1367       0       0       0                        01010000D   1473
     110       0       0       2       0                               0D   1474
     102    1369       0       0       0                        01010500D   1475
     102       0       0       1       0                               0D   1476
     102    1370       0       0       0                        01010000D   1477
     102       0       0       1       0                               0D   1478
     142    1371       0       0       0                        00010500D   1479
     142       0       0       1       0                               0D   1480
     144    1372       0       0       0                        00000000D   1481
     144       0      -1       1       0                               0D   1482
     128    1373       0       0       0                        01010000D   1483
     128       0       0       4       0                               0D   1484
     126    1377       0       0       0                        01010500D   1485
     126       0       0       2       0                               0D   1486
     110    1379       0       0       0                        01010000D   1487
     110       0       0       2       0                               0D   1488
     126    1381       0       0       0                        01010500D   1489
     126       0       0       2       0                               0D   1490
     110    1383       0       0       0                        01010000D   1491
     110       0       0       2       0                               0D   1492
     126    1385       0       0       0                        01010500D   1493
     126       0       0       2       0                               0D   1494
     110    1387       0       0       0                        01010000D   1495
     110       0       0       2       0                               0D   1496
     126    1389       0       0       0                        01010500D   1497
     126       0       0       2       0                               0D   1498
     110    1391       0       0       0                        01010000D   1499
     110       0       0       2       0                               0D   1500
     102    1393       0       0       0                        01010500D   1501
     102       0       0       1       0                               0D   1502
     102    1394       0       0       0                        01010000D   1503
     102       0       0       1       0                               0D   1504
     142    1395       0       0       0                        00010500D   1505
     142       0       0       1       0                               0D   1506
     144    1396       0       0       0                        00000000D   1507
     144       0      -1       1       0                               0D   1508
     128    1397       0       0       0                        01010000D   1509
     128       0       0       4       0                               0D   1510
     126    1401       0       0       0                        01010500D   1511
     126       0       0       2       0                               0D   1512
     110    1403       0       0       0                        01010000D   1513
     110       0       0       2       0                               0D   1514
     126    1405       0       0       0                        01010500D   1515
     126       0       0       2       0                               0D   1516
     110    1407       0       0       0                        01010000D   1517
     110       0       0       2       0                               0D   1518
     126    1409       0       0       0                        01010500D   1519
     126       0       0       2       0                               0D   1520
     110    1411       0       0       0                        01010000D   1521
     110       0       0       2       0                               0D   1522
     126    1413       0       0       0                        01010500D   1523
     126       0       0       2       0                               0D   1524
     110    1415       0       0       0                        01010000D   1525
     110       0       0       2       0                               0D   1526
     102    1417       0       0       0                        01010500D   1527
     102       0       0       1       0                               0D   1528
     102    1418       0       0       0                        01010000D   1529
     102       0       0       1       0                               0D   1530
     142    1419       0       0       0                        00010500D   1531
     142       0       0       1       0                               0D   1532
     144    1420       0       0       0                        00000000D   1533
     144       0      -1       1       0                               0D   1534
     128    1421       0       0       0                        01010000D   1535
     128       0       0       4       0                               0D   1536
     126    1425       0       0       0                        01010500D   1537
     126       0       0       2       0                               0D   1538
     110    1427       0       0       0                        01010000D   1539
     110       0       0       2       0                               0D   1540
     126    1429       0       0       0                        01010500D   1541
     126       0       0       2       0                               0D   1542
     110    1431       0       0       0                        01010000D   1543
     110       0       0       2       0                               0D   1544
     126    1433       0       0       0                        01010500D   1545
     126       0       0       2       0                               0D   1546
     110    1435       0       0       0                        01010000D   1547
     110       0       0       2       0                               0D   1548
     126    1437       0       0       0                        01010500D   1549
     126       0       0       2       0                               0D   1550
     110    1439       0       0       0                        01010000D   1551
     110       0       0       2       0                               0D   1552
     102    1441       0       0       0                        01010500D   1553
     102       0       0       1       0                               0D   1554
     102    1442       0       0       0                        01010000D   1555
     102       0       0       1       0                               0D   1556
     142    1443       0       0       0                        00010500D   1557
     142       0       0       1       0                               0D   1558
     144    1444       0       0       0                        00000000D   1559
     144       0      -1       1       0                               0D   1560
     128    1445       0       0       0                        01010000D   1561
     128       0       0       4       0                               0D   1562
     126    1449       0       0       0                        01010500D   1563
     126       0       0       2       0                               0D   1564
     110    1451       0       0       0                        01010000D   1565
     110       0       0       2       0                               0D   1566
     126    1453       0       0       0                        01010500D   1567
     126       0       0       2       0                               0D   1568
     110    1455       0       0       0                        01010000D   1569
     110       0       0       2       0                               0D   1570
     126    1457       0       0       0                        01010500D   1571
     126       0       0       2       0                               0D   1572
     110    1459       0       0       0                        01010000D   1573
     110       0       0       2       0                               0D   1574
     126    1461       0       0       0                        01010500D   1575
     126       0       0       2       0                               0D   1576
     110    1463       0       0       0                        01010000D   1577
     110       0       0       2       0                               0D   1578
     102    1465       0       0       0                        01010500D   1579
     102       0       0       1       0                               0D   1580
     102    1466       0       0       0                        01010000D   1581
     102       0       0       1       0                               0D   1582
     142    1467       0       0       0                        00010500D   1583
     142       0       0       1       0                               0D   1584
     144    1468       0       0       0                        00000000D   1585
     144       0      -1       1       0                               0D   1586
     128    1469       0       0       0                        01010000D   1587
     128       0       0       4       0                               0D   1588
     126    1473       0       0       0                        01010500D   1589
     126       0       0       2       0                               0D   1590
     110    1475       0       0       0                        01010000D   1591
     110       0       0       2       0                               0D   1592
     126    1477       0       0       0                        01010500D   1593
     126       0       0       2       0                               0D   1594
     110    1479       0       0       0                        01010000D   1595
     110       0       0       2       0                               0D   1596
     126    1481       0       0       0                        01010500D   1597
     126       0       0       2       0                               0D   1598
     110    1483       0       0       0                        01010000D   1599
     110       0       0       2       0                               0D   1600
     126    1485       0       0       0                        01010500D   1601
     126       0       0       2       0                               0D   1602
     110    1487       0       0       0                        01010000D   1603
     110       0       0       2       0                               0D   1604
     102    1489       0       0       0                        01010500D   1605
     102       0       0       1       0                               0D   1606
     102    1490       0       0       0                        01010000D   1607
     102       0       0       1       0                               0D   1608
     142    1491       0       0       0                        00010500D   1609
     142       0       0       1       0                               0D   1610
     144    1492       0       0       0                        00000000D   1611
     144       0      -1       1       0                               0D   1612
     128    1493       0       0       0                        01010000D   1613
     128       0       0       4       0                               0D   1614
     126    1497       0       0       0                        01010500D   1615
     126       0       0       2       0                               0D   1616
     110    1499       0       0       0                        01010000D   1617
     110       0       0       2       0                               0D   1618
     126    1501       0       0       0                        01010500D   1619
     126       0       0       2       0                               0D   1620
     110    1503       0       0       0                        01010000D   1621
     110       0       0       2       0                               0D   1622
     126    1505       0       0       0                        01010500D   1623
     126       0       0       2       0                               0D   1624
     110    1507       0       0       0                        01010000D   1625
     110       0       0       2       0                               0D   1626
     126    1509       0       0       0                        01010500D   1627
     126       0       0       2       0                               0D   1628
     110    1511       0       0       0                        01010000D   1629
     110       0       0       2       0                               0D   1630
     102    1513       0       0       0                        01010500D   1631
     102       0       0       1       0                               0D   1632
     102    1514       0       0       0                        01010000D   1633
     102       0       0       1       0                               0D   1634
     142    1515       0       0       0                        00010500D   1635
     142       0       0       1       0                               0D   1636
     144    1516       0       0       0                        00000000D   1637
     144       0      -1       1       0                               0D   1638
     128    1517       0       0       0                        01010000D   1639
     128       0       0       4       0                               0D   1640
     126    1521       0       0       0                        01010500D   1641
     126       0       0       2       0                               0D   1642
     110    1523       0       0       0                        01010000D   1643
     110       0       0       2       0                               0D   1644
     126    1525       0       0       0                        01010500D   1645
     126       0       0       2       0                               0D   1646
     110    1527       0       0       0                        01010000D   1647
     110       0       0       2       0                               0D   1648
     126    1529       0       0       0                        01010500D   1649
     126       0       0       2       0                               0D   1650
     110    1531       0       0       0                        01010000D   1651
     110       0       0       2       0                               0D   1652
     126    1533       0       0       0                        01010500D   1653
     126       0       0       2       0                               0D   1654
     110    1535       0       0       0                        01010000D   1655
     110       0       0       2       0                               0D   1656
     102    1537       0       0       0                        01010500D   1657
     102       0       0       1       0                               0D   1658
     102    1538       0       0       0                        01010000D   1659
     102       0       0       1       0                               0D   1660
     142    1539       0       0       0                        00010500D   1661
     142       0       0       1       0                               0D   1662
     144    1540       0       0       0                        00000000D   1663
     144       0      -1       1       0                               0D   1664
     128    1541       0       0       0                        01010000D   1665
     128       0       0       4       0                               0D   1666
     126    1545       0       0       0                        01010500D   1667
     126       0       0       2       0                               0D   1668
     110    1547       0       0       0                        01010000D   1669
     110       0       0       2       0                               0D   1670
     126    1549       0       0       0                        01010500D   1671
     126       0       0       2       0                               0D   1672
     110    1551       0       0       0                        01010000D   1673
     110       0       0       2       0                               0D   1674
     126    1553       0       0       0                        01010500D   1675
     126       0       0       2       0                               0D   1676
     110    1555       0       0       0                        01010000D   1677
     110       0       0       2       0                               0D   1678
     126    1557       0       0       0                        01010500D   1679
     126       0       0       2       0                               0D   1680
     110    1559       0       0       0                        01010000D   1681
     110       0       0       2       0                               0D   1682
     102    1561       0       0       0                        01010500D   1683
     102       0       0       1       0                               0D   1684
     102    1562       0       0       0                        01010000D   1685
     102       0       0       1       0                               0D   1686
     142    1563       0       0       0                        00010500D   1687
     142       0       0       1       0                               0D   1688
     144    1564       0       0       0                        00000000D   1689
     144       0      -1       1       0                               0D   1690
     128    1565       0       0       0                        01010000D   1691
     128       0       0       4       0                               0D   1692
     126    1569       0       0       0                        01010500D   1693
     126       0       0       2       0                               0D   1694
     110    1571       0       0       0                        01010000D   1695
     110       0       0       2       0                               0D   1696
     126    1573       0       0       0                        01010500D   1697
     126       0       0       2       0                               0D   1698
     110    1575       0       0       0                        01010000D   1699
     110       0       0       2       0                               0D   1700
     126    1577       0       0       0                        01010500D   1701
     126       0       0       2       0                               0D   1702
     110    1579       0       0       0                        01010000D   1703
     110       0       0       2       0                               0D   1704
     126    1581       0       0       0                        01010500D   1705
     126       0       0       2       0                               0D   1706
     110    1583       0       0       0                        01010000D   1707
     110       0       0       2       0                               0D   1708
     102    1585       0       0       0                        01010500D   1709
     102       0       0       1       0                               0D   1710
     102    1586       0       0       0                        01010000D   1711
     102       0       0       1       0                               0D   1712
     142    1587       0       0       0                        00010500D   1713
     142       0       0       1       0                               0D   1714
     144    1588       0       0       0                        00000000D   1715
     144       0      -1       1       0                               0D   1716
     128    1589       0       0       0                        01010000D   1717
     128       0       0       4       0                               0D   1718
     126    1593       0       0       0                        01010500D   1719
     126       0       0       2       0                               0D   1720
     110    1595       0       0       0                        01010000D   1721
     110       0       0       2       0                               0D   1722
     126    1597       0       0       0                        01010500D   1723
     126       0       0       2       0                               0D   1724
     110    1599       0       0       0                        01010000D   1725
     110       0       0       2       0                               0D   1726
     126    1601       0       0       0                        01010500D   1727
     126       0       0       2       0                               0D   1728
     110    1603       0       0       0                        01010000D   1729
     110       0       0       2       0                               0D   1730
     126    1605       0       0       0                        01010500D   1731
     126       0       0       2       0                               0D   1732
     110    1607       0       0       0                        01010000D   1733
     110       0       0       2       0                               0D   1734
     102    1609       0       0       0                        01010500D   1735
     102       0       0       1       0                               0D   1736
     102    1610       0       0       0                        01010000D   1737
     102       0       0       1       0                               0D   1738
     142    1611       0       0       0                        00010500D   1739
     142       0       0       1       0                               0D   1740
     144    1612       0       0       0                        00000000D   1741
     144       0      -1       1       0                               0D   1742
     128    1613       0       0       0                        01010000D   1743
     128       0       0       4       0                               0D   1744
     126    1617       0       0       0                        01010500D   1745
     126       0       0       2       0                               0D   1746
     110    1619       0       0       0                        01010000D   1747
     110       0       0       2       0                               0D   1748
     126    1621       0       0       0                        01010500D   1749
     126       0       0       2       0                               0D   1750
     110    1623       0       0       0                        01010000D   1751
     110       0       0       2       0                               0D   1752
     126    1625       0       0       0                        01010500D   1753
     126       0       0       2       0                               0D   1754
     110    1627       0       0       0                        01010000D   1755
     110       0       0       2       0                               0D   1756
     126    1629       0       0       0                        01010500D   1757
     126       0       0       2       0                               0D   1758
     110    1631       0       0       0                        01010000D   1759
     110       0       0       2       0                               0D   1760
     102    1633       0       0       0                        01010500D   1761
     102       0       0       1       0                               0D   1762
     102    1634       0       0       0                        01010000D   1763
     102       0       0       1       0                               0D   1764
     142    1635       0       0       0                        00010500D   1765
     142       0       0       1       0                               0D   1766
     144    1636       0       0       0                        00000000D   1767
     144       0      -1       1       0                               0D   1768
     128    1637       0       0       0                        01010000D   1769
     128       0       0       4       0                               0D   1770
     126    1641       0       0       0                        01010500D   1771
     126       0       0       2       0                               0D   1772
     110    1643       0       0       0                        01010000D   1773
     110       0       0       2       0                               0D   1774
     126    1645       0       0       0                        01010500D   1775
     126       0       0       2       0                               0D   1776
     110    1647       0       0       0                        01010000D   1777
     110       0       0       2       0                               0D   1778
     126    1649       0       0       0                        01010500D   1779
     126       0       0       2       0                               0D   1780
     110    1651       0       0       0                        01010000D   1781
     110       0       0       2       0                               0D   1782
     126    1653       0       0       0                        01010500D   1783
     126       0       0       2       0                               0D   1784
     110    1655       0       0       0                        01010000D   1785
     110       0       0       2       0                               0D   1786
     102    1657       0       0       0                        01010500D   1787
     102       0       0       1       0                               0D   1788
     102    1658       0       0       0                        01010000D   1789
     102       0       0       1       0                               0D   1790
     142    1659       0       0       0                        00010500D   1791
     142       0       0       1       0                               0D   1792
     144    1660       0       0       0                        00000000D   1793
     144       0      -1       1       0                               0D   1794
     128    1661       0       0       0                        01010000D   1795
     128       0       0       4       0                               0D   1796
     126    1665       0       0       0                        01010500D   1797
     126       0       0       2       0                               0D   1798
     110    1667       0       0       0                        01010000D   1799
     110       0       0       2       0                               0D   1800
     126    1669       0       0       0                        01010500D   1801
     126       0       0       2       0                               0D   1802
     110    1671       0       0       0                        01010000D   1803
     110       0       0       2       0                               0D   1804
     126    1673       0       0       0                        01010500D   1805
     126       0       0       2       0                               0D   1806
     110    1675       0       0       0                        01010000D   1807
     110       0       0       2       0                               0D   1808
     126    1677       0       0       0                        01010500D   1809
     126       0       0       2       0                               0D   1810
     110    1679       0       0       0                        01010000D   1811
     110       0       0       2       0                               0D   1812
     102    1681       0       0       0                        01010500D   1813
     102       0       0       1       0                               0D   1814
     102    1682       0       0       0                        01010000D   1815
     102       0       0       1       0                               0D   1816
     142    1683       0       0       0                        00010500D   1817
     142       0       0       1       0                               0D   1818
     144    1684       0       0       0                        00000000D   1819
     144       0      -1       1       0                               0D   1820
     128    1685       0       0       0                        01010000D   1821
     128       0       0       4       0                               0D   1822
     126    1689       0       0       0                        01010500D   1823
     126       0       0       2       0                               0D   1824
     110    1691       0       0       0                        01010000D   1825
     110       0       0       2       0                               0D   1826
     126    1693       0       0       0                        01010500D   1827
     126       0       0       2       0                               0D   1828
     110    1695       0       0       0                        01010000D   1829
     110       0       0       2       0                               0D   1830
     126    1697       0       0       0                        01010500D   1831
     126       0       0       2       0                               0D   1832
     110    1699       0       0       0                        01010000D   1833
     110       0       0       2       0                               0D   1834
     126    1701       0       0       0                        01010500D   1835
     126       0       0       2       0                               0D   1836
     110    1703       0       0       0                        01010000D   1837
     110       0       0       2       0                               0D   1838
     102    1705       0       0       0                        01010500D   1839
     102       0       0       1       0                               0D   1840
     102    1706       0       0       0                        01010000D   1841
     102       0       0       1       0                               0D   1842
     142    1707       0       0       0                        00010500D   1843
     142       0       0       1       0                               0D   1844
     144    1708       0       0       0                        00000000D   1845
     144       0      -1       1       0                               0D   1846
     128    1709       0       0       0                        01010000D   1847
     128       0       0       4       0                               0D   1848
     126    1713       0       0       0                        01010500D   1849
     126       0       0       2       0                               0D   1850
     110    1715       0       0       0                        01010000D   1851
     110       0       0       2       0                               0D   1852
     126    1717       0       0       0                        01010500D   1853
     126       0       0       2       0                               0D   1854
     110    1719       0       0       0                        01010000D   1855
     110       0       0       2       0                               0D   1856
     126    1721       0       0       0                        01010500D   1857
     126       0       0       2       0                               0D   1858
     110    1723       0       0       0                        01010000D   1859
     110       0       0       2       0                               0D   1860
     126    1725       0       0       0                        01010500D   1861
     126       0       0       2       0                               0D   1862
     110    1727       0       0       0                        01010000D   1863
     110       0       0       2       0                               0D   1864
     102    1729       0       0       0                        01010500D   1865
     102       0       0       1       0                               0D   1866
     102    1730       0       0       0                        01010000D   1867
     102       0       0       1       0                               0D   1868
     142    1731       0       0       0                        00010500D   1869
     142       0       0       1       0                               0D   1870
     144    1732       0       0       0                        00000000D   1871
     144       0      -1       1       0                               0D   1872
     128    1733       0       0       0                        01010000D   1873
     128       0       0       4       0                               0D   1874
     126    1737       0       0       0                        01010500D   1875
     126       0       0       2       0                               0D   1876
     110    1739       0       0       0                        01010000D   1877
     110       0       0       2       0                               0D   1878
     126    1741       0       0       0                        01010500D   1879
     126       0       0       2       0                               0D   1880
     110    1743       0       0       0                        01010000D   1881
     110       0       0       2       0                               0D   1882
     126    1745       0       0       0                        01010500D   1883
     126       0       0       2       0                               0D   1884
     110    1747       0       0       0                        01010000D   1885
     110       0       0       2       0                               0D   1886
     126    1749       0       0       0                        01010500D   1887
     126       0       0       2       0                               0D   1888
     110    1751       0       0       0                        01010000D   1889
     110       0       0       2       0                               0D   1890
     102    1753       0       0       0                        01010500D   1891
     102       0       0       1       0                               0D   1892
     102    1754       0       0       0                        01010000D   1893
     102       0       0       1       0                               0D   1894
     142    1755       0       0       0                        00010500D   1895
     142       0       0       1       0                               0D   1896
     144    1756       0       0       0                        00000000D   1897
     144       0      -1       1       0                               0D   1898
     128    1757       0       0       0                        01010000D   1899
     128       0       0       4       0                               0D   1900
     126    1761       0       0       0                        01010500D   1901
     126       0       0       2       0                               0D   1902
     110    1763       0       0       0                        01010000D   1903
     110       0       0       2       0                               0D   1904
     126    1765       0       0       0                        01010500D   1905
     126       0       0       2       0                               0D   1906
     110    1767       0       0       0                        01010000D   1907
     110       0       0       2       0                               0D   1908
     126    1769       0       0       0                        01010500D   1909
     126       0       0       2       0                               0D   1910
     110    1771       0       0       0                        01010000D   1911
     110       0       0       2       0                               0D   1912
     126    1773       0       0       0                        01010500D   1913
     126       0       0       2       0                               0D   1914
     110    1775       0       0       0                        01010000D   1915
     110       0       0       2       0                               0D   1916
     102    1777       0       0       0                        01010500D   1917
     102       0       0       1       0                               0D   1918
     102    1778       0       0       0                        01010000D   1919
     102       0       0       1       0                               0D   1920
     142    1779       0       0       0                        00010500D   1921
     142       0       0       1       0                               0D   1922
     144    1780       0       0       0                        00000000D   1923
     144       0      -1       1       0                               0D   1924
     128    1781       0       0       0                        01010000D   1925
     128       0       0       4       0                               0D   1926
     126    1785       0       0       0                        01010500D   1927
     126       0       0       2       0                               0D   1928
     110    1787       0       0       0                        01010000D   1929
     110       0       0       2       0                               0D   1930
     126    1789       0       0       0                        01010500D   1931
     126       0       0       2       0                               0D   1932
     110    1791       0       0       0                        01010000D   1933
     110       0       0       2       0                               0D   1934
     126    1793       0       0       0                        01010500D   1935
     126       0       0       2       0                               0D   1936
     110    1795       0       0       0                        01010000D   1937
     110       0       0       2       0                               0D   1938
     126    1797       0       0       0                        01010500D   1939
     126       0       0       2       0                               0D   1940
     110    1799       0       0       0                        01010000D   1941
     110       0       0       2       0                               0D   1942
     102    1801       0       0       0                        01010500D   1943
     102       0       0       1       0                               0D   1944
     102    1802       0       0       0                        01010000D   1945
     102       0       0       1       0                               0D   1946
     142    1803       0       0       0                        00010500D   1947
     142       0       0       1       0                               0D   1948
     144    1804       0       0       0                        00000000D   1949
     144       0      -1       1       0                               0D   1950
     128    1805       0       0       0                        01010000D   1951
     128       0       0       4       0                               0D   1952
     126    1809       0       0       0                        01010500D   1953
     126       0       0       2       0                               0D   1954
     110    1811       0       0       0                        01010000D   1955
     110       0       0       2       0                               0D   1956
     126    1813       0       0       0                        01010500D   1957
     126       0       0       2       0                               0D   1958
     110    1815       0       0       0                        01010000D   1959
     110       0       0       2       0                               0D   1960
     126    1817       0       0       0                        01010500D   1961
     126       0       0       2       0                               0D   1962
     110    1819       0       0       0                        01010000D   1963
     110       0       0       2       0                               0D   1964
     126    1821       0       0       0                        01010500D   1965
     126       0       0       2       0                               0D   1966
     110    1823       0       0       0                        01010000D   1967
     110       0       0       2       0                               0D   1968
     102    1825       0       0       0                        01010500D   1969
     102       0       0       1       0                               0D   1970
     102    1826       0       0       0                        01010000D   1971
     102       0       0       1       0                               0D   1972
     142    1827       0       0       0                        00010500D   1973
     142       0       0       1       0                               0D   1974
     144    1828       0       0       0                        00000000D   1975
     144       0      -1       1       0                               0D   1976
     128    1829       0       0       0                        01010000D   1977
     128       0       0       4       0                               0D   1978
     126    1833       0       0       0                        01010500D   1979
     126       0       0       2       0                               0D   1980
     110    1835       0       0       0                        01010000D   1981
     110       0       0       2       0                               0D   1982
     126    1837       0       0       0                        01010500D   1983
     126       0       0       2       0                               0D   1984
     110    1839       0       0       0                        01010000D   1985
     110       0       0       2       0                               0D   1986
     126    1841       0       0       0                        01010500D   1987
     126       0       0       2       0                               0D   1988
     110    1843       0       0       0                        01010000D   1989
     110       0       0       2       0                               0D   1990
     126    1845       0       0       0                        01010500D   1991
     126       0       0       2       0                               0D   1992
     110    1847       0       0       0                        01010000D   1993
     110       0       0       2       0                               0D   1994
     102    1849       0       0       0                        01010500D   1995
     102       0       0       1       0                               0D   1996
     102    1850       0       0       0                        01010000D   1997
     102       0       0       1       0                               0D   1998
     142    1851       0       0       0                        00010500D   1999
     142       0       0       1       0                               0D   2000
     144    1852       0       0       0                        00000000D   2001
     144       0      -1       1       0                               0D   2002
     128    1853       0       0       0                        01010000D   2003
     128       0       0       4       0                               0D   2004
     126    1857       0       0       0                        01010500D   2005
     126       0       0       2       0                               0D   2006
     110    1859       0       0       0                        01010000D   2007
     110       0       0       2       0                               0D   2008
     126    1861       0       0       0                        01010500D   2009
     126       0       0       2       0                               0D   2010
     110    1863       0       0       0                        01010000D   2011
     110       0       0       2       0                               0D   2012
     126    1865       0       0       0                        01010500D   2013
     126       0       0       2       0                               0D   2014
     110    1867       0       0       0                        01010000D   2015
     110       0       0       2       0                               0D   2016
     126    1869       0       0       0                        01010500D   2017
     126       0       0       2       0                               0D   2018
     110    1871       0       0       0                        01010000D   2019
     110       0       0       2       0                               0D   2020
     102    1873       0       0       0                        01010500D   2021
     102       0       0       1       0                               0D   2022
     102    1874       0       0       0                        01010000D   2023
     102       0       0       1       0                               0D   2024
     142    1875       0       0       0                        00010500D   2025
     142       0       0       1       0                               0D   2026
     144    1876       0       0       0                        00000000D   2027
     144       0      -1       1       0                               0D   2028
     128    1877       0       0       0                        01010000D   2029
     128       0       0       4       0                               0D   2030
     126    1881       0       0       0                        01010500D   2031
     126       0       0       2       0                               0D   2032
     110    1883       0       0       0                        01010000D   2033
     110       0       0       2       0                               0D   2034
     126    1885       0       0       0                        01010500D   2035
     126       0       0       2       0                               0D   2036
     110    1887       0       0       0                        01010000D   2037
     110       0       0       2       0                               0D   2038
     126    1889       0       0       0                        01010500D   2039
     126       0       0       2       0                               0D   2040
     110    1891       0       0       0                        01010000D   2041
     110       0       0       2       0                               0D   2042
     126    1893       0       0       0                        01010500D   2043
     126       0       0       2       0                               0D   2044
     110    1895       0       0       0                        01010000D   2045
     110       0       0       2       0                               0D   2046
     102    1897       0       0       0                        01010500D   2047
     102       0       0       1       0                               0D   2048
     102    1898       0       0       0                        01010000D   2049
     102       0       0       1       0                               0D   2050
     142    1899       0       0       0                        00010500D   2051
     142       0       0       1       0                               0D   2052
     144    1900       0       0       0                        00000000D   2053
     144       0      -1       1       0                               0D   2054
     128    1901       0       0       0                        01010000D   2055
     128       0       0       4       0                               0D   2056
     126    1905       0       0       0                        01010500D   2057
     126       0       0       2       0                               0D   2058
     110    1907       0       0       0                        01010000D   2059
     110       0       0       2       0                               0D   2060
     126    1909       0       0       0                        01010500D   2061
     126       0       0       2       0                               0D   2062
     110    1911       0       0       0                        01010000D   2063
     110       0       0       2       0                               0D   2064
     126    1913       0       0       0                        01010500D   2065
     126       0       0       2       0                               0D   2066
     110    1915       0       0       0                        01010000D   2067
     110       0       0       2       0                               0D   2068
     126    1917       0       0       0                        01010500D   2069
     126       0       0       2       0                               0D   2070
     110    1919       0       0       0                        01010000D   2071
     110       0       0       2       0                               0D   2072
     102    1921       0       0       0                        01010500D   2073
     102       0       0       1       0                               0D   2074
     102    1922       0       0       0                        01010000D   2075
     102       0       0       1       0                               0D   2076
     142    1923       0       0       0                        00010500D   2077
     142       0       0       1       0                               0D   2078
     144    1924       0       0       0                        00000000D   2079
     144       0      -1       1       0                               0D   2080
     128    1925       0       0       0                        01010000D   2081
     128       0       0       4       0                               0D   2082
     126    1929       0       0       0                        01010500D   2083
     126       0       0       2       0                               0D   2084
     110    1931       0       0       0                        01010000D   2085
     110       0       0       2       0                               0D   2086
     126    1933       0       0       0                        01010500D   2087
     126       0       0       2       0                               0D   2088
     110    1935       0       0       0                        01010000D   2089
     110       0       0       2       0                               0D   2090
     126    1937       0       0       0                        01010500D   2091
     126       0       0       2       0                               0D   2092
     110    1939       0       0       0                        01010000D   2093
     110       0       0       2       0                               0D   2094
     126    1941       0       0       0                        01010500D   2095
     126       0       0       2       0                               0D   2096
     110    1943       0       0       0                        01010000D   2097
     110       0       0       2       0                               0D   2098
     102    1945       0       0       0                        01010500D   2099
     102       0       0       1       0                               0D   2100
     102    1946       0       0       0                        01010000D   2101
     102       0       0       1       0                               0D   2102
     142    1947       0       0       0                        00010500D   2103
     142       0       0       1       0                               0D   2104
     144    1948       0       0       0                        00000000D   2105
     144       0      -1       1       0                               0D   2106
     128    1949       0       0       0                        01010000D   2107
     128       0       0       4       0                               0D   2108
     126    1953       0       0       0                        01010500D   2109
     126       0       0       2       0                               0D   2110
     110    1955       0       0       0                        01010000D   2111
     110       0       0       2       0                               0D   2112
     126    1957       0       0       0                        01010500D   2113
     126       0       0       2       0                               0D   2114
     110    1959       0       0       0                        01010000D   2115
     110       0       0       2       0                               0D   2116
     126    1961       0       0       0                        01010500D   2117
     126       0       0       2       0                               0D   2118
     110    1963       0       0       0                        01010000D   2119
     110       0       0       2       0                               0D   2120
     126    1965       0       0       0                        01010500D   2121
     126       0       0       2       0                               0D   2122
     110    1967       0       0       0                        01010000D   2123
     110       0       0       2       0                               0D   2124
     102    1969       0       0       0                        01010500D   2125
     102       0       0       1       0                               0D   2126
     102    1970       0       0       0                        01010000D   2127
     102       0       0       1       0                               0D   2128
     142    1971       0       0       0                        00010500D   2129
     142       0       0       1       0                               0D   2130
     144    1972       0       0       0                        00000000D   2131
     144       0      -1       1       0                               0D   2132
     128    1973       0       0       0                        01010000D   2133
     128       0       0       4       0                               0D   2134
     126    1977       0       0       0                        01010500D   2135
     126       0       0       2       0                               0D   2136
     110    1979       0       0       0                        01010000D   2137
     110       0       0       2       0                               0D   2138
     126    1981       0       0       0                        01010500D   2139
     126       0       0       2       0                               0D   2140
     110    1983       0       0       0                        01010000D   2141
     110       0       0       2       0                               0D   2142
     126    1985       0       0       0                        01010500D   2143
     126       0       0       2       0                               0D   2144
     110    1987       0       0       0                        01010000D   2145
     110       0       0       2       0                               0D   2146
     126    1989       0       0       0                        01010500D   2147
     126       0       0       2       0                               0D   2148
     110    1991       0       0       0                        01010000D   2149
     110       0       0       2       0                               0D   2150
     102    1993       0       0       0                        01010500D   2151
     102       0       0       1       0                               0D   2152
     102    1994       0       0       0                        01010000D   2153
     102       0       0       1       0                               0D   2154
     142    1995       0       0       0                        00010500D   2155
     142       0       0       1       0                               0D   2156
     144    1996       0       0       0                        00000000D   2157
     144       0      -1       1       0                               0D   2158
     110    1997       0       0       0                        01010000D   2159
     110       0       0       2       0                               0D   2160
     110    1999       0       0       0                        01010000D   2161
     110       0       0       2       0                               0D   2162
     120    2001       0       0       0                        01010000D   2163
     120       0       0       1       0                               0D   2164
     126    2002       0       0       0                        01010500D   2165
     126       0       0       2       0                               0D   2166
     124    2004       0       0       0                        00000000D   2167
     124       0       0       4       0                               0D   2168
     100    2008       0       0       0            2167        01010000D   2169
     100       0       0       2       0                               0D   2170
     126    2010       0       0       0                        01010500D   2171
     126       0       0       2       0                               0D   2172
     110    2012       0       0       0                        01010000D   2173
     110       0       0       2       0                               0D   2174
     126    2014       0       0       0                        01010500D   2175
     126       0       0       2       0                               0D   2176
     124    2016       0       0       0                        00000000D   2177
     124       0       0       4       0                               0D   2178
     100    2020       0       0       0            2177        01010000D   2179
     100       0       0       2       0                               0D   2180
     126    2022       0       0       0                        01010500D   2181
     126       0       0       2       0                               0D   2182
     110    2024       0       0       0                        01010000D   2183
     110       0       0       2       0                               0D   2184
     102    2026       0       0       0                        01010500D   2185
     102       0       0       1       0                               0D   2186
     102    2027       0       0       0                        01010000D   2187
     102       0       0       1       0                               0D   2188
     142    2028       0       0       0                        00010500D   2189
     142       0       0       1       0                               0D   2190
     144    2029       0       0       0                        00000000D   2191
     144       0      -1       1       0                               0D   2192
     128    2030       0       0       0                        01010000D   2193
     128       0       0       4       0                               0D   2194
     126    2034       0       0       0                        01010500D   2195
     126       0       0       2       0                               0D   2196
     110    2036       0       0       0                        01010000D   2197
     110       0       0       2       0                               0D   2198
     126    2038       0       0       0                        01010500D   2199
     126       0       0       4       0                               0D   2200
     124    2042       0       0       0                        00000000D   2201
     124       0       0       4       0                               0D   2202
     100    2046       0       0       0            2201        01010000D   2203
     100       0       0       2       0                               0D   2204
     126    2048       0       0       0                        01010500D   2205
     126       0       0       3       0                               0D   2206
     124    2051       0       0       0                        00000000D   2207
     124       0       0       4       0                               0D   2208
     100    2055       0       0       0            2207        01010000D   2209
     100       0       0       2       0                               0D   2210
     126    2057       0       0       0                        01010500D   2211
     126       0       0       2       0                               0D   2212
     110    2059       0       0       0                        01010000D   2213
     110       0       0       2       0                               0D   2214
     126    2061       0       0       0                        01010500D   2215
     126       0       0       2       0                               0D   2216
     110    2063       0       0       0                        01010000D   2217
     110       0       0       2       0                               0D   2218
     126    2065       0       0       0                        01010500D   2219
     126       0       0       2       0                               0D   2220
     110    2067       0       0       0                        01010000D   2221
     110       0       0       2       0                               0D   2222
     126    2069       0       0       0                        01010500D   2223
     126       0       0       2       0                               0D   2224
     110    2071       0       0       0                        01010000D   2225
     110       0       0       2       0                               0D   2226
     126    2073       0       0       0                        01010500D   2227
     126       0       0       2       0                               0D   2228
     110    2075       0       0       0                        01010000D   2229
     110       0       0       2       0                               0D   2230
     126    2077       0       0       0                        01010500D   2231
     126       0       0       4       0                               0D   2232
     124    2081       0       0       0                        00000000D   2233
     124       0       0       4       0                               0D   2234
     100    2085       0       0       0            2233        01010000D   2235
     100       0       0       2       0                               0D   2236
     126    2087       0       0       0                        01010500D   2237
     126       0       0       2       0                               0D   2238
     110    2089       0       0       0                        01010000D   2239
     110       0       0       2       0                               0D   2240
     126    2091       0       0       0                        01010500D   2241
     126       0       0       2       0                               0D   2242
     110    2093       0       0       0                        01010000D   2243
     110       0       0       2       0                               0D   2244
     126    2095       0       0       0                        01010500D   2245
     126       0       0       6       0                               0D   2246
     124    2101       0       0       0                        00000000D   2247
     124       0       0       4       0                               0D   2248
     100    2105       0       0       0            2247        01010000D   2249
     100       0       0       2       0                               0D   2250
     126    2107       0       0       0                        01010500D   2251
     126       0       0       2       0                               0D   2252
     110    2109       0       0       0                        01010000D   2253
     110       0       0       2       0                               0D   2254
     102    2111       0       0       0                        01010500D   2255
     102       0       0       2       0                               0D   2256
     102    2113       0       0       0                        01010000D   2257
     102       0       0       2       0                               0D   2258
     142    2115       0       0       0                        00010500D   2259
     142       0       0       1       0                               0D   2260
     126    2116       0       0       0                        01010500D   2261
     126       0       0       2       0                               0D   2262
     110    2118       0       0       0                        01010000D   2263
     110       0       0       2       0                               0D   2264
     126    2120       0       0       0                        01010500D   2265
     126       0       0       2       0                               0D   2266
     110    2122       0       0       0                        01010000D   2267
     110       0       0       2       0                               0D   2268
     126    2124       0       0       0                        01010500D   2269
     126       0       0       2       0                               0D   2270
     110    2126       0       0       0                        01010000D   2271
     110       0       0       2       0                               0D   2272
     126    2128       0       0       0                        01010500D   2273
     126       0       0       2       0                               0D   2274
     110    2130       0       0       0                        01010000D   2275
     110       0       0       2       0                               0D   2276
     126    2132       0       0       0                        01010500D   2277
     126       0       0       2       0                               0D   2278
     110    2134       0       0       0                        01010000D   2279
     110       0       0       2       0                               0D   2280
     126    2136       0       0       0                        01010500D   2281
     126       0       0       2       0                               0D   2282
     110    2138       0       0       0                        01010000D   2283
     110       0       0       2       0                               0D   2284
     126    2140       0       0       0                        01010500D   2285
     126       0       0       2       0                               0D   2286
     110    2142       0       0       0                        01010000D   2287
     110       0       0       2       0                               0D   2288
     126    2144       0       0       0                        01010500D   2289
     126       0       0       2       0                               0D   2290
     110    2146       0       0       0                        01010000D   2291
     110       0       0       2       0                               0D   2292
     126    2148       0       0       0                        01010500D   2293
     126       0       0       2       0                               0D   2294
     110    2150       0       0       0                        01010000D   2295
     110       0       0       2       0                               0D   2296
     126    2152       0       0       0                        01010500D   2297
     126       0       0       2       0                               0D   2298
     110    2154       0       0       0                        01010000D   2299
     110       0       0       2       0                               0D   2300
     126    2156       0       0       0                        01010500D   2301
     126       0       0       2       0                               0D   2302
     110    2158       0       0       0                        01010000D   2303
     110       0       0       2       0                               0D   2304
     126    2160       0       0       0                        01010500D   2305
     126       0       0       2       0                               0D   2306
     110    2162       0       0       0                        01010000D   2307
     110       0       0       2       0                               0D   2308
     126    2164       0       0       0                        01010500D   2309
     126       0       0       2       0                               0D   2310
     110    2166       0       0       0                        01010000D   2311
     110       0       0       2       0                               0D   2312
     126    2168       0       0       0                        01010500D   2313
     126       0       0       2       0                               0D   2314
     110    2170       0       0       0                        01010000D   2315
     110       0       0       2       0                               0D   2316
     126    2172       0       0       0                        01010500D   2317
     126       0       0       2       0                               0D   2318
     110    2174       0       0       0                        01010000D   2319
     110       0       0       2       0                               0D   2320
     126    2176       0       0       0                        01010500D   2321
     126       0       0       2       0                               0D   2322
     110    2178       0       0       0                        01010000D   2323
     110       0       0       2       0                               0D   2324
     126    2180       0       0       0                        01010500D   2325
     126       0       0       2       0                               0D   2326
     110    2182       0       0       0                        01010000D   2327
     110       0       0       2       0                               0D   2328
     126    2184       0       0       0                        01010500D   2329
     126       0       0       2       0                               0D   2330
     110    2186       0       0       0                        01010000D   2331
     110       0       0       2       0                               0D   2332
     126    2188       0       0       0                        01010500D   2333
     126       0       0       2       0                               0D   2334
     110    2190       0       0       0                        01010000D   2335
     110       0       0       2       0                               0D   2336
     126    2192       0       0       0                        01010500D   2337
     126       0       0       2       0                               0D   2338
     110    2194       0       0       0                        01010000D   2339
     110       0       0       2       0                               0D   2340
     126    2196       0       0       0                        01010500D   2341
     126       0       0       2       0                               0D   2342
     110    2198       0       0       0                        01010000D   2343
     110       0       0       2       0                               0D   2344
     126    2200       0       0       0                        01010500D   2345
     126       0       0       2       0                               0D   2346
     110    2202       0       0       0                        01010000D   2347
     110       0       0       2       0                               0D   2348
     126    2204       0       0       0                        01010500D   2349
     126       0       0       2       0                               0D   2350
     110    2206       0       0       0                        01010000D   2351
     110       0       0       2       0                               0D   2352
     126    2208       0       0       0                        01010500D   2353
     126       0       0       2       0                               0D   2354
     110    2210       0       0       0                        01010000D   2355
     110       0       0       2       0                               0D   2356
     126    2212       0       0       0                        01010500D   2357
     126       0       0       2       0                               0D   2358
     110    2214       0       0       0                        01010000D   2359
     110       0       0       2       0                               0D   2360
     126    2216       0       0       0                        01010500D   2361
     126       0       0       2       0                               0D   2362
     110    2218       0       0       0                        01010000D   2363
     110       0       0       2       0                               0D   2364
     126    2220       0       0       0                        01010500D   2365
     126       0       0       2       0                               0D   2366
     110    2222       0       0       0                        01010000D   2367
     110       0       0       2       0                               0D   2368
     126    2224       0       0       0                        01010500D   2369
     126       0       0       2       0                               0D   2370
     110    2226       0       0       0                        01010000D   2371
     110       0       0       2       0                               0D   2372
     126    2228       0       0       0                        01010500D   2373
     126       0       0       2       0                               0D   2374
     110    2230       0       0       0                        01010000D   2375
     110       0       0       2       0                               0D   2376
     126    2232       0       0       0                        01010500D   2377
     126       0       0       2       0                               0D   2378
     110    2234       0       0       0                        01010000D   2379
     110       0       0       2       0                               0D   2380
     126    2236       0       0       0                        01010500D   2381
     126       0       0       2       0                               0D   2382
     110    2238       0       0       0                        01010000D   2383
     110       0       0       2       0                               0D   2384
     126    2240       0       0       0                        01010500D   2385
     126       0       0       2       0                               0D   2386
     110    2242       0       0       0                        01010000D   2387
     110       0       0       2       0                               0D   2388
     126    2244       0       0       0                        01010500D   2389
     126       0       0       2       0                               0D   2390
     110    2246       0       0       0                        01010000D   2391
     110       0       0       2       0                               0D   2392
     126    2248       0       0       0                        01010500D   2393
     126       0       0       2       0                               0D   2394
     110    2250       0       0       0                        01010000D   2395
     110       0       0       2       0                               0D   2396
     126    2252       0       0       0                        01010500D   2397
     126       0       0       2       0                               0D   2398
     110    2254       0       0       0                        01010000D   2399
     110       0       0       2       0                               0D   2400
     126    2256       0       0       0                        01010500D   2401
     126       0       0       2       0                               0D   2402
     110    2258       0       0       0                        01010000D   2403
     110       0       0       2       0                               0D   2404
     126    2260       0       0       0                        01010500D   2405
     126       0       0       2       0                               0D   2406
     110    2262       0       0       0                        01010000D   2407
     110       0       0       2       0                               0D   2408
     126    2264       0       0       0                        01010500D   2409
     126       0       0       2       0                               0D   2410
     110    2266       0       0       0                        01010000D   2411
     110       0       0       2       0                               0D   2412
     126    2268       0       0       0                        01010500D   2413
     126       0       0       2       0                               0D   2414
     110    2270       0       0       0                        01010000D   2415
     110       0       0       2       0                               0D   2416
     126    2272       0       0       0                        01010500D   2417
     126       0       0       2       0                               0D   2418
     110    2274       0       0       0                        01010000D   2419
     110       0       0       2       0                               0D   2420
     126    2276       0       0       0                        01010500D   2421
     126       0       0       2       0                               0D   2422
     110    2278       0       0       0                        01010000D   2423
     110       0       0       2       0                               0D   2424
     126    2280       0       0       0                        01010500D   2425
     126       0       0       2       0                               0D   2426
     110    2282       0       0       0                        01010000D   2427
     110       0       0       2       0                               0D   2428
     126    2284       0       0       0                        01010500D   2429
     126       0       0       2       0                               0D   2430
     110    2286       0       0       0                        01010000D   2431
     110       0       0       2       0                               0D   2432
     126    2288       0       0       0                        01010500D   2433
     126       0       0       2       0                               0D   2434
     110    2290       0       0       0                        01010000D   2435
     110       0       0       2       0                               0D   2436
     126    2292       0       0       0                        01010500D   2437
     126       0       0       2       0                               0D   2438
     110    2294       0       0       0                        01010000D   2439
     110       0       0       2       0                               0D   2440
     126    2296       0       0       0                        01010500D   2441
     126       0       0       2       0                               0D   2442
     110    2298       0       0       0                        01010000D   2443
     110       0       0       2       0                               0D   2444
     126    2300       0       0       0                        01010500D   2445
     126       0       0       2       0                               0D   2446
     110    2302       0       0       0                        01010000D   2447
     110       0       0       2       0                               0D   2448
     126    2304       0       0       0                        01010500D   2449
     126       0       0       2       0                               0D   2450
     110    2306       0       0       0                        01010000D   2451
     110       0       0       2       0                               0D   2452
     126    2308       0       0       0                        01010500D   2453
     126       0       0       2       0                               0D   2454
     110    2310       0       0       0                        01010000D   2455
     110       0       0       2       0                               0D   2456
     126    2312       0       0       0                        01010500D   2457
     126       0       0       2       0                               0D   2458
     110    2314       0       0       0                        01010000D   2459
     110       0       0       2       0                               0D   2460
     126    2316       0       0       0                        01010500D   2461
     126       0       0       2       0                               0D   2462
     110    2318       0       0       0                        01010000D   2463
     110       0       0       2       0                               0D   2464
     126    2320       0       0       0                        01010500D   2465
     126       0       0       2       0                               0D   2466
     110    2322       0       0       0                        01010000D   2467
     110       0       0       2       0                               0D   2468
     126    2324       0       0       0                        01010500D   2469
     126       0       0       2       0                               0D   2470
     110    2326       0       0       0                        01010000D   2471
     110       0       0       2       0                               0D   2472
     126    2328       0       0       0                        01010500D   2473
     126       0       0       2       0                               0D   2474
     110    2330       0       0       0                        01010000D   2475
     110       0       0       2       0                               0D   2476
     126    2332       0       0       0                        01010500D   2477
     126       0       0       2       0                               0D   2478
     110    2334       0       0       0                        01010000D   2479
     110       0       0       2       0                               0D   2480
     126    2336       0       0       0                        01010500D   2481
     126       0       0       2       0                               0D   2482
     110    2338       0       0       0                        01010000D   2483
     110       0       0       2       0                               0D   2484
     126    2340       0       0       0                        01010500D   2485
     126       0       0       2       0                               0D   2486
     110    2342       0       0       0                        01010000D   2487
     110       0       0       2       0                               0D   2488
     126    2344       0       0       0                        01010500D   2489
     126       0       0       2       0                               0D   2490
     110    2346       0       0       0                        01010000D   2491
     110       0       0       2       0                               0D   2492
     126    2348       0       0       0                        01010500D   2493
     126       0       0       2       0                               0D   2494
     110    2350       0       0       0                        01010000D   2495
     110       0       0       2       0                               0D   2496
     126    2352       0       0       0                        01010500D   2497
     126       0       0       2       0                               0D   2498
     110    2354       0       0       0                        01010000D   2499
     110       0       0       2       0                               0D   2500
     126    2356       0       0       0                        01010500D   2501
     126       0       0       2       0                               0D   2502
     110    2358       0       0       0                        01010000D   2503
     110       0       0       2       0                               0D   2504
     126    2360       0       0       0                        01010500D   2505
     126       0       0       2       0                               0D   2506
     110    2362       0       0       0                        01010000D   2507
     110       0       0       2       0                               0D   2508
     126    2364       0       0       0                        01010500D   2509
     126       0       0       2       0                               0D   2510
     110    2366       0       0       0                        01010000D   2511
     110       0       0       2       0                               0D   2512
     126    2368       0       0       0                        01010500D   2513
     126       0       0       2       0                               0D   2514
     110    2370       0       0       0                        01010000D   2515
     110       0       0       2       0                               0D   2516
     102    2372       0       0       0                        01010500D   2517
     102       0       0       6       0                               0D   2518
     102    2378       0       0       0                        01010000D   2519
     102       0       0       6       0                               0D   2520
     142    2384       0       0       0                        00010500D   2521
     142       0       0       1       0                               0D   2522
     144    2385       0       0       0                        00000000D   2523
     144       0      -1       1       0                               0D   2524
     128    2386       0       0       0                        01010000D   2525
     128       0       0       4       0                               0D   2526
     126    2390       0       0       0                        01010500D   2527
     126       0       0       4       0                               0D   2528
     124    2394       0       0       0                        00000000D   2529
     124       0       0       4       0                               0D   2530
     100    2398       0       0       0            2529        01010000D   2531
     100       0       0       2       0                               0D   2532
     126    2400       0       0       0                        01010500D   2533
     126       0       0       3       0                               0D   2534
     124    2403       0       0       0                        00000000D   2535
     124       0       0       4       0                               0D   2536
     100    2407       0       0       0            2535        01010000D   2537
     100       0       0       2       0                               0D   2538
     126    2409       0       0       0                        01010500D   2539
     126       0       0       2       0                               0D   2540
     110    2411       0       0       0                        01010000D   2541
     110       0       0       2       0                               0D   2542
     126    2413       0       0       0                        01010500D   2543
     126       0       0       2       0                               0D   2544
     110    2415       0       0       0                        01010000D   2545
     110       0       0       2       0                               0D   2546
     126    2417       0       0       0                        01010500D   2547
     126       0       0       2       0                               0D   2548
     110    2419       0       0       0                        01010000D   2549
     110       0       0       2       0                               0D   2550
     126    2421       0       0       0                        01010500D   2551
     126       0       0       2       0                               0D   2552
     110    2423       0       0       0                        01010000D   2553
     110       0       0       2       0                               0D   2554
     126    2425       0       0       0                        01010500D   2555
     126       0       0       2       0                               0D   2556
     110    2427       0       0       0                        01010000D   2557
     110       0       0       2       0                               0D   2558
     126    2429       0       0       0                        01010500D   2559
     126       0       0       4       0                               0D   2560
     124    2433       0       0       0                        00000000D   2561
     124       0       0       4       0                               0D   2562
     100    2437       0       0       0            2561        01010000D   2563
     100       0       0       2       0                               0D   2564
     126    2439       0       0       0                        01010500D   2565
     126       0       0       2       0                               0D   2566
     110    2441       0       0       0                        01010000D   2567
     110       0       0       2       0                               0D   2568
     126    2443       0       0       0                        01010500D   2569
     126       0       0       2       0                               0D   2570
     110    2445       0       0       0                        01010000D   2571
     110       0       0       2       0                               0D   2572
     126    2447       0       0       0                        01010500D   2573
     126       0       0       6       0                               0D   2574
     124    2453       0       0       0                        00000000D   2575
     124       0       0       4       0                               0D   2576
     100    2457       0       0       0            2575        01010000D   2577
     100       0       0       2       0                               0D   2578
     126    2459       0       0       0                        01010500D   2579
     126       0       0       2       0                               0D   2580
     110    2461       0       0       0                        01010000D   2581
     110       0       0       2       0                               0D   2582
     126    2463       0       0       0                        01010500D   2583
     126       0       0       2       0                               0D   2584
     110    2465       0       0       0                        01010000D   2585
     110       0       0       2       0                               0D   2586
     102    2467       0       0       0                        01010500D   2587
     102       0       0       2       0                               0D   2588
     102    2469       0       0       0                        01010000D   2589
     102       0       0       2       0                               0D   2590
     142    2471       0       0       0                        00010500D   2591
     142       0       0       1       0                               0D   2592
     126    2472       0       0       0                        01010500D   2593
     126       0       0       2       0                               0D   2594
     110    2474       0       0       0                        01010000D   2595
     110       0       0       2       0                               0D   2596
     126    2476       0       0       0                        01010500D   2597
     126       0       0       2       0                               0D   2598
     110    2478       0       0       0                        01010000D   2599
     110       0       0       2       0                               0D   2600
     126    2480       0       0       0                        01010500D   2601
     126       0       0       2       0                               0D   2602
     110    2482       0       0       0                        01010000D   2603
     110       0       0       2       0                               0D   2604
     126    2484       0       0       0                        01010500D   2605
     126       0       0       2       0                               0D   2606
     110    2486       0       0       0                        01010000D   2607
     110       0       0       2       0                               0D   2608
     126    2488       0       0       0                        01010500D   2609
     126       0       0       2       0                               0D   2610
     110    2490       0       0       0                        01010000D   2611
     110       0       0       2       0                               0D   2612
     126    2492       0       0       0                        01010500D   2613
     126       0       0       2       0                               0D   2614
     110    2494       0       0       0                        01010000D   2615
     110       0       0       2       0                               0D   2616
     126    2496       0       0       0                        01010500D   2617
     126       0       0       2       0                               0D   2618
     110    2498       0       0       0                        01010000D   2619
     110       0       0       2       0                               0D   2620
     126    2500       0       0       0                        01010500D   2621
     126       0       0       2       0                               0D   2622
     110    2502       0       0       0                        01010000D   2623
     110       0       0       2       0                               0D   2624
     126    2504       0       0       0                        01010500D   2625
     126       0       0       2       0                               0D   2626
     110    2506       0       0       0                        01010000D   2627
     110       0       0       2       0                               0D   2628
     126    2508       0       0       0                        01010500D   2629
     126       0       0       2       0                               0D   2630
     110    2510       0       0       0                        01010000D   2631
     110       0       0       2       0                               0D   2632
     126    2512       0       0       0                        01010500D   2633
     126       0       0       2       0                               0D   2634
     110    2514       0       0       0                        01010000D   2635
     110       0       0       2       0                               0D   2636
     126    2516       0       0       0                        01010500D   2637
     126       0       0       2       0                               0D   2638
     110    2518       0       0       0                        01010000D   2639
     110       0       0       2       0                               0D   2640
     126    2520       0       0       0                        01010500D   2641
     126       0       0       2       0                               0D   2642
     110    2522       0       0       0                        01010000D   2643
     110       0       0       2       0                               0D   2644
     126    2524       0       0       0                        01010500D   2645
     126       0       0       2       0                               0D   2646
     110    2526       0       0       0                        01010000D   2647
     110       0       0       2       0                               0D   2648
     126    2528       0       0       0                        01010500D   2649
     126       0       0       2       0                               0D   2650
     110    2530       0       0       0                        01010000D   2651
     110       0       0       2       0                               0D   2652
     126    2532       0       0       0                        01010500D   2653
     126       0       0       2       0                               0D   2654
     110    2534       0       0       0                        01010000D   2655
     110       0       0       2       0                               0D   2656
     126    2536       0       0       0                        01010500D   2657
     126       0       0       2       0                               0D   2658
     110    2538       0       0       0                        01010000D   2659
     110       0       0       2       0                               0D   2660
     126    2540       0       0       0                        01010500D   2661
     126       0       0       2       0                               0D   2662
     110    2542       0       0       0                        01010000D   2663
     110       0       0       2       0                               0D   2664
     126    2544       0       0       0                        01010500D   2665
     126       0       0       2       0                               0D   2666
     110    2546       0       0       0                        01010000D   2667
     110       0       0       2       0                               0D   2668
     126    2548       0       0       0                        01010500D   2669
     126       0       0       2       0                               0D   2670
     110    2550       0       0       0                        01010000D   2671
     110       0       0       2       0                               0D   2672
     126    2552       0       0       0                        01010500D   2673
     126       0       0       2       0                               0D   2674
     110    2554       0       0       0                        01010000D   2675
     110       0       0       2       0                               0D   2676
     126    2556       0       0       0                        01010500D   2677
     126       0       0       2       0                               0D   2678
     110    2558       0       0       0                        01010000D   2679
     110       0       0       2       0                               0D   2680
     126    2560       0       0       0                        01010500D   2681
     126       0       0       2       0                               0D   2682
     110    2562       0       0       0                        01010000D   2683
     110       0       0       2       0                               0D   2684
     126    2564       0       0       0                        01010500D   2685
     126       0       0       2       0                               0D   2686
     110    2566       0       0       0                        01010000D   2687
     110       0       0       2       0                               0D   2688
     126    2568       0       0       0                        01010500D   2689
     126       0       0       2       0                               0D   2690
     110    2570       0       0       0                        01010000D   2691
     110       0       0       2       0                               0D   2692
     126    2572       0       0       0                        01010500D   2693
     126       0       0       2       0                               0D   2694
     110    2574       0       0       0                        01010000D   2695
     110       0       0       2       0                               0D   2696
     126    2576       0       0       0                        01010500D   2697
     126       0       0       2       0                               0D   2698
     110    2578       0       0       0                        01010000D   2699
     110       0       0       2       0                               0D   2700
     126    2580       0       0       0                        01010500D   2701
     126       0       0       2       0                               0D   2702
     110    2582       0       0       0                        01010000D   2703
     110       0       0       2       0                               0D   2704
     126    2584       0       0       0                        01010500D   2705
     126       0       0       2       0                               0D   2706
     110    2586       0       0       0                        01010000D   2707
     110       0       0       2       0                               0D   2708
     126    2588       0       0       0                        01010500D   2709
     126       0       0       2       0                               0D   2710
     110    2590       0       0       0                        01010000D   2711
     110       0       0       2       0                               0D   2712
     126    2592       0       0       0                        01010500D   2713
     126       0       0       2       0                               0D   2714
     110    2594       0       0       0                        01010000D   2715
     110       0       0       2       0                               0D   2716
     126    2596       0       0       0                        01010500D   2717
     126       0       0       2       0                               0D   2718
     110    2598       0       0       0                        01010000D   2719
     110       0       0       2       0                               0D   2720
     126    2600       0       0       0                        01010500D   2721
     126       0       0       2       0                               0D   2722
     110    2602       0       0       0                        01010000D   2723
     110       0       0       2       0                               0D   2724
     126    2604       0       0       0                        01010500D   2725
     126       0       0       2       0                               0D   2726
     110    2606       0       0       0                        01010000D   2727
     110       0       0       2       0                               0D   2728
     126    2608       0       0       0                        01010500D   2729
     126       0       0       2       0                               0D   2730
     110    2610       0       0       0                        01010000D   2731
     110       0       0       2       0                               0D   2732
     126    2612       0       0       0                        01010500D   2733
     126       0       0       2       0                               0D   2734
     110    2614       0       0       0                        01010000D   2735
     110       0       0       2       0                               0D   2736
     126    2616       0       0       0                        01010500D   2737
     126       0       0       2       0                               0D   2738
     110    2618       0       0       0                        01010000D   2739
     110       0       0       2       0                               0D   2740
     126    2620       0       0       0                        01010500D   2741
     126       0       0       2       0                               0D   2742
     110    2622       0       0       0                        01010000D   2743
     110       0       0       2       0                               0D   2744
     126    2624       0       0       0                        01010500D   2745
     126       0       0       2       0                               0D   2746
     110    2626       0       0       0                        01010000D   2747
     110       0       0       2       0                               0D   2748
     126    2628       0       0       0                        01010500D   2749
     126       0       0       2       0                               0D   2750
     110    2630       0       0       0                        01010000D   2751
     110       0       0       2       0                               0D   2752
     126    2632       0       0       0                        01010500D   2753
     126       0       0       2       0                               0D   2754
     110    2634       0       0       0                        01010000D   2755
     110       0       0       2       0                               0D   2756
     126    2636       0       0       0                        01010500D   2757
     126       0       0       2       0                               0D   2758
     110    2638       0       0       0                        01010000D   2759
     110       0       0       2       0                               0D   2760
     126    2640       0       0       0                        01010500D   2761
     126       0       0       2       0                               0D   2762
     110    2642       0       0       0                        01010000D   2763
     110       0       0       2       0                               0D   2764
     126    2644       0       0       0                        01010500D   2765
     126       0       0       2       0                               0D   2766
     110    2646       0       0       0                        01010000D   2767
     110       0       0       2       0                               0D   2768
     126    2648       0       0       0                        01010500D   2769
     126       0       0       2       0                               0D   2770
     110    2650       0       0       0                        01010000D   2771
     110       0       0       2       0                               0D   2772
     126    2652       0       0       0                        01010500D   2773
     126       0       0       2       0                               0D   2774
     110    2654       0       0       0                        01010000D   2775
     110       0       0       2       0                               0D   2776
     126    2656       0       0       0                        01010500D   2777
     126       0       0       2       0                               0D   2778
     110    2658       0       0       0                        01010000D   2779
     110       0       0       2       0                               0D   2780
     126    2660       0       0       0                        01010500D   2781
     126       0       0       2       0                               0D   2782
     110    2662       0       0       0                        01010000D   2783
     110       0       0       2       0                               0D   2784
     126    2664       0       0       0                        01010500D   2785
     126       0       0       2       0                               0D   2786
     110    2666       0       0       0                        01010000D   2787
     110       0       0       2       0                               0D   2788
     126    2668       0       0       0                        01010500D   2789
     126       0       0       2       0                               0D   2790
     110    2670       0       0       0                        01010000D   2791
     110       0       0       2       0                               0D   2792
     126    2672       0       0       0                        01010500D   2793
     126       0       0       2       0                               0D   2794
     110    2674       0       0       0                        01010000D   2795
     110       0       0       2       0                               0D   2796
     126    2676       0       0       0                        01010500D   2797
     126       0       0       2       0                               0D   2798
     110    2678       0       0       0                        01010000D   2799
     110       0       0       2       0                               0D   2800
     126    2680       0       0       0                        01010500D   2801
     126       0       0       2       0                               0D   2802
     110    2682       0       0       0                        01010000D   2803
     110       0       0       2       0                               0D   2804
     126    2684       0       0       0                        01010500D   2805
     126       0       0       2       0                               0D   2806
     110    2686       0       0       0                        01010000D   2807
     110       0       0       2       0                               0D   2808
     126    2688       0       0       0                        01010500D   2809
     126       0       0       2       0                               0D   2810
     110    2690       0       0       0                        01010000D   2811
     110       0       0       2       0                               0D   2812
     126    2692       0       0       0                        01010500D   2813
     126       0       0       2       0                               0D   2814
     110    2694       0       0       0                        01010000D   2815
     110       0       0       2       0                               0D   2816
     126    2696       0       0       0                        01010500D   2817
     126       0       0       2       0                               0D   2818
     110    2698       0       0       0                        01010000D   2819
     110       0       0       2       0                               0D   2820
     126    2700       0       0       0                        01010500D   2821
     126       0       0       2       0                               0D   2822
     110    2702       0       0       0                        01010000D   2823
     110       0       0       2       0                               0D   2824
     126    2704       0       0       0                        01010500D   2825
     126       0       0       2       0                               0D   2826
     110    2706       0       0       0                        01010000D   2827
     110       0       0       2       0                               0D   2828
     126    2708       0       0       0                        01010500D   2829
     126       0       0       2       0                               0D   2830
     110    2710       0       0       0                        01010000D   2831
     110       0       0       2       0                               0D   2832
     126    2712       0       0       0                        01010500D   2833
     126       0       0       2       0                               0D   2834
     110    2714       0       0       0                        01010000D   2835
     110       0       0       2       0                               0D   2836
     126    2716       0       0       0                        01010500D   2837
     126       0       0       2       0                               0D   2838
     110    2718       0       0       0                        01010000D   2839
     110       0       0       2       0                               0D   2840
     126    2720       0       0       0                        01010500D   2841
     126       0       0       2       0                               0D   2842
     110    2722       0       0       0                        01010000D   2843
     110       0       0       2       0                               0D   2844
     126    2724       0       0       0                        01010500D   2845
     126       0       0       2       0                               0D   2846
     110    2726       0       0       0                        01010000D   2847
     110       0       0       2       0                               0D   2848
     102    2728       0       0       0                        01010500D   2849
     102       0       0       6       0                               0D   2850
     102    2734       0       0       0                        01010000D   2851
     102       0       0       6       0                               0D   2852
     142    2740       0       0       0                        00010500D   2853
     142       0       0       1       0                               0D   2854
     144    2741       0       0       0                        00000000D   2855
     144       0      -1       1       0                               0D   2856
     110    2742       0       0       0                        01010000D   2857
     110       0       0       2       0                               0D   2858
     110    2744       0       0       0                        01010000D   2859
     110       0       0       2       0                               0D   2860
     120    2746       0       0       0                        01010000D   2861
     120       0       0       1       0                               0D   2862
     126    2747       0       0       0                        01010500D   2863
     126       0       0       2       0                               0D   2864
     110    2749       0       0       0                        01010000D   2865
     110       0       0       2       0                               0D   2866
     126    2751       0       0       0                        01010500D   2867
     126       0       0       2       0                               0D   2868
     124    2753       0       0       0                        00000000D   2869
     124       0       0       3       0                               0D   2870
     100    2756       0       0       0            2869        01010000D   2871
     100       0       0       2       0                               0D   2872
     126    2758       0       0       0                        01010500D   2873
     126       0       0       2       0                               0D   2874
     124    2760       0       0       0                        00000000D   2875
     124       0       0       4       0                               0D   2876
     100    2764       0       0       0            2875        01010000D   2877
     100       0       0       2       0                               0D   2878
     126    2766       0       0       0                        01010500D   2879
     126       0       0       2       0                               0D   2880
     110    2768       0       0       0                        01010000D   2881
     110       0       0       2       0                               0D   2882
     126    2770       0       0       0                        01010500D   2883
     126       0       0       2       0                               0D   2884
     124    2772       0       0       0                        00000000D   2885
     124       0       0       3       0                               0D   2886
     100    2775       0       0       0            2885        01010000D   2887
     100       0       0       2       0                               0D   2888
     102    2777       0       0       0                        01010500D   2889
     102       0       0       1       0                               0D   2890
     102    2778       0       0       0                        01010000D   2891
     102       0       0       1       0                               0D   2892
     142    2779       0       0       0                        00010500D   2893
     142       0       0       1       0                               0D   2894
     144    2780       0       0       0                        00000000D   2895
     144       0      -1       1       0                               0D   2896
     128    2781       0       0       0                        01010000D   2897
     128       0       0       4       0                               0D   2898
     126    2785       0       0       0                        01010500D   2899
     126       0       0       2       0                               0D   2900
     110    2787       0       0       0                        01010000D   2901
     110       0       0       2       0                               0D   2902
     126    2789       0       0       0                        01010500D   2903
     126       0       0       2       0                               0D   2904
     110    2791       0       0       0                        01010000D   2905
     110       0       0       2       0                               0D   2906
     126    2793       0       0       0                        01010500D   2907
     126       0       0       2       0                               0D   2908
     110    2795       0       0       0                        01010000D   2909
     110       0       0       2       0                               0D   2910
     126    2797       0       0       0                        01010500D   2911
     126       0       0       2       0                               0D   2912
     110    2799       0       0       0                        01010000D   2913
     110       0       0       2       0                               0D   2914
     126    2801       0       0       0                        01010500D   2915
     126       0       0       2       0                               0D   2916
     110    2803       0       0       0                        01010000D   2917
     110       0       0       2       0                               0D   2918
     126    2805       0       0       0                        01010500D   2919
     126       0       0       2       0                               0D   2920
     110    2807       0       0       0                        01010000D   2921
     110       0       0       2       0                               0D   2922
     126    2809       0       0       0                        01010500D   2923
     126       0       0       2       0                               0D   2924
     110    2811       0       0       0                        01010000D   2925
     110       0       0       2       0                               0D   2926
     126    2813       0       0       0                        01010500D   2927
     126       0       0       2       0                               0D   2928
     110    2815       0       0       0                        01010000D   2929
     110       0       0       2       0                               0D   2930
     126    2817       0       0       0                        01010500D   2931
     126       0       0       2       0                               0D   2932
     110    2819       0       0       0                        01010000D   2933
     110       0       0       2       0                               0D   2934
     126    2821       0       0       0                        01010500D   2935
     126       0       0       2       0                               0D   2936
     110    2823       0       0       0                        01010000D   2937
     110       0       0       2       0                               0D   2938
     126    2825       0       0       0                        01010500D   2939
     126       0       0       2       0                               0D   2940
     110    2827       0       0       0                        01010000D   2941
     110       0       0       2       0                               0D   2942
     102    2829       0       0       0                        01010500D   2943
     102       0       0       1       0                               0D   2944
     102    2830       0       0       0                        01010000D   2945
     102       0       0       1       0                               0D   2946
     142    2831       0       0       0                        00010500D   2947
     142       0       0       1       0                               0D   2948
     144    2832       0       0       0                        00000000D   2949
     144       0      -1       1       0                               0D   2950
     128    2833       0       0       0                        01010000D   2951
     128       0       0       4       0                               0D   2952
     126    2837       0       0       0                        01010500D   2953
     126       0       0       2       0                               0D   2954
     110    2839       0       0       0                        01010000D   2955
     110       0       0       2       0                               0D   2956
     126    2841       0       0       0                        01010500D   2957
     126       0       0       2       0                               0D   2958
     110    2843       0       0       0                        01010000D   2959
     110       0       0       2       0                               0D   2960
     126    2845       0       0       0                        01010500D   2961
     126       0       0       2       0                               0D   2962
     110    2847       0       0       0                        01010000D   2963
     110       0       0       2       0                               0D   2964
     126    2849       0       0       0                        01010500D   2965
     126       0       0       2       0                               0D   2966
     110    2851       0       0       0                        01010000D   2967
     110       0       0       2       0                               0D   2968
     102    2853       0       0       0                        01010500D   2969
     102       0       0       1       0                               0D   2970
     102    2854       0       0       0                        01010000D   2971
     102       0       0       1       0                               0D   2972
     142    2855       0       0       0                        00010500D   2973
     142       0       0       1       0                               0D   2974
     144    2856       0       0       0                        00000000D   2975
     144       0      -1       1       0                               0D   2976
     128    2857       0       0       0                        01010000D   2977
     128       0       0       4       0                               0D   2978
     126    2861       0       0       0                        01010500D   2979
     126       0       0       2       0                               0D   2980
     110    2863       0       0       0                        01010000D   2981
     110       0       0       2       0                               0D   2982
     126    2865       0       0       0                        01010500D   2983
     126       0       0       2       0                               0D   2984
     110    2867       0       0       0                        01010000D   2985
     110       0       0       2       0                               0D   2986
     126    2869       0       0       0                        01010500D   2987
     126       0       0       2       0                               0D   2988
     110    2871       0       0       0                        01010000D   2989
     110       0       0       2       0                               0D   2990
     126    2873       0       0       0                        01010500D   2991
     126       0       0       2       0                               0D   2992
     110    2875       0       0       0                        01010000D   2993
     110       0       0       2       0                               0D   2994
     102    2877       0       0       0                        01010500D   2995
     102       0       0       1       0                               0D   2996
     102    2878       0       0       0                        01010000D   2997
     102       0       0       1       0                               0D   2998
     142    2879       0       0       0                        00010500D   2999
     142       0       0       1       0                               0D   3000
     144    2880       0       0       0                        00000000D   3001
     144       0      -1       1       0                               0D   3002
     128    2881       0       0       0                        01010000D   3003
     128       0       0       4       0                               0D   3004
     126    2885       0       0       0                        01010500D   3005
     126       0       0       2       0                               0D   3006
     110    2887       0       0       0                        01010000D   3007
     110       0       0       2       0                               0D   3008
     126    2889       0       0       0                        01010500D   3009
     126       0       0       2       0                               0D   3010
     110    2891       0       0       0                        01010000D   3011
     110       0       0       2       0                               0D   3012
     126    2893       0       0       0                        01010500D   3013
     126       0       0       2       0                               0D   3014
     110    2895       0       0       0                        01010000D   3015
     110       0       0       2       0                               0D   3016
     126    2897       0       0       0                        01010500D   3017
     126       0       0       2       0                               0D   3018
     110    2899       0       0       0                        01010000D   3019
     110       0       0       2       0                               0D   3020
     102    2901       0       0       0                        01010500D   3021
     102       0       0       1       0                               0D   3022
     102    2902       0       0       0                        01010000D   3023
     102       0       0       1       0                               0D   3024
     142    2903       0       0       0                        00010500D   3025
     142       0       0       1       0                               0D   3026
     144    2904       0       0       0                        00000000D   3027
     144       0      -1       1       0                               0D   3028
     128    2905       0       0       0                        01010000D   3029
     128       0       0       4       0                               0D   3030
     126    2909       0       0       0                        01010500D   3031
     126       0       0       2       0                               0D   3032
     110    2911       0       0       0                        01010000D   3033
     110       0       0       2       0                               0D   3034
     126    2913       0       0       0                        01010500D   3035
     126       0       0       2       0                               0D   3036
     110    2915       0       0       0                        01010000D   3037
     110       0       0       2       0                               0D   3038
     126    2917       0       0       0                        01010500D   3039
     126       0       0       2       0                               0D   3040
     110    2919       0       0       0                        01010000D   3041
     110       0       0       2       0                               0D   3042
     126    2921       0       0       0                        01010500D   3043
     126       0       0       2       0                               0D   3044
     110    2923       0       0       0                        01010000D   3045
     110       0       0       2       0                               0D   3046
     102    2925       0       0       0                        01010500D   3047
     102       0       0       1       0                               0D   3048
     102    2926       0       0       0                        01010000D   3049
     102       0       0       1       0                               0D   3050
     142    2927       0       0       0                        00010500D   3051
     142       0       0       1       0                               0D   3052
     144    2928       0       0       0                        00000000D   3053
     144       0      -1       1       0                               0D   3054
     128    2929       0       0       0                        01010000D   3055
     128       0       0       4       0                               0D   3056
     126    2933       0       0       0                        01010500D   3057
     126       0       0       2       0                               0D   3058
     110    2935       0       0       0                        01010000D   3059
     110       0       0       2       0                               0D   3060
     126    2937       0       0       0                        01010500D   3061
     126       0       0       2       0                               0D   3062
     110    2939       0       0       0                        01010000D   3063
     110       0       0       2       0                               0D   3064
     126    2941       0       0       0                        01010500D   3065
     126       0       0       2       0                               0D   3066
     110    2943       0       0       0                        01010000D   3067
     110       0       0       2       0                               0D   3068
     126    2945       0       0       0                        01010500D   3069
     126       0       0       2       0                               0D   3070
     110    2947       0       0       0                        01010000D   3071
     110       0       0       2       0                               0D   3072
     102    2949       0       0       0                        01010500D   3073
     102       0       0       1       0                               0D   3074
     102    2950       0       0       0                        01010000D   3075
     102       0       0       1       0                               0D   3076
     142    2951       0       0       0                        00010500D   3077
     142       0       0       1       0                               0D   3078
     144    2952       0       0       0                        00000000D   3079
     144       0      -1       1       0                               0D   3080
     128    2953       0       0       0                        01010000D   3081
     128       0       0       4       0                               0D   3082
     126    2957       0       0       0                        01010500D   3083
     126       0       0       2       0                               0D   3084
     110    2959       0       0       0                        01010000D   3085
     110       0       0       2       0                               0D   3086
     126    2961       0       0       0                        01010500D   3087
     126       0       0       2       0                               0D   3088
     110    2963       0       0       0                        01010000D   3089
     110       0       0       2       0                               0D   3090
     126    2965       0       0       0                        01010500D   3091
     126       0       0       2       0                               0D   3092
     110    2967       0       0       0                        01010000D   3093
     110       0       0       2       0                               0D   3094
     126    2969       0       0       0                        01010500D   3095
     126       0       0       2       0                               0D   3096
     110    2971       0       0       0                        01010000D   3097
     110       0       0       2       0                               0D   3098
     102    2973       0       0       0                        01010500D   3099
     102       0       0       1       0                               0D   3100
     102    2974       0       0       0                        01010000D   3101
     102       0       0       1       0                               0D   3102
     142    2975       0       0       0                        00010500D   3103
     142       0       0       1       0                               0D   3104
     144    2976       0       0       0                        00000000D   3105
     144       0      -1       1       0                               0D   3106
     128    2977       0       0       0                        01010000D   3107
     128       0       0       4       0                               0D   3108
     126    2981       0       0       0                        01010500D   3109
     126       0       0       2       0                               0D   3110
     110    2983       0       0       0                        01010000D   3111
     110       0       0       2       0                               0D   3112
     126    2985       0       0       0                        01010500D   3113
     126       0       0       2       0                               0D   3114
     110    2987       0       0       0                        01010000D   3115
     110       0       0       2       0                               0D   3116
     126    2989       0       0       0                        01010500D   3117
     126       0       0       2       0                               0D   3118
     110    2991       0       0       0                        01010000D   3119
     110       0       0       2       0                               0D   3120
     126    2993       0       0       0                        01010500D   3121
     126       0       0       2       0                               0D   3122
     110    2995       0       0       0                        01010000D   3123
     110       0       0       2       0                               0D   3124
     126    2997       0       0       0                        01010500D   3125
     126       0       0       2       0                               0D   3126
     110    2999       0       0       0                        01010000D   3127
     110       0       0       2       0                               0D   3128
     126    3001       0       0       0                        01010500D   3129
     126       0       0       2       0                               0D   3130
     110    3003       0       0       0                        01010000D   3131
     110       0       0       2       0                               0D   3132
     102    3005       0       0       0                        01010500D   3133
     102       0       0       1       0                               0D   3134
     102    3006       0       0       0                        01010000D   3135
     102       0       0       1       0                               0D   3136
     142    3007       0       0       0                        00010500D   3137
     142       0       0       1       0                               0D   3138
     144    3008       0       0       0                        00000000D   3139
     144       0      -1       1       0                               0D   3140
     128    3009       0       0       0                        01010000D   3141
     128       0       0       4       0                               0D   3142
     126    3013       0       0       0                        01010500D   3143
     126       0       0       2       0                               0D   3144
     110    3015       0       0       0                        01010000D   3145
     110       0       0       2       0                               0D   3146
     126    3017       0       0       0                        01010500D   3147
     126       0       0       2       0                               0D   3148
     110    3019       0       0       0                        01010000D   3149
     110       0       0       2       0                               0D   3150
     126    3021       0       0       0                        01010500D   3151
     126       0       0       2       0                               0D   3152
     110    3023       0       0       0                        01010000D   3153
     110       0       0       2       0                               0D   3154
     126    3025       0       0       0                        01010500D   3155
     126       0       0       2       0                               0D   3156
     110    3027       0       0       0                        01010000D   3157
     110       0       0       2       0                               0D   3158
     126    3029       0       0       0                        01010500D   3159
     126       0       0       2       0                               0D   3160
     110    3031       0       0       0                        01010000D   3161
     110       0       0       2       0                               0D   3162
     126    3033       0       0       0                        01010500D   3163
     126       0       0       2       0                               0D   3164
     110    3035       0       0       0                        01010000D   3165
     110       0       0       2       0                               0D   3166
     126    3037       0       0       0                        01010500D   3167
     126       0       0       2       0                               0D   3168
     110    3039       0       0       0                        01010000D   3169
     110       0       0       2       0                               0D   3170
     102    3041       0       0       0                        01010500D   3171
     102       0       0       1       0                               0D   3172
     102    3042       0       0       0                        01010000D   3173
     102       0       0       1       0                               0D   3174
     142    3043       0       0       0                        00010500D   3175
     142       0       0       1       0                               0D   3176
     144    3044       0       0       0                        00000000D   3177
     144       0      -1       1       0                               0D   3178
     128    3045       0       0       0                        01010000D   3179
     128       0       0       4       0                               0D   3180
     126    3049       0       0       0                        01010500D   3181
     126       0       0       2       0                               0D   3182
     110    3051       0       0       0                        01010000D   3183
     110       0       0       2       0                               0D   3184
     126    3053       0       0       0                        01010500D   3185
     126       0       0       2       0                               0D   3186
     110    3055       0       0       0                        01010000D   3187
     110       0       0       2       0                               0D   3188
     126    3057       0       0       0                        01010500D   3189
     126       0       0       2       0                               0D   3190
     110    3059       0       0       0                        01010000D   3191
     110       0       0       2       0                               0D   3192
     126    3061       0       0       0                        01010500D   3193
     126       0       0       2       0                               0D   3194
     110    3063       0       0       0                        01010000D   3195
     110       0       0       2       0                               0D   3196
     126    3065       0       0       0                        01010500D   3197
     126       0       0       2       0                               0D   3198
     110    3067       0       0       0                        01010000D   3199
     110       0       0       2       0                               0D   3200
     102    3069       0       0       0                        01010500D   3201
     102       0       0       1       0                               0D   3202
     102    3070       0       0       0                        01010000D   3203
     102       0       0       1       0                               0D   3204
     142    3071       0       0       0                        00010500D   3205
     142       0       0       1       0                               0D   3206
     144    3072       0       0       0                        00000000D   3207
     144       0      -1       1       0                               0D   3208
     128    3073       0       0       0                        01010000D   3209
     128       0       0       4       0                               0D   3210
     126    3077       0       0       0                        01010500D   3211
     126       0       0       2       0                               0D   3212
     110    3079       0       0       0                        01010000D   3213
     110       0       0       2       0                               0D   3214
     126    3081       0       0       0                        01010500D   3215
     126       0       0       2       0                               0D   3216
     110    3083       0       0       0                        01010000D   3217
     110       0       0       2       0                               0D   3218
     126    3085       0       0       0                        01010500D   3219
     126       0       0       2       0                               0D   3220
     110    3087       0       0       0                        01010000D   3221
     110       0       0       2       0                               0D   3222
     126    3089       0       0       0                        01010500D   3223
     126       0       0       2       0                               0D   3224
     110    3091       0       0       0                        01010000D   3225
     110       0       0       2       0                               0D   3226
     102    3093       0       0       0                        01010500D   3227
     102       0       0       1       0                               0D   3228
     102    3094       0       0       0                        01010000D   3229
     102       0       0       1       0                               0D   3230
     142    3095       0       0       0                        00010500D   3231
     142       0       0       1       0                               0D   3232
     144    3096       0       0       0                        00000000D   3233
     144       0      -1       1       0                               0D   3234
     128    3097       0       0       0                        01010000D   3235
     128       0       0       4       0                               0D   3236
     126    3101       0       0       0                        01010500D   3237
     126       0       0       2       0                               0D   3238
     110    3103       0       0       0                        01010000D   3239
     110       0       0       2       0                               0D   3240
     126    3105       0       0       0                        01010500D   3241
     126       0       0       2       0                               0D   3242
     110    3107       0       0       0                        01010000D   3243
     110       0       0       2       0                               0D   3244
     126    3109       0       0       0                        01010500D   3245
     126       0       0       2       0                               0D   3246
     110    3111       0       0       0                        01010000D   3247
     110       0       0       2       0                               0D   3248
     126    3113       0       0       0                        01010500D   3249
     126       0       0       2       0                               0D   3250
     110    3115       0       0       0                        01010000D   3251
     110       0       0       2       0                               0D   3252
     102    3117       0       0       0                        01010500D   3253
     102       0       0       1       0                               0D   3254
     102    3118       0       0       0                        01010000D   3255
     102       0       0       1       0                               0D   3256
     142    3119       0       0       0                        00010500D   3257
     142       0       0       1       0                               0D   3258
     144    3120       0       0       0                        00000000D   3259
     144       0      -1       1       0                               0D   3260
     128    3121       0       0       0                        01010000D   3261
     128       0       0       4       0                               0D   3262
     126    3125       0       0       0                        01010500D   3263
     126       0       0       2       0                               0D   3264
     110    3127       0       0       0                        01010000D   3265
     110       0       0       2       0                               0D   3266
     126    3129       0       0       0                        01010500D   3267
     126       0       0       2       0                               0D   3268
     110    3131       0       0       0                        01010000D   3269
     110       0       0       2       0                               0D   3270
     126    3133       0       0       0                        01010500D   3271
     126       0       0       2       0                               0D   3272
     110    3135       0       0       0                        01010000D   3273
     110       0       0       2       0                               0D   3274
     126    3137       0       0       0                        01010500D   3275
     126       0       0       2       0                               0D   3276
     110    3139       0       0       0                        01010000D   3277
     110       0       0       2       0                               0D   3278
     126    3141       0       0       0                        01010500D   3279
     126       0       0       2       0                               0D   3280
     110    3143       0       0       0                        01010000D   3281
     110       0       0       2       0                               0D   3282
     126    3145       0       0       0                        01010500D   3283
     126       0       0       2       0                               0D   3284
     110    3147       0       0       0                        01010000D   3285
     110       0       0       2       0                               0D   3286
     126    3149       0       0       0                        01010500D   3287
     126       0       0       2       0                               0D   3288
     110    3151       0       0       0                        01010000D   3289
     110       0       0       2       0                               0D   3290
     126    3153       0       0       0                        01010500D   3291
     126       0       0       2       0                               0D   3292
     110    3155       0       0       0                        01010000D   3293
     110       0       0       2       0                               0D   3294
     126    3157       0       0       0                        01010500D   3295
     126       0       0       2       0                               0D   3296
     110    3159       0       0       0                        01010000D   3297
     110       0       0       2       0                               0D   3298
     126    3161       0       0       0                        01010500D   3299
     126       0       0       2       0                               0D   3300
     110    3163       0       0       0                        01010000D   3301
     110       0       0       2       0                               0D   3302
     126    3165       0       0       0                        01010500D   3303
     126       0       0       2       0                               0D   3304
     110    3167       0       0       0                        01010000D   3305
     110       0       0       2       0                               0D   3306
     102    3169       0       0       0                        01010500D   3307
     102       0       0       1       0                               0D   3308
     102    3170       0       0       0                        01010000D   3309
     102       0       0       1       0                               0D   3310
     142    3171       0       0       0                        00010500D   3311
     142       0       0       1       0                               0D   3312
     144    3172       0       0       0                        00000000D   3313
     144       0      -1       1       0                               0D   3314
     128    3173       0       0       0                        01010000D   3315
     128       0       0       4       0                               0D   3316
     126    3177       0       0       0                        01010500D   3317
     126       0       0       2       0                               0D   3318
     110    3179       0       0       0                        01010000D   3319
     110       0       0       2       0                               0D   3320
     126    3181       0       0       0                        01010500D   3321
     126       0       0       2       0                               0D   3322
     110    3183       0       0       0                        01010000D   3323
     110       0       0       2       0                               0D   3324
     126    3185       0       0       0                        01010500D   3325
     126       0       0       2       0                               0D   3326
     110    3187       0       0       0                        01010000D   3327
     110       0       0       2       0                               0D   3328
     126    3189       0       0       0                        01010500D   3329
     126       0       0       2       0                               0D   3330
     110    3191       0       0       0                        01010000D   3331
     110       0       0       2       0                               0D   3332
     102    3193       0       0       0                        01010500D   3333
     102       0       0       1       0                               0D   3334
     102    3194       0       0       0                        01010000D   3335
     102       0       0       1       0                               0D   3336
     142    3195       0       0       0                        00010500D   3337
     142       0       0       1       0                               0D   3338
     144    3196       0       0       0                        00000000D   3339
     144       0      -1       1       0                               0D   3340
     128    3197       0       0       0                        01010000D   3341
     128       0       0       4       0                               0D   3342
     126    3201       0       0       0                        01010500D   3343
     126       0       0       2       0                               0D   3344
     110    3203       0       0       0                        01010000D   3345
     110       0       0       2       0                               0D   3346
     126    3205       0       0       0                        01010500D   3347
     126       0       0       2       0                               0D   3348
     110    3207       0       0       0                        01010000D   3349
     110       0       0       2       0                               0D   3350
     126    3209       0       0       0                        01010500D   3351
     126       0       0       2       0                               0D   3352
     110    3211       0       0       0                        01010000D   3353
     110       0       0       2       0                               0D   3354
     126    3213       0       0       0                        01010500D   3355
     126       0       0       2       0                               0D   3356
     110    3215       0       0       0                        01010000D   3357
     110       0       0       2       0                               0D   3358
     102    3217       0       0       0                        01010500D   3359
     102       0       0       1       0                               0D   3360
     102    3218       0       0       0                        01010000D   3361
     102       0       0       1       0                               0D   3362
     142    3219       0       0       0                        00010500D   3363
     142       0       0       1       0                               0D   3364
     144    3220       0       0       0                        00000000D   3365
     144       0      -1       1       0                               0D   3366
     128    3221       0       0       0                        01010000D   3367
     128       0       0       4       0                               0D   3368
     126    3225       0       0       0                        01010500D   3369
     126       0       0       2       0                               0D   3370
     110    3227       0       0       0                        01010000D   3371
     110       0       0       2       0                               0D   3372
     126    3229       0       0       0                        01010500D   3373
     126       0       0       2       0                               0D   3374
     110    3231       0       0       0                        01010000D   3375
     110       0       0       2       0                               0D   3376
     126    3233       0       0       0                        01010500D   3377
     126       0       0       2       0                               0D   3378
     110    3235       0       0       0                        01010000D   3379
     110       0       0       2       0                               0D   3380
     126    3237       0       0       0                        01010500D   3381
     126       0       0       2       0                               0D   3382
     110    3239       0       0       0                        01010000D   3383
     110       0       0       2       0                               0D   3384
     102    3241       0       0       0                        01010500D   3385
     102       0       0       1       0                               0D   3386
     102    3242       0       0       0                        01010000D   3387
     102       0       0       1       0                               0D   3388
     142    3243       0       0       0                        00010500D   3389
     142       0       0       1       0                               0D   3390
     144    3244       0       0       0                        00000000D   3391
     144       0      -1       1       0                               0D   3392
     128    3245       0       0       0                        01010000D   3393
     128       0       0       4       0                               0D   3394
     126    3249       0       0       0                        01010500D   3395
     126       0       0       2       0                               0D   3396
     110    3251       0       0       0                        01010000D   3397
     110       0       0       2       0                               0D   3398
     126    3253       0       0       0                        01010500D   3399
     126       0       0       2       0                               0D   3400
     110    3255       0       0       0                        01010000D   3401
     110       0       0       2       0                               0D   3402
     126    3257       0       0       0                        01010500D   3403
     126       0       0       2       0                               0D   3404
     110    3259       0       0       0                        01010000D   3405
     110       0       0       2       0                               0D   3406
     126    3261       0       0       0                        01010500D   3407
     126       0       0       2       0                               0D   3408
     110    3263       0       0       0                        01010000D   3409
     110       0       0       2       0                               0D   3410
     126    3265       0       0       0                        01010500D   3411
     126       0       0       2       0                               0D   3412
     110    3267       0       0       0                        01010000D   3413
     110       0       0       2       0                               0D   3414
     126    3269       0       0       0                        01010500D   3415
     126       0       0       2       0                               0D   3416
     110    3271       0       0       0                        01010000D   3417
     110       0       0       2       0                               0D   3418
     126    3273       0       0       0                        01010500D   3419
     126       0       0       2       0                               0D   3420
     110    3275       0       0       0                        01010000D   3421
     110       0       0       2       0                               0D   3422
     102    3277       0       0       0                        01010500D   3423
     102       0       0       1       0                               0D   3424
     102    3278       0       0       0                        01010000D   3425
     102       0       0       1       0                               0D   3426
     142    3279       0       0       0                        00010500D   3427
     142       0       0       1       0                               0D   3428
     144    3280       0       0       0                        00000000D   3429
     144       0      -1       1       0                               0D   3430
     128    3281       0       0       0                        01010000D   3431
     128       0       0       4       0                               0D   3432
     126    3285       0       0       0                        01010500D   3433
     126       0       0       2       0                               0D   3434
     110    3287       0       0       0                        01010000D   3435
     110       0       0       2       0                               0D   3436
     126    3289       0       0       0                        01010500D   3437
     126       0       0       2       0                               0D   3438
     110    3291       0       0       0                        01010000D   3439
     110       0       0       2       0                               0D   3440
     126    3293       0       0       0                        01010500D   3441
     126       0       0       2       0                               0D   3442
     110    3295       0       0       0                        01010000D   3443
     110       0       0       2       0                               0D   3444
     126    3297       0       0       0                        01010500D   3445
     126       0       0       2       0                               0D   3446
     110    3299       0       0       0                        01010000D   3447
     110       0       0       2       0                               0D   3448
     126    3301       0       0       0                        01010500D   3449
     126       0       0       2       0                               0D   3450
     110    3303       0       0       0                        01010000D   3451
     110       0       0       2       0                               0D   3452
     126    3305       0       0       0                        01010500D   3453
     126       0       0       2       0                               0D   3454
     110    3307       0       0       0                        01010000D   3455
     110       0       0       2       0                               0D   3456
     126    3309       0       0       0                        01010500D   3457
     126       0       0       2       0                               0D   3458
     110    3311       0       0       0                        01010000D   3459
     110       0       0       2       0                               0D   3460
     102    3313       0       0       0                        01010500D   3461
     102       0       0       1       0                               0D   3462
     102    3314       0       0       0                        01010000D   3463
     102       0       0       1       0                               0D   3464
     142    3315       0       0       0                        00010500D   3465
     142       0       0       1       0                               0D   3466
     144    3316       0       0       0                        00000000D   3467
     144       0      -1       1       0                               0D   3468
     128    3317       0       0       0                        01010000D   3469
     128       0       0       4       0                               0D   3470
     126    3321       0       0       0                        01010500D   3471
     126       0       0       2       0                               0D   3472
     110    3323       0       0       0                        01010000D   3473
     110       0       0       2       0                               0D   3474
     126    3325       0       0       0                        01010500D   3475
     126       0       0       2       0                               0D   3476
     110    3327       0       0       0                        01010000D   3477
     110       0       0       2       0                               0D   3478
     126    3329       0       0       0                        01010500D   3479
     126       0       0       2       0                               0D   3480
     110    3331       0       0       0                        01010000D   3481
     110       0       0       2       0                               0D   3482
     126    3333       0       0       0                        01010500D   3483
     126       0       0       2       0                               0D   3484
     110    3335       0       0       0                        01010000D   3485
     110       0       0       2       0                               0D   3486
     126    3337       0       0       0                        01010500D   3487
     126       0       0       2       0                               0D   3488
     110    3339       0       0       0                        01010000D   3489
     110       0       0       2       0                               0D   3490
     126    3341       0       0       0                        01010500D   3491
     126       0       0       2       0                               0D   3492
     110    3343       0       0       0                        01010000D   3493
     110       0       0       2       0                               0D   3494
     126    3345       0       0       0                        01010500D   3495
     126       0       0       2       0                               0D   3496
     110    3347       0       0       0                        01010000D   3497
     110       0       0       2       0                               0D   3498
     102    3349       0       0       0                        01010500D   3499
     102       0       0       1       0                               0D   3500
     102    3350       0       0       0                        01010000D   3501
     102       0       0       1       0                               0D   3502
     142    3351       0       0       0                        00010500D   3503
     142       0       0       1       0                               0D   3504
     144    3352       0       0       0                        00000000D   3505
     144       0      -1       1       0                               0D   3506
     128    3353       0       0       0                        01010000D   3507
     128       0       0       4       0                               0D   3508
     126    3357       0       0       0                        01010500D   3509
     126       0       0       2       0                               0D   3510
     110    3359       0       0       0                        01010000D   3511
     110       0       0       2       0                               0D   3512
     126    3361       0       0       0                        01010500D   3513
     126       0       0       2       0                               0D   3514
     110    3363       0       0       0                        01010000D   3515
     110       0       0       2       0                               0D   3516
     126    3365       0       0       0                        01010500D   3517
     126       0       0       2       0                               0D   3518
     110    3367       0       0       0                        01010000D   3519
     110       0       0       2       0                               0D   3520
     126    3369       0       0       0                        01010500D   3521
     126       0       0       2       0                               0D   3522
     110    3371       0       0       0                        01010000D   3523
     110       0       0       2       0                               0D   3524
     126    3373       0       0       0                        01010500D   3525
     126       0       0       2       0                               0D   3526
     110    3375       0       0       0                        01010000D   3527
     110       0       0       2       0                               0D   3528
     126    3377       0       0       0                        01010500D   3529
     126       0       0       2       0                               0D   3530
     110    3379       0       0       0                        01010000D   3531
     110       0       0       2       0                               0D   3532
     126    3381       0       0       0                        01010500D   3533
     126       0       0       2       0                               0D   3534
     110    3383       0       0       0                        01010000D   3535
     110       0       0       2       0                               0D   3536
     102    3385       0       0       0                        01010500D   3537
     102       0       0       1       0                               0D   3538
     102    3386       0       0       0                        01010000D   3539
     102       0       0       1       0                               0D   3540
     142    3387       0       0       0                        00010500D   3541
     142       0       0       1       0                               0D   3542
     144    3388       0       0       0                        00000000D   3543
     144       0      -1       1       0                               0D   3544
     128    3389       0       0       0                        01010000D   3545
     128       0       0       4       0                               0D   3546
     126    3393       0       0       0                        01010500D   3547
     126       0       0       2       0                               0D   3548
     110    3395       0       0       0                        01010000D   3549
     110       0       0       2       0                               0D   3550
     126    3397       0       0       0                        01010500D   3551
     126       0       0       2       0                               0D   3552
     110    3399       0       0       0                        01010000D   3553
     110       0       0       2       0                               0D   3554
     126    3401       0       0       0                        01010500D   3555
     126       0       0       2       0                               0D   3556
     110    3403       0       0       0                        01010000D   3557
     110       0       0       2       0                               0D   3558
     126    3405       0       0       0                        01010500D   3559
     126       0       0       2       0                               0D   3560
     110    3407       0       0       0                        01010000D   3561
     110       0       0       2       0                               0D   3562
     102    3409       0       0       0                        01010500D   3563
     102       0       0       1       0                               0D   3564
     102    3410       0       0       0                        01010000D   3565
     102       0       0       1       0                               0D   3566
     142    3411       0       0       0                        00010500D   3567
     142       0       0       1       0                               0D   3568
     144    3412       0       0       0                        00000000D   3569
     144       0      -1       1       0                               0D   3570
     128    3413       0       0       0                        01010000D   3571
     128       0       0       4       0                               0D   3572
     126    3417       0       0       0                        01010500D   3573
     126       0       0       2       0                               0D   3574
     110    3419       0       0       0                        01010000D   3575
     110       0       0       2       0                               0D   3576
     126    3421       0       0       0                        01010500D   3577
     126       0       0       2       0                               0D   3578
     110    3423       0       0       0                        01010000D   3579
     110       0       0       2       0                               0D   3580
     126    3425       0       0       0                        01010500D   3581
     126       0       0       2       0                               0D   3582
     110    3427       0       0       0                        01010000D   3583
     110       0       0       2       0                               0D   3584
     126    3429       0       0       0                        01010500D   3585
     126       0       0       2       0                               0D   3586
     110    3431       0       0       0                        01010000D   3587
     110       0       0       2       0                               0D   3588
     102    3433       0       0       0                        01010500D   3589
     102       0       0       1       0                               0D   3590
     102    3434       0       0       0                        01010000D   3591
     102       0       0       1       0                               0D   3592
     142    3435       0       0       0                        00010500D   3593
     142       0       0       1       0                               0D   3594
     144    3436       0       0       0                        00000000D   3595
     144       0      -1       1       0                               0D   3596
     128    3437       0       0       0                        01010000D   3597
     128       0       0       4       0                               0D   3598
     126    3441       0       0       0                        01010500D   3599
     126       0       0       2       0                               0D   3600
     110    3443       0       0       0                        01010000D   3601
     110       0       0       2       0                               0D   3602
     126    3445       0       0       0                        01010500D   3603
     126       0       0       2       0                               0D   3604
     110    3447       0       0       0                        01010000D   3605
     110       0       0       2       0                               0D   3606
     126    3449       0       0       0                        01010500D   3607
     126       0       0       2       0                               0D   3608
     110    3451       0       0       0                        01010000D   3609
     110       0       0       2       0                               0D   3610
     126    3453       0       0       0                        01010500D   3611
     126       0       0       2       0                               0D   3612
     110    3455       0       0       0                        01010000D   3613
     110       0       0       2       0                               0D   3614
     102    3457       0       0       0                        01010500D   3615
     102       0       0       1       0                               0D   3616
     102    3458       0       0       0                        01010000D   3617
     102       0       0       1       0                               0D   3618
     142    3459       0       0       0                        00010500D   3619
     142       0       0       1       0                               0D   3620
     144    3460       0       0       0                        00000000D   3621
     144       0      -1       1       0                               0D   3622
     128    3461       0       0       0                        01010000D   3623
     128       0       0       4       0                               0D   3624
     126    3465       0       0       0                        01010500D   3625
     126       0       0       2       0                               0D   3626
     110    3467       0       0       0                        01010000D   3627
     110       0       0       2       0                               0D   3628
     126    3469       0       0       0                        01010500D   3629
     126       0       0       2       0                               0D   3630
     110    3471       0       0       0                        01010000D   3631
     110       0       0       2       0                               0D   3632
     126    3473       0       0       0                        01010500D   3633
     126       0       0       2       0                               0D   3634
     110    3475       0       0       0                        01010000D   3635
     110       0       0       2       0                               0D   3636
     126    3477       0       0       0                        01010500D   3637
     126       0       0       2       0                               0D   3638
     110    3479       0       0       0                        01010000D   3639
     110       0       0       2       0                               0D   3640
     102    3481       0       0       0                        01010500D   3641
     102       0       0       1       0                               0D   3642
     102    3482       0       0       0                        01010000D   3643
     102       0       0       1       0                               0D   3644
     142    3483       0       0       0                        00010500D   3645
     142       0       0       1       0                               0D   3646
     144    3484       0       0       0                        00000000D   3647
     144       0      -1       1       0                               0D   3648
     128    3485       0       0       0                        01010000D   3649
     128       0       0       4       0                               0D   3650
     126    3489       0       0       0                        01010500D   3651
     126       0       0       2       0                               0D   3652
     110    3491       0       0       0                        01010000D   3653
     110       0       0       2       0                               0D   3654
     126    3493       0       0       0                        01010500D   3655
     126       0       0       2       0                               0D   3656
     110    3495       0       0       0                        01010000D   3657
     110       0       0       2       0                               0D   3658
     126    3497       0       0       0                        01010500D   3659
     126       0       0       2       0                               0D   3660
     110    3499       0       0       0                        01010000D   3661
     110       0       0       2       0                               0D   3662
     126    3501       0       0       0                        01010500D   3663
     126       0       0       2       0                               0D   3664
     110    3503       0       0       0                        01010000D   3665
     110       0       0       2       0                               0D   3666
     126    3505       0       0       0                        01010500D   3667
     126       0       0       2       0                               0D   3668
     110    3507       0       0       0                        01010000D   3669
     110       0       0       2       0                               0D   3670
     126    3509       0       0       0                        01010500D   3671
     126       0       0       2       0                               0D   3672
     110    3511       0       0       0                        01010000D   3673
     110       0       0       2       0                               0D   3674
     126    3513       0       0       0                        01010500D   3675
     126       0       0       2       0                               0D   3676
     110    3515       0       0       0                        01010000D   3677
     110       0       0       2       0                               0D   3678
     102    3517       0       0       0                        01010500D   3679
     102       0       0       1       0                               0D   3680
     102    3518       0       0       0                        01010000D   3681
     102       0       0       1       0                               0D   3682
     142    3519       0       0       0                        00010500D   3683
     142       0       0       1       0                               0D   3684
     144    3520       0       0       0                        00000000D   3685
     144       0      -1       1       0                               0D   3686
     128    3521       0       0       0                        01010000D   3687
     128       0       0       4       0                               0D   3688
     126    3525       0       0       0                        01010500D   3689
     126       0       0       2       0                               0D   3690
     110    3527       0       0       0                        01010000D   3691
     110       0       0       2       0                               0D   3692
     126    3529       0       0       0                        01010500D   3693
     126       0       0       2       0                               0D   3694
     110    3531       0       0       0                        01010000D   3695
     110       0       0       2       0                               0D   3696
     126    3533       0       0       0                        01010500D   3697
     126       0       0       2       0                               0D   3698
     110    3535       0       0       0                        01010000D   3699
     110       0       0       2       0                               0D   3700
     126    3537       0       0       0                        01010500D   3701
     126       0       0       2       0                               0D   3702
     110    3539       0       0       0                        01010000D   3703
     110       0       0       2       0                               0D   3704
     126    3541       0       0       0                        01010500D   3705
     126       0       0       2       0                               0D   3706
     110    3543       0       0       0                        01010000D   3707
     110       0       0       2       0                               0D   3708
     126    3545       0       0       0                        01010500D   3709
     126       0       0       2       0                               0D   3710
     110    3547       0       0       0                        01010000D   3711
     110       0       0       2       0                               0D   3712
     126    3549       0       0       0                        01010500D   3713
     126       0       0       2       0                               0D   3714
     110    3551       0       0       0                        01010000D   3715
     110       0       0       2       0                               0D   3716
     102    3553       0       0       0                        01010500D   3717
     102       0       0       1       0                               0D   3718
     102    3554       0       0       0                        01010000D   3719
     102       0       0       1       0                               0D   3720
     142    3555       0       0       0                        00010500D   3721
     142       0       0       1       0                               0D   3722
     144    3556       0       0       0                        00000000D   3723
     144       0      -1       1       0                               0D   3724
     128    3557       0       0       0                        01010000D   3725
     128       0       0       4       0                               0D   3726
     126    3561       0       0       0                        01010500D   3727
     126       0       0       2       0                               0D   3728
     110    3563       0       0       0                        01010000D   3729
     110       0       0       2       0                               0D   3730
     126    3565       0       0       0                        01010500D   3731
     126       0       0       2       0                               0D   3732
     110    3567       0       0       0                        01010000D   3733
     110       0       0       2       0                               0D   3734
     126    3569       0       0       0                        01010500D   3735
     126       0       0       2       0                               0D   3736
     110    3571       0       0       0                        01010000D   3737
     110       0       0       2       0                               0D   3738
     126    3573       0       0       0                        01010500D   3739
     126       0       0       2       0                               0D   3740
     110    3575       0       0       0                        01010000D   3741
     110       0       0       2       0                               0D   3742
     126    3577       0       0       0                        01010500D   3743
     126       0       0       2       0                               0D   3744
     110    3579       0       0       0                        01010000D   3745
     110       0       0       2       0                               0D   3746
     126    3581       0       0       0                        01010500D   3747
     126       0       0       2       0                               0D   3748
     110    3583       0       0       0                        01010000D   3749
     110       0       0       2       0                               0D   3750
     126    3585       0       0       0                        01010500D   3751
     126       0       0       2       0                               0D   3752
     110    3587       0       0       0                        01010000D   3753
     110       0       0       2       0                               0D   3754
     102    3589       0       0       0                        01010500D   3755
     102       0       0       1       0                               0D   3756
     102    3590       0       0       0                        01010000D   3757
     102       0       0       1       0                               0D   3758
     142    3591       0       0       0                        00010500D   3759
     142       0       0       1       0                               0D   3760
     144    3592       0       0       0                        00000000D   3761
     144       0      -1       1       0                               0D   3762
     128    3593       0       0       0                        01010000D   3763
     128       0       0       4       0                               0D   3764
     126    3597       0       0       0                        01010500D   3765
     126       0       0       2       0                               0D   3766
     110    3599       0       0       0                        01010000D   3767
     110       0       0       2       0                               0D   3768
     126    3601       0       0       0                        01010500D   3769
     126       0       0       2       0                               0D   3770
     110    3603       0       0       0                        01010000D   3771
     110       0       0       2       0                               0D   3772
     126    3605       0       0       0                        01010500D   3773
     126       0       0       2       0                               0D   3774
     110    3607       0       0       0                        01010000D   3775
     110       0       0       2       0                               0D   3776
     126    3609       0       0       0                        01010500D   3777
     126       0       0       2       0                               0D   3778
     110    3611       0       0       0                        01010000D   3779
     110       0       0       2       0                               0D   3780
     126    3613       0       0       0                        01010500D   3781
     126       0       0       2       0                               0D   3782
     110    3615       0       0       0                        01010000D   3783
     110       0       0       2       0                               0D   3784
     126    3617       0       0       0                        01010500D   3785
     126       0       0       2       0                               0D   3786
     110    3619       0       0       0                        01010000D   3787
     110       0       0       2       0                               0D   3788
     126    3621       0       0       0                        01010500D   3789
     126       0       0       2       0                               0D   3790
     110    3623       0       0       0                        01010000D   3791
     110       0       0       2       0                               0D   3792
     102    3625       0       0       0                        01010500D   3793
     102       0       0       1       0                               0D   3794
     102    3626       0       0       0                        01010000D   3795
     102       0       0       1       0                               0D   3796
     142    3627       0       0       0                        00010500D   3797
     142       0       0       1       0                               0D   3798
     144    3628       0       0       0                        00000000D   3799
     144       0      -1       1       0                               0D   3800
     128    3629       0       0       0                        01010000D   3801
     128       0       0       4       0                               0D   3802
     126    3633       0       0       0                        01010500D   3803
     126       0       0       2       0                               0D   3804
     110    3635       0       0       0                        01010000D   3805
     110       0       0       2       0                               0D   3806
     126    3637       0       0       0                        01010500D   3807
     126       0       0       2       0                               0D   3808
     110    3639       0       0       0                        01010000D   3809
     110       0       0       2       0                               0D   3810
     126    3641       0       0       0                        01010500D   3811
     126       0       0       2       0                               0D   3812
     110    3643       0       0       0                        01010000D   3813
     110       0       0       2       0                               0D   3814
     126    3645       0       0       0                        01010500D   3815
     126       0       0       2       0                               0D   3816
     110    3647       0       0       0                        01010000D   3817
     110       0       0       2       0                               0D   3818
     102    3649       0       0       0                        01010500D   3819
     102       0       0       1       0                               0D   3820
     102    3650       0       0       0                        01010000D   3821
     102       0       0       1       0                               0D   3822
     142    3651       0       0       0                        00010500D   3823
     142       0       0       1       0                               0D   3824
     144    3652       0       0       0                        00000000D   3825
     144       0      -1       1       0                               0D   3826
     128    3653       0       0       0                        01010000D   3827
     128       0       0       4       0                               0D   3828
     126    3657       0       0       0                        01010500D   3829
     126       0       0       2       0                               0D   3830
     110    3659       0       0       0                        01010000D   3831
     110       0       0       2       0                               0D   3832
     126    3661       0       0       0                        01010500D   3833
     126       0       0       2       0                               0D   3834
     110    3663       0       0       0                        01010000D   3835
     110       0       0       2       0                               0D   3836
     126    3665       0       0       0                        01010500D   3837
     126       0       0       2       0                               0D   3838
     110    3667       0       0       0                        01010000D   3839
     110       0       0       2       0                               0D   3840
     126    3669       0       0       0                        01010500D   3841
     126       0       0       2       0                               0D   3842
     110    3671       0       0       0                        01010000D   3843
     110       0       0       2       0                               0D   3844
     102    3673       0       0       0                        01010500D   3845
     102       0       0       1       0                               0D   3846
     102    3674       0       0       0                        01010000D   3847
     102       0       0       1       0                               0D   3848
     142    3675       0       0       0                        00010500D   3849
     142       0       0       1       0                               0D   3850
     144    3676       0       0       0                        00000000D   3851
     144       0      -1       1       0                               0D   3852
     128    3677       0       0       0                        01010000D   3853
     128       0       0       4       0                               0D   3854
     126    3681       0       0       0                        01010500D   3855
     126       0       0       2       0                               0D   3856
     110    3683       0       0       0                        01010000D   3857
     110       0       0       2       0                               0D   3858
     126    3685       0       0       0                        01010500D   3859
     126       0       0       2       0                               0D   3860
     110    3687       0       0       0                        01010000D   3861
     110       0       0       2       0                               0D   3862
     126    3689       0       0       0                        01010500D   3863
     126       0       0       2       0                               0D   3864
     110    3691       0       0       0                        01010000D   3865
     110       0       0       2       0                               0D   3866
     126    3693       0       0       0                        01010500D   3867
     126       0       0       2       0                               0D   3868
     110    3695       0       0       0                        01010000D   3869
     110       0       0       2       0                               0D   3870
     102    3697       0       0       0                        01010500D   3871
     102       0       0       1       0                               0D   3872
     102    3698       0       0       0                        01010000D   3873
     102       0       0       1       0                               0D   3874
     142    3699       0       0       0                        00010500D   3875
     142       0       0       1       0                               0D   3876
     144    3700       0       0       0                        00000000D   3877
     144       0      -1       1       0                               0D   3878
     128    3701       0       0       0                        01010000D   3879
     128       0       0       4       0                               0D   3880
     126    3705       0       0       0                        01010500D   3881
     126       0       0       2       0                               0D   3882
     110    3707       0       0       0                        01010000D   3883
     110       0       0       2       0                               0D   3884
     126    3709       0       0       0                        01010500D   3885
     126       0       0       2       0                               0D   3886
     110    3711       0       0       0                        01010000D   3887
     110       0       0       2       0                               0D   3888
     126    3713       0       0       0                        01010500D   3889
     126       0       0       2       0                               0D   3890
     126    3715       0       0       0                        01010000D   3891
     126       0       0       4       0                               0D   3892
     126    3719       0       0       0                        01010500D   3893
     126       0       0       2       0                               0D   3894
     110    3721       0       0       0                        01010000D   3895
     110       0       0       2       0                               0D   3896
     126    3723       0       0       0                        01010500D   3897
     126       0       0       2       0                               0D   3898
     110    3725       0       0       0                        01010000D   3899
     110       0       0       2       0                               0D   3900
     126    3727       0       0       0                        01010500D   3901
     126       0       0       2       0                               0D   3902
     110    3729       0       0       0                        01010000D   3903
     110       0       0       2       0                               0D   3904
     102    3731       0       0       0                        01010500D   3905
     102       0       0       1       0                               0D   3906
     102    3732       0       0       0                        01010000D   3907
     102       0       0       1       0                               0D   3908
     142    3733       0       0       0                        00010500D   3909
     142       0       0       1       0                               0D   3910
     144    3734       0       0       0                        00000000D   3911
     144       0      -1       1       0                               0D   3912
     128    3735       0       0       0                        01010000D   3913
     128       0       0       4       0                               0D   3914
     126    3739       0       0       0                        01010500D   3915
     126       0       0       2       0                               0D   3916
     110    3741       0       0       0                        01010000D   3917
     110       0       0       2       0                               0D   3918
     126    3743       0       0       0                        01010500D   3919
     126       0       0       2       0                               0D   3920
     110    3745       0       0       0                        01010000D   3921
     110       0       0       2       0                               0D   3922
     126    3747       0       0       0                        01010500D   3923
     126       0       0       2       0                               0D   3924
     126    3749       0       0       0                        01010000D   3925
     126       0       0       8       0                               0D   3926
     126    3757       0       0       0                        01010500D   3927
     126       0       0       2       0                               0D   3928
     110    3759       0       0       0                        01010000D   3929
     110       0       0       2       0                               0D   3930
     102    3761       0       0       0                        01010500D   3931
     102       0       0       1       0                               0D   3932
     102    3762       0       0       0                        01010000D   3933
     102       0       0       1       0                               0D   3934
     142    3763       0       0       0                        00010500D   3935
     142       0       0       1       0                               0D   3936
     144    3764       0       0       0                        00000000D   3937
     144       0      -1       1       0                               0D   3938
     128    3765       0       0       0                        01010000D   3939
     128       0       0       4       0                               0D   3940
     126    3769       0       0       0                        01010500D   3941
     126       0       0       2       0                               0D   3942
     110    3771       0       0       0                        01010000D   3943
     110       0       0       2       0                               0D   3944
     126    3773       0       0       0                        01010500D   3945
     126       0       0       2       0                               0D   3946
     110    3775       0       0       0                        01010000D   3947
     110       0       0       2       0                               0D   3948
     126    3777       0       0       0                        01010500D   3949
     126       0       0       2       0                               0D   3950
     110    3779       0       0       0                        01010000D   3951
     110       0       0       2       0                               0D   3952
     126    3781       0       0       0                        01010500D   3953
     126       0       0       2       0                               0D   3954
     110    3783       0       0       0                        01010000D   3955
     110       0       0       2       0                               0D   3956
     126    3785       0       0       0                        01010500D   3957
     126       0       0       2       0                               0D   3958
     110    3787       0       0       0                        01010000D   3959
     110       0       0       2       0                               0D   3960
     126    3789       0       0       0                        01010500D   3961
     126       0       0       2       0                               0D   3962
     110    3791       0       0       0                        01010000D   3963
     110       0       0       2       0                               0D   3964
     102    3793       0       0       0                        01010500D   3965
     102       0       0       1       0                               0D   3966
     102    3794       0       0       0                        01010000D   3967
     102       0       0       1       0                               0D   3968
     142    3795       0       0       0                        00010500D   3969
     142       0       0       1       0                               0D   3970
     144    3796       0       0       0                        00000000D   3971
     144       0      -1       1       0                               0D   3972
     128    3797       0       0       0                        01010000D   3973
     128       0       0       4       0                               0D   3974
     126    3801       0       0       0                        01010500D   3975
     126       0       0       2       0                               0D   3976
     110    3803       0       0       0                        01010000D   3977
     110       0       0       2       0                               0D   3978
     126    3805       0       0       0                        01010500D   3979
     126       0       0       2       0                               0D   3980
     110    3807       0       0       0                        01010000D   3981
     110       0       0       2       0                               0D   3982
     126    3809       0       0       0                        01010500D   3983
     126       0       0       2       0                               0D   3984
     110    3811       0       0       0                        01010000D   3985
     110       0       0       2       0                               0D   3986
     126    3813       0       0       0                        01010500D   3987
     126       0       0       2       0                               0D   3988
     110    3815       0       0       0                        01010000D   3989
     110       0       0       2       0                               0D   3990
     126    3817       0       0       0                        01010500D   3991
     126       0       0       2       0                               0D   3992
     110    3819       0       0       0                        01010000D   3993
     110       0       0       2       0                               0D   3994
     126    3821       0       0       0                        01010500D   3995
     126       0       0       2       0                               0D   3996
     110    3823       0       0       0                        01010000D   3997
     110       0       0       2       0                               0D   3998
     126    3825       0       0       0                        01010500D   3999
     126       0       0       2       0                               0D   4000
     110    3827       0       0       0                        01010000D   4001
     110       0       0       2       0                               0D   4002
     102    3829       0       0       0                        01010500D   4003
     102       0       0       1       0                               0D   4004
     102    3830       0       0       0                        01010000D   4005
     102       0       0       1       0                               0D   4006
     142    3831       0       0       0                        00010500D   4007
     142       0       0       1       0                               0D   4008
     144    3832       0       0       0                        00000000D   4009
     144       0      -1       1       0                               0D   4010
     128    3833       0       0       0                        01010000D   4011
     128       0       0       4       0                               0D   4012
     126    3837       0       0       0                        01010500D   4013
     126       0       0       2       0                               0D   4014
     110    3839       0       0       0                        01010000D   4015
     110       0       0       2       0                               0D   4016
     126    3841       0       0       0                        01010500D   4017
     126       0       0       2       0                               0D   4018
     110    3843       0       0       0                        01010000D   4019
     110       0       0       2       0                               0D   4020
     126    3845       0       0       0                        01010500D   4021
     126       0       0       2       0                               0D   4022
     110    3847       0       0       0                        01010000D   4023
     110       0       0       2       0                               0D   4024
     126    3849       0       0       0                        01010500D   4025
     126       0       0       2       0                               0D   4026
     110    3851       0       0       0                        01010000D   4027
     110       0       0       2       0                               0D   4028
     126    3853       0       0       0                        01010500D   4029
     126       0       0       2       0                               0D   4030
     110    3855       0       0       0                        01010000D   4031
     110       0       0       2       0                               0D   4032
     102    3857       0       0       0                        01010500D   4033
     102       0       0       1       0                               0D   4034
     102    3858       0       0       0                        01010000D   4035
     102       0       0       1       0                               0D   4036
     142    3859       0       0       0                        00010500D   4037
     142       0       0       1       0                               0D   4038
     144    3860       0       0       0                        00000000D   4039
     144       0      -1       1       0                               0D   4040
     128    3861       0       0       0                        01010000D   4041
     128       0       0       4       0                               0D   4042
     126    3865       0       0       0                        01010500D   4043
     126       0       0       2       0                               0D   4044
     126    3867       0       0       0                        01010000D   4045
     126       0       0       4       0                               0D   4046
     126    3871       0       0       0                        01010500D   4047
     126       0       0       2       0                               0D   4048
     110    3873       0       0       0                        01010000D   4049
     110       0       0       2       0                               0D   4050
     126    3875       0       0       0                        01010500D   4051
     126       0       0       2       0                               0D   4052
     110    3877       0       0       0                        01010000D   4053
     110       0       0       2       0                               0D   4054
     126    3879       0       0       0                        01010500D   4055
     126       0       0       2       0                               0D   4056
     110    3881       0       0       0                        01010000D   4057
     110       0       0       2       0                               0D   4058
     102    3883       0       0       0                        01010500D   4059
     102       0       0       1       0                               0D   4060
     102    3884       0       0       0                        01010000D   4061
     102       0       0       1       0                               0D   4062
     142    3885       0       0       0                        00010500D   4063
     142       0       0       1       0                               0D   4064
     144    3886       0       0       0                        00000000D   4065
     144       0      -1       1       0                               0D   4066
     128    3887       0       0       0                        01010000D   4067
     128       0       0       4       0                               0D   4068
     126    3891       0       0       0                        01010500D   4069
     126       0       0       2       0                               0D   4070
     126    3893       0       0       0                        01010000D   4071
     126       0       0       8       0                               0D   4072
     126    3901       0       0       0                        01010500D   4073
     126       0       0       2       0                               0D   4074
     110    3903       0       0       0                        01010000D   4075
     110       0       0       2       0                               0D   4076
     126    3905       0       0       0                        01010500D   4077
     126       0       0       2       0                               0D   4078
     110    3907       0       0       0                        01010000D   4079
     110       0       0       2       0                               0D   4080
     126    3909       0       0       0                        01010500D   4081
     126       0       0       2       0                               0D   4082
     110    3911       0       0       0                        01010000D   4083
     110       0       0       2       0                               0D   4084
     126    3913       0       0       0                        01010500D   4085
     126       0       0       2       0                               0D   4086
     110    3915       0       0       0                        01010000D   4087
     110       0       0       2       0                               0D   4088
     126    3917       0       0       0                        01010500D   4089
     126       0       0       2       0                               0D   4090
     110    3919       0       0       0                        01010000D   4091
     110       0       0       2       0                               0D   4092
     102    3921       0       0       0                        01010500D   4093
     102       0       0       1       0                               0D   4094
     102    3922       0       0       0                        01010000D   4095
     102       0       0       1       0                               0D   4096
     142    3923       0       0       0                        00010500D   4097
     142       0       0       1       0                               0D   4098
     144    3924       0       0       0                        00000000D   4099
     144       0      -1       1       0                               0D   4100
     128    3925       0       0       0                        01010000D   4101
     128       0       0      25       0                               0D   4102
     126    3950       0       0       0                        01010500D   4103
     126       0       0       2       0                               0D   4104
     126    3952       0       0       0                        01010000D   4105
     126       0       0       6       0                               0D   4106
     126    3958       0       0       0                        01010500D   4107
     126       0       0       2       0                               0D   4108
     124    3960       0       0       0                        00000000D   4109
     124       0       0       3       0                               0D   4110
     100    3963       0       0       0            4109        01010000D   4111
     100       0       0       2       0                               0D   4112
     126    3965       0       0       0                        01010500D   4113
     126       0       0       2       0                               0D   4114
     126    3967       0       0       0                        01010000D   4115
     126       0       0       6       0                               0D   4116
     126    3973       0       0       0                        01010500D   4117
     126       0       0       2       0                               0D   4118
     126    3975       0       0       0                        01010000D   4119
     126       0       0       8       0                               0D   4120
     102    3983       0       0       0                        01010500D   4121
     102       0       0       1       0                               0D   4122
     102    3984       0       0       0                        01010000D   4123
     102       0       0       1       0                               0D   4124
     142    3985       0       0       0                        00010500D   4125
     142       0       0       1       0                               0D   4126
     144    3986       0       0       0                        00000000D   4127
     144       0      -1       1       0                               0D   4128
     128    3987       0       0       0                        01010000D   4129
     128       0       0      26       0                               0D   4130
     126    4013       0       0       0                        01010500D   4131
     126       0       0       2       0                               0D   4132
     126    4015       0       0       0                        01010000D   4133
     126       0       0       6       0                               0D   4134
     126    4021       0       0       0                        01010500D   4135
     126       0       0       2       0                               0D   4136
     124    4023       0       0       0                        00000000D   4137
     124       0       0       4       0                               0D   4138
     100    4027       0       0       0            4137        01010000D   4139
     100       0       0       2       0                               0D   4140
     126    4029       0       0       0                        01010500D   4141
     126       0       0       2       0                               0D   4142
     124    4031       0       0       0                        00000000D   4143
     124       0       0       2       0                               0D   4144
     100    4033       0       0       0            4143        01010000D   4145
     100       0       0       2       0                               0D   4146
     126    4035       0       0       0                        01010500D   4147
     126       0       0       2       0                               0D   4148
     126    4037       0       0       0                        01010000D   4149
     126       0       0       6       0                               0D   4150
     126    4043       0       0       0                        01010500D   4151
     126       0       0       2       0                               0D   4152
     126    4045       0       0       0                        01010000D   4153
     126       0       0      10       0                               0D   4154
     102    4055       0       0       0                        01010500D   4155
     102       0       0       1       0                               0D   4156
     102    4056       0       0       0                        01010000D   4157
     102       0       0       1       0                               0D   4158
     142    4057       0       0       0                        00010500D   4159
     142       0       0       1       0                               0D   4160
     144    4058       0       0       0                        00000000D   4161
     144       0      -1       1       0                               0D   4162
     128    4059       0       0       0                        01010000D   4163
     128       0       0      27       0                               0D   4164
     126    4086       0       0       0                        01010500D   4165
     126       0       0       2       0                               0D   4166
     126    4088       0       0       0                        01010000D   4167
     126       0       0       6       0                               0D   4168
     126    4094       0       0       0                        01010500D   4169
     126       0       0       2       0                               0D   4170
     124    4096       0       0       0                        00000000D   4171
     124       0       0       4       0                               0D   4172
     100    4100       0       0       0            4171        01010000D   4173
     100       0       0       2       0                               0D   4174
     126    4102       0       0       0                        01010500D   4175
     126       0       0       2       0                               0D   4176
     126    4104       0       0       0                        01010000D   4177
     126       0       0       7       0                               0D   4178
     126    4111       0       0       0                        01010500D   4179
     126       0       0       2       0                               0D   4180
     126    4113       0       0       0                        01010000D   4181
     126       0       0       4       0                               0D   4182
     102    4117       0       0       0                        01010500D   4183
     102       0       0       1       0                               0D   4184
     102    4118       0       0       0                        01010000D   4185
     102       0       0       1       0                               0D   4186
     142    4119       0       0       0                        00010500D   4187
     142       0       0       1       0                               0D   4188
     144    4120       0       0       0                        00000000D   4189
     144       0      -1       1       0                               0D   4190
     128    4121       0       0       0                        01010000D   4191
     128       0       0      25       0                               0D   4192
     126    4146       0       0       0                        01010500D   4193
     126       0       0       2       0                               0D   4194
     126    4148       0       0       0                        01010000D   4195
     126       0       0       7       0                               0D   4196
     126    4155       0       0       0                        01010500D   4197
     126       0       0       2       0                               0D   4198
     126    4157       0       0       0                        01010000D   4199
     126       0       0       9       0                               0D   4200
     126    4166       0       0       0                        01010500D   4201
     126       0       0       2       0                               0D   4202
     126    4168       0       0       0                        01010000D   4203
     126       0       0       6       0                               0D   4204
     126    4174       0       0       0                        01010500D   4205
     126       0       0       2       0                               0D   4206
     126    4176       0       0       0                        01010000D   4207
     126       0       0       4       0                               0D   4208
     102    4180       0       0       0                        01010500D   4209
     102       0       0       1       0                               0D   4210
     102    4181       0       0       0                        01010000D   4211
     102       0       0       1       0                               0D   4212
     142    4182       0       0       0                        00010500D   4213
     142       0       0       1       0                               0D   4214
     144    4183       0       0       0                        00000000D   4215
     144       0      -1       1       0                               0D   4216
     110    4184       0       0       0                        01010000D   4217
     110       0       0       2       0                               0D   4218
     110    4186       0       0       0                        01010000D   4219
     110       0       0       2       0                               0D   4220
     120    4188       0       0       0                        01010000D   4221
     120       0       0       1       0                               0D   4222
     126    4189       0       0       0                        01010500D   4223
     126       0       0       2       0                               0D   4224
     126    4191       0       0       0                        01010000D   4225
     126       0       0       9       0                               0D   4226
     126    4200       0       0       0                        01010500D   4227
     126       0       0       2       0                               0D   4228
     124    4202       0       0       0                        00000000D   4229
     124       0       0       4       0                               0D   4230
     100    4206       0       0       0            4229        01010000D   4231
     100       0       0       2       0                               0D   4232
     126    4208       0       0       0                        01010500D   4233
     126       0       0       2       0                               0D   4234
     124    4210       0       0       0                        00000000D   4235
     124       0       0       4       0                               0D   4236
     100    4214       0       0       0            4235        01010000D   4237
     100       0       0       2       0                               0D   4238
     126    4216       0       0       0                        01010500D   4239
     126       0       0       2       0                               0D   4240
     110    4218       0       0       0                        01010000D   4241
     110       0       0       2       0                               0D   4242
     126    4220       0       0       0                        01010500D   4243
     126       0       0       2       0                               0D   4244
     124    4222       0       0       0                        00000000D   4245
     124       0       0       2       0                               0D   4246
     100    4224       0       0       0            4245        01010000D   4247
     100       0       0       2       0                               0D   4248
     126    4226       0       0       0                        01010500D   4249
     126       0       0       2       0                               0D   4250
     110    4228       0       0       0                        01010000D   4251
     110       0       0       2       0                               0D   4252
     102    4230       0       0       0                        01010500D   4253
     102       0       0       1       0                               0D   4254
     102    4231       0       0       0                        01010000D   4255
     102       0       0       1       0                               0D   4256
     142    4232       0       0       0                        00010500D   4257
     142       0       0       1       0                               0D   4258
     144    4233       0       0       0                        00000000D   4259
     144       0      -1       1       0                               0D   4260
     128    4234       0       0       0                        01010000D   4261
     128       0       0       4       0                               0D   4262
     126    4238       0       0       0                        01010500D   4263
     126       0       0       6       0                               0D   4264
     124    4244       0       0       0                        00000000D   4265
     124       0       0       2       0                               0D   4266
     100    4246       0       0       0            4265        01010000D   4267
     100       0       0       2       0                               0D   4268
     126    4248       0       0       0                        01010500D   4269
     126       0       0       6       0                               0D   4270
     124    4254       0       0       0                        00000000D   4271
     124       0       0       4       0                               0D   4272
     100    4258       0       0       0            4271        01010000D   4273
     100       0       0       2       0                               0D   4274
     102    4260       0       0       0                        01010500D   4275
     102       0       0       1       0                               0D   4276
     102    4261       0       0       0                        01010000D   4277
     102       0       0       1       0                               0D   4278
     142    4262       0       0       0                        00010500D   4279
     142       0       0       1       0                               0D   4280
     144    4263       0       0       0                        00000000D   4281
     144       0      -1       1       0                               0D   4282
     128    4264       0       0       0                        01010000D   4283
     128       0       0       4       0                               0D   4284
     126    4268       0       0       0                        01010500D   4285
     126       0       0       2       0                               0D   4286
     110    4270       0       0       0                        01010000D   4287
     110       0       0       2       0                               0D   4288
     126    4272       0       0       0                        01010500D   4289
     126       0       0       2       0                               0D   4290
     110    4274       0       0       0                        01010000D   4291
     110       0       0       2       0                               0D   4292
     126    4276       0       0       0                        01010500D   4293
     126       0       0       2       0                               0D   4294
     110    4278       0       0       0                        01010000D   4295
     110       0       0       2       0                               0D   4296
     126    4280       0       0       0                        01010500D   4297
     126       0       0       2       0                               0D   4298
     110    4282       0       0       0                        01010000D   4299
     110       0       0       2       0                               0D   4300
     102    4284       0       0       0                        01010500D   4301
     102       0       0       1       0                               0D   4302
     102    4285       0       0       0                        01010000D   4303
     102       0       0       1       0                               0D   4304
     142    4286       0       0       0                        00010500D   4305
     142       0       0       1       0                               0D   4306
     144    4287       0       0       0                        00000000D   4307
     144       0      -1       1       0                               0D   4308
     128    4288       0       0       0                        01010000D   4309
     128       0       0       4       0                               0D   4310
     126    4292       0       0       0                        01010500D   4311
     126       0       0       2       0                               0D   4312
     110    4294       0       0       0                        01010000D   4313
     110       0       0       2       0                               0D   4314
     126    4296       0       0       0                        01010500D   4315
     126       0       0       2       0                               0D   4316
     110    4298       0       0       0                        01010000D   4317
     110       0       0       2       0                               0D   4318
     126    4300       0       0       0                        01010500D   4319
     126       0       0       2       0                               0D   4320
     110    4302       0       0       0                        01010000D   4321
     110       0       0       2       0                               0D   4322
     126    4304       0       0       0                        01010500D   4323
     126       0       0       2       0                               0D   4324
     110    4306       0       0       0                        01010000D   4325
     110       0       0       2       0                               0D   4326
     102    4308       0       0       0                        01010500D   4327
     102       0       0       1       0                               0D   4328
     102    4309       0       0       0                        01010000D   4329
     102       0       0       1       0                               0D   4330
     142    4310       0       0       0                        00010500D   4331
     142       0       0       1       0                               0D   4332
     144    4311       0       0       0                        00000000D   4333
     144       0      -1       1       0                               0D   4334
     128    4312       0       0       0                        01010000D   4335
     128       0       0       4       0                               0D   4336
     126    4316       0       0       0                        01010500D   4337
     126       0       0       2       0                               0D   4338
     110    4318       0       0       0                        01010000D   4339
     110       0       0       2       0                               0D   4340
     126    4320       0       0       0                        01010500D   4341
     126       0       0       2       0                               0D   4342
     110    4322       0       0       0                        01010000D   4343
     110       0       0       2       0                               0D   4344
     126    4324       0       0       0                        01010500D   4345
     126       0       0       2       0                               0D   4346
     110    4326       0       0       0                        01010000D   4347
     110       0       0       2       0                               0D   4348
     126    4328       0       0       0                        01010500D   4349
     126       0       0       2       0                               0D   4350
     110    4330       0       0       0                        01010000D   4351
     110       0       0       2       0                               0D   4352
     102    4332       0       0       0                        01010500D   4353
     102       0       0       1       0                               0D   4354
     102    4333       0       0       0                        01010000D   4355
     102       0       0       1       0                               0D   4356
     142    4334       0       0       0                        00010500D   4357
     142       0       0       1       0                               0D   4358
     144    4335       0       0       0                        00000000D   4359
     144       0      -1       1       0                               0D   4360
     128    4336       0       0       0                        01010000D   4361
     128       0       0       4       0                               0D   4362
     126    4340       0       0       0                        01010500D   4363
     126       0       0       2       0                               0D   4364
     110    4342       0       0       0                        01010000D   4365
     110       0       0       2       0                               0D   4366
     126    4344       0       0       0                        01010500D   4367
     126       0       0       2       0                               0D   4368
     110    4346       0       0       0                        01010000D   4369
     110       0       0       2       0                               0D   4370
     126    4348       0       0       0                        01010500D   4371
     126       0       0       2       0                               0D   4372
     110    4350       0       0       0                        01010000D   4373
     110       0       0       2       0                               0D   4374
     126    4352       0       0       0                        01010500D   4375
     126       0       0       2       0                               0D   4376
     110    4354       0       0       0                        01010000D   4377
     110       0       0       2       0                               0D   4378
     102    4356       0       0       0                        01010500D   4379
     102       0       0       1       0                               0D   4380
     102    4357       0       0       0                        01010000D   4381
     102       0       0       1       0                               0D   4382
     142    4358       0       0       0                        00010500D   4383
     142       0       0       1       0                               0D   4384
     144    4359       0       0       0                        00000000D   4385
     144       0      -1       1       0                               0D   4386
     128    4360       0       0       0                        01010000D   4387
     128       0       0       4       0                               0D   4388
     126    4364       0       0       0                        01010500D   4389
     126       0       0       2       0                               0D   4390
     110    4366       0       0       0                        01010000D   4391
     110       0       0       2       0                               0D   4392
     126    4368       0       0       0                        01010500D   4393
     126       0       0       2       0                               0D   4394
     110    4370       0       0       0                        01010000D   4395
     110       0       0       2       0                               0D   4396
     126    4372       0       0       0                        01010500D   4397
     126       0       0       2       0                               0D   4398
     110    4374       0       0       0                        01010000D   4399
     110       0       0       2       0                               0D   4400
     126    4376       0       0       0                        01010500D   4401
     126       0       0       2       0                               0D   4402
     110    4378       0       0       0                        01010000D   4403
     110       0       0       2       0                               0D   4404
     102    4380       0       0       0                        01010500D   4405
     102       0       0       1       0                               0D   4406
     102    4381       0       0       0                        01010000D   4407
     102       0       0       1       0                               0D   4408
     142    4382       0       0       0                        00010500D   4409
     142       0       0       1       0                               0D   4410
     144    4383       0       0       0                        00000000D   4411
     144       0      -1       1       0                               0D   4412
     110    4384       0       0       0                        01010000D   4413
     110       0       0       2       0                               0D   4414
     110    4386       0       0       0                        01010000D   4415
     110       0       0       2       0                               0D   4416
     120    4388       0       0       0                        01010000D   4417
     120       0       0       1       0                               0D   4418
     126    4389       0       0       0                        01010500D   4419
     126       0       0       2       0                               0D   4420
     110    4391       0       0       0                        01010000D   4421
     110       0       0       2       0                               0D   4422
     126    4393       0       0       0                        01010500D   4423
     126       0       0       2       0                               0D   4424
     124    4395       0       0       0                        00000000D   4425
     124       0       0       4       0                               0D   4426
     100    4399       0       0       0            4425        01010000D   4427
     100       0       0       2       0                               0D   4428
     126    4401       0       0       0                        01010500D   4429
     126       0       0       2       0                               0D   4430
     110    4403       0       0       0                        01010000D   4431
     110       0       0       2       0                               0D   4432
     126    4405       0       0       0                        01010500D   4433
     126       0       0       2       0                               0D   4434
     124    4407       0       0       0                        00000000D   4435
     124       0       0       4       0                               0D   4436
     100    4411       0       0       0            4435        01010000D   4437
     100       0       0       2       0                               0D   4438
     102    4413       0       0       0                        01010500D   4439
     102       0       0       1       0                               0D   4440
     102    4414       0       0       0                        01010000D   4441
     102       0       0       1       0                               0D   4442
     142    4415       0       0       0                        00010500D   4443
     142       0       0       1       0                               0D   4444
     144    4416       0       0       0                        00000000D   4445
     144       0      -1       1       0                               0D   4446
     128    4417       0       0       0                        01010000D   4447
     128       0       0       4       0                               0D   4448
     126    4421       0       0       0                        01010500D   4449
     126       0       0       2       0                               0D   4450
     110    4423       0       0       0                        01010000D   4451
     110       0       0       2       0                               0D   4452
     126    4425       0       0       0                        01010500D   4453
     126       0       0       2       0                               0D   4454
     110    4427       0       0       0                        01010000D   4455
     110       0       0       2       0                               0D   4456
     126    4429       0       0       0                        01010500D   4457
     126       0       0       2       0                               0D   4458
     110    4431       0       0       0                        01010000D   4459
     110       0       0       2       0                               0D   4460
     126    4433       0       0       0                        01010500D   4461
     126       0       0       2       0                               0D   4462
     110    4435       0       0       0                        01010000D   4463
     110       0       0       2       0                               0D   4464
     102    4437       0       0       0                        01010500D   4465
     102       0       0       1       0                               0D   4466
     102    4438       0       0       0                        01010000D   4467
     102       0       0       1       0                               0D   4468
     142    4439       0       0       0                        00010500D   4469
     142       0       0       1       0                               0D   4470
     144    4440       0       0       0                        00000000D   4471
     144       0      -1       1       0                               0D   4472
     128    4441       0       0       0                        01010000D   4473
     128       0       0       4       0                               0D   4474
     126    4445       0       0       0                        01010500D   4475
     126       0       0       2       0                               0D   4476
     110    4447       0       0       0                        01010000D   4477
     110       0       0       2       0                               0D   4478
     126    4449       0       0       0                        01010500D   4479
     126       0       0       2       0                               0D   4480
     110    4451       0       0       0                        01010000D   4481
     110       0       0       2       0                               0D   4482
     126    4453       0       0       0                        01010500D   4483
     126       0       0       2       0                               0D   4484
     110    4455       0       0       0                        01010000D   4485
     110       0       0       2       0                               0D   4486
     126    4457       0       0       0                        01010500D   4487
     126       0       0       2       0                               0D   4488
     110    4459       0       0       0                        01010000D   4489
     110       0       0       2       0                               0D   4490
     102    4461       0       0       0                        01010500D   4491
     102       0       0       1       0                               0D   4492
     102    4462       0       0       0                        01010000D   4493
     102       0       0       1       0                               0D   4494
     142    4463       0       0       0                        00010500D   4495
     142       0       0       1       0                               0D   4496
     144    4464       0       0       0                        00000000D   4497
     144       0      -1       1       0                               0D   4498
     110    4465       0       0       0                        01010000D   4499
     110       0       0       2       0                               0D   4500
     110    4467       0       0       0                        01010000D   4501
     110       0       0       2       0                               0D   4502
     120    4469       0       0       0                        01010000D   4503
     120       0       0       1       0                               0D   4504
     126    4470       0       0       0                        01010500D   4505
     126       0       0       2       0                               0D   4506
     110    4472       0       0       0                        01010000D   4507
     110       0       0       2       0                               0D   4508
     126    4474       0       0       0                        01010500D   4509
     126       0       0       2       0                               0D   4510
     124    4476       0       0       0                        00000000D   4511
     124       0       0       4       0                               0D   4512
     100    4480       0       0       0            4511        01010000D   4513
     100       0       0       2       0                               0D   4514
     126    4482       0       0       0                        01010500D   4515
     126       0       0       2       0                               0D   4516
     110    4484       0       0       0                        01010000D   4517
     110       0       0       2       0                               0D   4518
     126    4486       0       0       0                        01010500D   4519
     126       0       0       2       0                               0D   4520
     124    4488       0       0       0                        00000000D   4521
     124       0       0       4       0                               0D   4522
     100    4492       0       0       0            4521        01010000D   4523
     100       0       0       2       0                               0D   4524
     102    4494       0       0       0                        01010500D   4525
     102       0       0       1       0                               0D   4526
     102    4495       0       0       0                        01010000D   4527
     102       0       0       1       0                               0D   4528
     142    4496       0       0       0                        00010500D   4529
     142       0       0       1       0                               0D   4530
     144    4497       0       0       0                        00000000D   4531
     144       0      -1       1       0                               0D   4532
     128    4498       0       0       0                        01010000D   4533
     128       0       0       4       0                               0D   4534
     126    4502       0       0       0                        01010500D   4535
     126       0       0       2       0                               0D   4536
     110    4504       0       0       0                        01010000D   4537
     110       0       0       2       0                               0D   4538
     126    4506       0       0       0                        01010500D   4539
     126       0       0       2       0                               0D   4540
     110    4508       0       0       0                        01010000D   4541
     110       0       0       2       0                               0D   4542
     126    4510       0       0       0                        01010500D   4543
     126       0       0       2       0                               0D   4544
     110    4512       0       0       0                        01010000D   4545
     110       0       0       2       0                               0D   4546
     126    4514       0       0       0                        01010500D   4547
     126       0       0       2       0                               0D   4548
     110    4516       0       0       0                        01010000D   4549
     110       0       0       2       0                               0D   4550
     102    4518       0       0       0                        01010500D   4551
     102       0       0       1       0                               0D   4552
     102    4519       0       0       0                        01010000D   4553
     102       0       0       1       0                               0D   4554
     142    4520       0       0       0                        00010500D   4555
     142       0       0       1       0                               0D   4556
     144    4521       0       0       0                        00000000D   4557
     144       0      -1       1       0                               0D   4558
     128    4522       0       0       0                        01010000D   4559
     128       0       0       4       0                               0D   4560
     126    4526       0       0       0                        01010500D   4561
     126       0       0       2       0                               0D   4562
     110    4528       0       0       0                        01010000D   4563
     110       0       0       2       0                               0D   4564
     126    4530       0       0       0                        01010500D   4565
     126       0       0       2       0                               0D   4566
     110    4532       0       0       0                        01010000D   4567
     110       0       0       2       0                               0D   4568
     126    4534       0       0       0                        01010500D   4569
     126       0       0       2       0                               0D   4570
     110    4536       0       0       0                        01010000D   4571
     110       0       0       2       0                               0D   4572
     126    4538       0       0       0                        01010500D   4573
     126       0       0       2       0                               0D   4574
     110    4540       0       0       0                        01010000D   4575
     110       0       0       2       0                               0D   4576
     102    4542       0       0       0                        01010500D   4577
     102       0       0       1       0                               0D   4578
     102    4543       0       0       0                        01010000D   4579
     102       0       0       1       0                               0D   4580
     142    4544       0       0       0                        00010500D   4581
     142       0       0       1       0                               0D   4582
     144    4545       0       0       0                        00000000D   4583
     144       0      -1       1       0                               0D   4584
     128    4546       0       0       0                        01010000D   4585
     128       0       0       4       0                               0D   4586
     126    4550       0       0       0                        01010500D   4587
     126       0       0       2       0                               0D   4588
     110    4552       0       0       0                        01010000D   4589
     110       0       0       2       0                               0D   4590
     126    4554       0       0       0                        01010500D   4591
     126       0       0       2       0                               0D   4592
     110    4556       0       0       0                        01010000D   4593
     110       0       0       2       0                               0D   4594
     126    4558       0       0       0                        01010500D   4595
     126       0       0       2       0                               0D   4596
     110    4560       0       0       0                        01010000D   4597
     110       0       0       2       0                               0D   4598
     126    4562       0       0       0                        01010500D   4599
     126       0       0       2       0                               0D   4600
     110    4564       0       0       0                        01010000D   4601
     110       0       0       2       0                               0D   4602
     102    4566       0       0       0                        01010500D   4603
     102       0       0       1       0                               0D   4604
     102    4567       0       0       0                        01010000D   4605
     102       0       0       1       0                               0D   4606
     142    4568       0       0       0                        00010500D   4607
     142       0       0       1       0                               0D   4608
     144    4569       0       0       0                        00000000D   4609
     144       0      -1       1       0                               0D   4610
     128    4570       0       0       0                        01010000D   4611
     128       0       0       4       0                               0D   4612
     126    4574       0       0       0                        01010500D   4613
     126       0       0       2       0                               0D   4614
     110    4576       0       0       0                        01010000D   4615
     110       0       0       2       0                               0D   4616
     126    4578       0       0       0                        01010500D   4617
     126       0       0       2       0                               0D   4618
     110    4580       0       0       0                        01010000D   4619
     110       0       0       2       0                               0D   4620
     126    4582       0       0       0                        01010500D   4621
     126       0       0       2       0                               0D   4622
     110    4584       0       0       0                        01010000D   4623
     110       0       0       2       0                               0D   4624
     126    4586       0       0       0                        01010500D   4625
     126       0       0       2       0                               0D   4626
     110    4588       0       0       0                        01010000D   4627
     110       0       0       2       0                               0D   4628
     102    4590       0       0       0                        01010500D   4629
     102       0       0       1       0                               0D   4630
     102    4591       0       0       0                        01010000D   4631
     102       0       0       1       0                               0D   4632
     142    4592       0       0       0                        00010500D   4633
     142       0       0       1       0                               0D   4634
     144    4593       0       0       0                        00000000D   4635
     144       0      -1       1       0                               0D   4636
     128    4594       0       0       0                        01010000D   4637
     128       0       0       4       0                               0D   4638
     126    4598       0       0       0                        01010500D   4639
     126       0       0       2       0                               0D   4640
     110    4600       0       0       0                        01010000D   4641
     110       0       0       2       0                               0D   4642
     126    4602       0       0       0                        01010500D   4643
     126       0       0       2       0                               0D   4644
     110    4604       0       0       0                        01010000D   4645
     110       0       0       2       0                               0D   4646
     126    4606       0       0       0                        01010500D   4647
     126       0       0       2       0                               0D   4648
     110    4608       0       0       0                        01010000D   4649
     110       0       0       2       0                               0D   4650
     126    4610       0       0       0                        01010500D   4651
     126       0       0       2       0                               0D   4652
     110    4612       0       0       0                        01010000D   4653
     110       0       0       2       0                               0D   4654
     102    4614       0       0       0                        01010500D   4655
     102       0       0       1       0                               0D   4656
     102    4615       0       0       0                        01010000D   4657
     102       0       0       1       0                               0D   4658
     142    4616       0       0       0                        00010500D   4659
     142       0       0       1       0                               0D   4660
     144    4617       0       0       0                        00000000D   4661
     144       0      -1       1       0                               0D   4662
     128    4618       0       0       0                        01010000D   4663
     128       0       0       4       0                               0D   4664
     126    4622       0       0       0                        01010500D   4665
     126       0       0       2       0                               0D   4666
     110    4624       0       0       0                        01010000D   4667
     110       0       0       2       0                               0D   4668
     126    4626       0       0       0                        01010500D   4669
     126       0       0       2       0                               0D   4670
     110    4628       0       0       0                        01010000D   4671
     110       0       0       2       0                               0D   4672
     126    4630       0       0       0                        01010500D   4673
     126       0       0       2       0                               0D   4674
     110    4632       0       0       0                        01010000D   4675
     110       0       0       2       0                               0D   4676
     126    4634       0       0       0                        01010500D   4677
     126       0       0       2       0                               0D   4678
     110    4636       0       0       0                        01010000D   4679
     110       0       0       2       0                               0D   4680
     102    4638       0       0       0                        01010500D   4681
     102       0       0       1       0                               0D   4682
     102    4639       0       0       0                        01010000D   4683
     102       0       0       1       0                               0D   4684
     142    4640       0       0       0                        00010500D   4685
     142       0       0       1       0                               0D   4686
     144    4641       0       0       0                        00000000D   4687
     144       0      -1       1       0                               0D   4688
     128    4642       0       0       0                        01010000D   4689
     128       0       0       4       0                               0D   4690
     126    4646       0       0       0                        01010500D   4691
     126       0       0       2       0                               0D   4692
     110    4648       0       0       0                        01010000D   4693
     110       0       0       2       0                               0D   4694
     126    4650       0       0       0                        01010500D   4695
     126       0       0       2       0                               0D   4696
     110    4652       0       0       0                        01010000D   4697
     110       0       0       2       0                               0D   4698
     126    4654       0       0       0                        01010500D   4699
     126       0       0       2       0                               0D   4700
     110    4656       0       0       0                        01010000D   4701
     110       0       0       2       0                               0D   4702
     126    4658       0       0       0                        01010500D   4703
     126       0       0       2       0                               0D   4704
     110    4660       0       0       0                        01010000D   4705
     110       0       0       2       0                               0D   4706
     102    4662       0       0       0                        01010500D   4707
     102       0       0       1       0                               0D   4708
     102    4663       0       0       0                        01010000D   4709
     102       0       0       1       0                               0D   4710
     142    4664       0       0       0                        00010500D   4711
     142       0       0       1       0                               0D   4712
     144    4665       0       0       0                        00000000D   4713
     144       0      -1       1       0                               0D   4714
     128    4666       0       0       0                        01010000D   4715
     128       0       0       4       0                               0D   4716
     126    4670       0       0       0                        01010500D   4717
     126       0       0       2       0                               0D   4718
     110    4672       0       0       0                        01010000D   4719
     110       0       0       2       0                               0D   4720
     126    4674       0       0       0                        01010500D   4721
     126       0       0       2       0                               0D   4722
     110    4676       0       0       0                        01010000D   4723
     110       0       0       2       0                               0D   4724
     126    4678       0       0       0                        01010500D   4725
     126       0       0       2       0                               0D   4726
     110    4680       0       0       0                        01010000D   4727
     110       0       0       2       0                               0D   4728
     126    4682       0       0       0                        01010500D   4729
     126       0       0       2       0                               0D   4730
     110    4684       0       0       0                        01010000D   4731
     110       0       0       2       0                               0D   4732
     102    4686       0       0       0                        01010500D   4733
     102       0       0       1       0                               0D   4734
     102    4687       0       0       0                        01010000D   4735
     102       0       0       1       0                               0D   4736
     142    4688       0       0       0                        00010500D   4737
     142       0       0       1       0                               0D   4738
     144    4689       0       0       0                        00000000D   4739
     144       0      -1       1       0                               0D   4740
     128    4690       0       0       0                        01010000D   4741
     128       0       0       4       0                               0D   4742
     126    4694       0       0       0                        01010500D   4743
     126       0       0       2       0                               0D   4744
     110    4696       0       0       0                        01010000D   4745
     110       0       0       2       0                               0D   4746
     126    4698       0       0       0                        01010500D   4747
     126       0       0       2       0                               0D   4748
     110    4700       0       0       0                        01010000D   4749
     110       0       0       2       0                               0D   4750
     126    4702       0       0       0                        01010500D   4751
     126       0       0       2       0                               0D   4752
     110    4704       0       0       0                        01010000D   4753
     110       0       0       2       0                               0D   4754
     126    4706       0       0       0                        01010500D   4755
     126       0       0       2       0                               0D   4756
     110    4708       0       0       0                        01010000D   4757
     110       0       0       2       0                               0D   4758
     102    4710       0       0       0                        01010500D   4759
     102       0       0       1       0                               0D   4760
     102    4711       0       0       0                        01010000D   4761
     102       0       0       1       0                               0D   4762
     142    4712       0       0       0                        00010500D   4763
     142       0       0       1       0                               0D   4764
     144    4713       0       0       0                        00000000D   4765
     144       0      -1       1       0                               0D   4766
     128    4714       0       0       0                        01010000D   4767
     128       0       0       4       0                               0D   4768
     126    4718       0       0       0                        01010500D   4769
     126       0       0       2       0                               0D   4770
     110    4720       0       0       0                        01010000D   4771
     110       0       0       2       0                               0D   4772
     126    4722       0       0       0                        01010500D   4773
     126       0       0       2       0                               0D   4774
     110    4724       0       0       0                        01010000D   4775
     110       0       0       2       0                               0D   4776
     126    4726       0       0       0                        01010500D   4777
     126       0       0       2       0                               0D   4778
     110    4728       0       0       0                        01010000D   4779
     110       0       0       2       0                               0D   4780
     126    4730       0       0       0                        01010500D   4781
     126       0       0       2       0                               0D   4782
     110    4732       0       0       0                        01010000D   4783
     110       0       0       2       0                               0D   4784
     102    4734       0       0       0                        01010500D   4785
     102       0       0       1       0                               0D   4786
     102    4735       0       0       0                        01010000D   4787
     102       0       0       1       0                               0D   4788
     142    4736       0       0       0                        00010500D   4789
     142       0       0       1       0                               0D   4790
     144    4737       0       0       0                        00000000D   4791
     144       0      -1       1       0                               0D   4792
     128    4738       0       0       0                        01010000D   4793
     128       0       0       4       0                               0D   4794
     126    4742       0       0       0                        01010500D   4795
     126       0       0       2       0                               0D   4796
     110    4744       0       0       0                        01010000D   4797
     110       0       0       2       0                               0D   4798
     126    4746       0       0       0                        01010500D   4799
     126       0       0       2       0                               0D   4800
     110    4748       0       0       0                        01010000D   4801
     110       0       0       2       0                               0D   4802
     126    4750       0       0       0                        01010500D   4803
     126       0       0       2       0                               0D   4804
     110    4752       0       0       0                        01010000D   4805
     110       0       0       2       0                               0D   4806
     126    4754       0       0       0                        01010500D   4807
     126       0       0       2       0                               0D   4808
     110    4756       0       0       0                        01010000D   4809
     110       0       0       2       0                               0D   4810
     102    4758       0       0       0                        01010500D   4811
     102       0       0       1       0                               0D   4812
     102    4759       0       0       0                        01010000D   4813
     102       0       0       1       0                               0D   4814
     142    4760       0       0       0                        00010500D   4815
     142       0       0       1       0                               0D   4816
     144    4761       0       0       0                        00000000D   4817
     144       0      -1       1       0                               0D   4818
     128    4762       0       0       0                        01010000D   4819
     128       0       0       4       0                               0D   4820
     126    4766       0       0       0                        01010500D   4821
     126       0       0       2       0                               0D   4822
     110    4768       0       0       0                        01010000D   4823
     110       0       0       2       0                               0D   4824
     126    4770       0       0       0                        01010500D   4825
     126       0       0       2       0                               0D   4826
     110    4772       0       0       0                        01010000D   4827
     110       0       0       2       0                               0D   4828
     126    4774       0       0       0                        01010500D   4829
     126       0       0       2       0                               0D   4830
     110    4776       0       0       0                        01010000D   4831
     110       0       0       2       0                               0D   4832
     126    4778       0       0       0                        01010500D   4833
     126       0       0       2       0                               0D   4834
     110    4780       0       0       0                        01010000D   4835
     110       0       0       2       0                               0D   4836
     102    4782       0       0       0                        01010500D   4837
     102       0       0       1       0                               0D   4838
     102    4783       0       0       0                        01010000D   4839
     102       0       0       1       0                               0D   4840
     142    4784       0       0       0                        00010500D   4841
     142       0       0       1       0                               0D   4842
     144    4785       0       0       0                        00000000D   4843
     144       0      -1       1       0                               0D   4844
     128    4786       0       0       0                        01010000D   4845
     128       0       0       4       0                               0D   4846
     126    4790       0       0       0                        01010500D   4847
     126       0       0       2       0                               0D   4848
     110    4792       0       0       0                        01010000D   4849
     110       0       0       2       0                               0D   4850
     126    4794       0       0       0                        01010500D   4851
     126       0       0       2       0                               0D   4852
     110    4796       0       0       0                        01010000D   4853
     110       0       0       2       0                               0D   4854
     126    4798       0       0       0                        01010500D   4855
     126       0       0       2       0                               0D   4856
     110    4800       0       0       0                        01010000D   4857
     110       0       0       2       0                               0D   4858
     126    4802       0       0       0                        01010500D   4859
     126       0       0       2       0                               0D   4860
     110    4804       0       0       0                        01010000D   4861
     110       0       0       2       0                               0D   4862
     102    4806       0       0       0                        01010500D   4863
     102       0       0       1       0                               0D   4864
     102    4807       0       0       0                        01010000D   4865
     102       0       0       1       0                               0D   4866
     142    4808       0       0       0                        00010500D   4867
     142       0       0       1       0                               0D   4868
     144    4809       0       0       0                        00000000D   4869
     144       0      -1       1       0                               0D   4870
     128    4810       0       0       0                        01010000D   4871
     128       0       0       4       0                               0D   4872
     126    4814       0       0       0                        01010500D   4873
     126       0       0       2       0                               0D   4874
     110    4816       0       0       0                        01010000D   4875
     110       0       0       2       0                               0D   4876
     126    4818       0       0       0                        01010500D   4877
     126       0       0       2       0                               0D   4878
     110    4820       0       0       0                        01010000D   4879
     110       0       0       2       0                               0D   4880
     126    4822       0       0       0                        01010500D   4881
     126       0       0       2       0                               0D   4882
     110    4824       0       0       0                        01010000D   4883
     110       0       0       2       0                               0D   4884
     126    4826       0       0       0                        01010500D   4885
     126       0       0       2       0                               0D   4886
     110    4828       0       0       0                        01010000D   4887
     110       0       0       2       0                               0D   4888
     102    4830       0       0       0                        01010500D   4889
     102       0       0       1       0                               0D   4890
     102    4831       0       0       0                        01010000D   4891
     102       0       0       1       0                               0D   4892
     142    4832       0       0       0                        00010500D   4893
     142       0       0       1       0                               0D   4894
     144    4833       0       0       0                        00000000D   4895
     144       0      -1       1       0                               0D   4896
     128    4834       0       0       0                        01010000D   4897
     128       0       0       4       0                               0D   4898
     126    4838       0       0       0                        01010500D   4899
     126       0       0       2       0                               0D   4900
     110    4840       0       0       0                        01010000D   4901
     110       0       0       2       0                               0D   4902
     126    4842       0       0       0                        01010500D   4903
     126       0       0       2       0                               0D   4904
     110    4844       0       0       0                        01010000D   4905
     110       0       0       2       0                               0D   4906
     126    4846       0       0       0                        01010500D   4907
     126       0       0       2       0                               0D   4908
     110    4848       0       0       0                        01010000D   4909
     110       0       0       2       0                               0D   4910
     126    4850       0       0       0                        01010500D   4911
     126       0       0       2       0                               0D   4912
     110    4852       0       0       0                        01010000D   4913
     110       0       0       2       0                               0D   4914
     102    4854       0       0       0                        01010500D   4915
     102       0       0       1       0                               0D   4916
     102    4855       0       0       0                        01010000D   4917
     102       0       0       1       0                               0D   4918
     142    4856       0       0       0                        00010500D   4919
     142       0       0       1       0                               0D   4920
     144    4857       0       0       0                        00000000D   4921
     144       0      -1       1       0                               0D   4922
     128    4858       0       0       0                        01010000D   4923
     128       0       0       4       0                               0D   4924
     126    4862       0       0       0                        01010500D   4925
     126       0       0       2       0                               0D   4926
     110    4864       0       0       0                        01010000D   4927
     110       0       0       2       0                               0D   4928
     126    4866       0       0       0                        01010500D   4929
     126       0       0       2       0                               0D   4930
     110    4868       0       0       0                        01010000D   4931
     110       0       0       2       0                               0D   4932
[truncated: 713,530 more chars]
