# Supplementary material for: Modular microfluidics enables kinetic insight from time-resolved cryo-EM
Source: Nat Commun. 2020 Jul 10;11:3465. doi: 10.1038/s41467-020-17230-4 (PMC7351747; doi:10.1038/s41467-020-17230-4)
Supplement: Supplementary file 5 — Supplementary Data 3 [file 41467_2020_17230_MOESM5_ESM.txt]

SolidWorks IGES file using analytic representation for surfaces         S      1
1H,,1H;,12H20ms Comsol2,113HZ:\home\users\nasresmo\Manufacturing and MicG      1
rofluidics\PDMS(Mixing chip)\20ms laminar flow mixer\20ms Comsol2.IGS,  G      2
15HSolidWorks 2019,15HSolidWorks 2019,32,308,15,308,15,12H20ms Comsol2, G      3
1.,2,2HMM,50,0.125,13H191114.180023,1E-08,499990.,8Hnasresmo,,11,0,13H19G      4
1114.180023;                                                            G      5
     314       1       0       0       0                        00000200D      1
     314       0       8       1       0                               0D      2
     128       2       0       0       0                        01010000D      3
     128       0       0       4       0                               0D      4
     126       6       0       0       0                        01010500D      5
     126       0       0       2       0                               0D      6
     110       8       0       0       0                        01010000D      7
     110       0       0       2       0                               0D      8
     126      10       0       0       0                        01010500D      9
     126       0       0       2       0                               0D     10
     110      12       0       0       0                        01010000D     11
     110       0       0       2       0                               0D     12
     126      14       0       0       0                        01010500D     13
     126       0       0       2       0                               0D     14
     110      16       0       0       0                        01010000D     15
     110       0       0       2       0                               0D     16
     126      18       0       0       0                        01010500D     17
     126       0       0       2       0                               0D     18
     110      20       0       0       0                        01010000D     19
     110       0       0       2       0                               0D     20
     102      22       0       0       0                        01010500D     21
     102       0       0       1       0                               0D     22
     102      23       0       0       0                        01010000D     23
     102       0       0       1       0                               0D     24
     142      24       0       0       0                        00010500D     25
     142       0       0       1       0                               0D     26
     144      25       0       0       0                        00000000D     27
     144       0      -1       1       0                               0D     28
     128      26       0       0       0                        01010000D     29
     128       0       0       4       0                               0D     30
     126      30       0       0       0                        01010500D     31
     126       0       0       2       0                               0D     32
     110      32       0       0       0                        01010000D     33
     110       0       0       2       0                               0D     34
     126      34       0       0       0                        01010500D     35
     126       0       0       2       0                               0D     36
     110      36       0       0       0                        01010000D     37
     110       0       0       2       0                               0D     38
     126      38       0       0       0                        01010500D     39
     126       0       0       2       0                               0D     40
     110      40       0       0       0                        01010000D     41
     110       0       0       2       0                               0D     42
     126      42       0       0       0                        01010500D     43
     126       0       0       2       0                               0D     44
     110      44       0       0       0                        01010000D     45
     110       0       0       2       0                               0D     46
     102      46       0       0       0                        01010500D     47
     102       0       0       1       0                               0D     48
     102      47       0       0       0                        01010000D     49
     102       0       0       1       0                               0D     50
     142      48       0       0       0                        00010500D     51
     142       0       0       1       0                               0D     52
     144      49       0       0       0                        00000000D     53
     144       0      -1       1       0                               0D     54
     128      50       0       0       0                        01010000D     55
     128       0       0       4       0                               0D     56
     126      54       0       0       0                        01010500D     57
     126       0       0       2       0                               0D     58
     110      56       0       0       0                        01010000D     59
     110       0       0       2       0                               0D     60
     126      58       0       0       0                        01010500D     61
     126       0       0       2       0                               0D     62
     110      60       0       0       0                        01010000D     63
     110       0       0       2       0                               0D     64
     126      62       0       0       0                        01010500D     65
     126       0       0       2       0                               0D     66
     110      64       0       0       0                        01010000D     67
     110       0       0       2       0                               0D     68
     126      66       0       0       0                        01010500D     69
     126       0       0       2       0                               0D     70
     110      68       0       0       0                        01010000D     71
     110       0       0       2       0                               0D     72
     102      70       0       0       0                        01010500D     73
     102       0       0       1       0                               0D     74
     102      71       0       0       0                        01010000D     75
     102       0       0       1       0                               0D     76
     142      72       0       0       0                        00010500D     77
     142       0       0       1       0                               0D     78
     144      73       0       0       0                        00000000D     79
     144       0      -1       1       0                               0D     80
     128      74       0       0       0                        01010000D     81
     128       0       0       4       0                               0D     82
     126      78       0       0       0                        01010500D     83
     126       0       0       2       0                               0D     84
     110      80       0       0       0                        01010000D     85
     110       0       0       2       0                               0D     86
     126      82       0       0       0                        01010500D     87
     126       0       0       2       0                               0D     88
     110      84       0       0       0                        01010000D     89
     110       0       0       2       0                               0D     90
     126      86       0       0       0                        01010500D     91
     126       0       0       2       0                               0D     92
     110      88       0       0       0                        01010000D     93
     110       0       0       2       0                               0D     94
     126      90       0       0       0                        01010500D     95
     126       0       0       2       0                               0D     96
     110      92       0       0       0                        01010000D     97
     110       0       0       2       0                               0D     98
     102      94       0       0       0                        01010500D     99
     102       0       0       1       0                               0D    100
     102      95       0       0       0                        01010000D    101
     102       0       0       1       0                               0D    102
     142      96       0       0       0                        00010500D    103
     142       0       0       1       0                               0D    104
     144      97       0       0       0                        00000000D    105
     144       0      -1       1       0                               0D    106
     128      98       0       0       0                        01010000D    107
     128       0       0       4       0                               0D    108
     126     102       0       0       0                        01010500D    109
     126       0       0       2       0                               0D    110
     110     104       0       0       0                        01010000D    111
     110       0       0       2       0                               0D    112
     126     106       0       0       0                        01010500D    113
     126       0       0       2       0                               0D    114
     110     108       0       0       0                        01010000D    115
     110       0       0       2       0                               0D    116
     126     110       0       0       0                        01010500D    117
     126       0       0       2       0                               0D    118
     110     112       0       0       0                        01010000D    119
     110       0       0       2       0                               0D    120
     126     114       0       0       0                        01010500D    121
     126       0       0       2       0                               0D    122
     110     116       0       0       0                        01010000D    123
     110       0       0       2       0                               0D    124
     102     118       0       0       0                        01010500D    125
     102       0       0       1       0                               0D    126
     102     119       0       0       0                        01010000D    127
     102       0       0       1       0                               0D    128
     142     120       0       0       0                        00010500D    129
     142       0       0       1       0                               0D    130
     144     121       0       0       0                        00000000D    131
     144       0      -1       1       0                               0D    132
     128     122       0       0       0                        01010000D    133
     128       0       0       4       0                               0D    134
     126     126       0       0       0                        01010500D    135
     126       0       0       2       0                               0D    136
     110     128       0       0       0                        01010000D    137
     110       0       0       2       0                               0D    138
     126     130       0       0       0                        01010500D    139
     126       0       0       2       0                               0D    140
     110     132       0       0       0                        01010000D    141
     110       0       0       2       0                               0D    142
     126     134       0       0       0                        01010500D    143
     126       0       0       2       0                               0D    144
     110     136       0       0       0                        01010000D    145
     110       0       0       2       0                               0D    146
     126     138       0       0       0                        01010500D    147
     126       0       0       2       0                               0D    148
     110     140       0       0       0                        01010000D    149
     110       0       0       2       0                               0D    150
     102     142       0       0       0                        01010500D    151
     102       0       0       1       0                               0D    152
     102     143       0       0       0                        01010000D    153
     102       0       0       1       0                               0D    154
     142     144       0       0       0                        00010500D    155
     142       0       0       1       0                               0D    156
     144     145       0       0       0                        00000000D    157
     144       0      -1       1       0                               0D    158
     110     146       0       0       0                        01010000D    159
     110       0       0       2       0                               0D    160
     110     148       0       0       0                        01010000D    161
     110       0       0       2       0                               0D    162
     120     150       0       0       0                        01010000D    163
     120       0       0       1       0                               0D    164
     126     151       0       0       0                        01010500D    165
     126       0       0       2       0                               0D    166
     110     153       0       0       0                        01010000D    167
     110       0       0       2       0                               0D    168
     126     155       0       0       0                        01010500D    169
     126       0       0       2       0                               0D    170
     124     157       0       0       0                        00000000D    171
     124       0       0       3       0                               0D    172
     100     160       0       0       0             171        01010000D    173
     100       0       0       2       0                               0D    174
     126     162       0       0       0                        01010500D    175
     126       0       0       2       0                               0D    176
     124     164       0       0       0                        00000000D    177
     124       0       0       4       0                               0D    178
     100     168       0       0       0             177        01010000D    179
     100       0       0       2       0                               0D    180
     126     170       0       0       0                        01010500D    181
     126       0       0       2       0                               0D    182
     110     172       0       0       0                        01010000D    183
     110       0       0       2       0                               0D    184
     126     174       0       0       0                        01010500D    185
     126       0       0       2       0                               0D    186
     124     176       0       0       0                        00000000D    187
     124       0       0       3       0                               0D    188
     100     179       0       0       0             187        01010000D    189
     100       0       0       2       0                               0D    190
     102     181       0       0       0                        01010500D    191
     102       0       0       1       0                               0D    192
     102     182       0       0       0                        01010000D    193
     102       0       0       1       0                               0D    194
     142     183       0       0       0                        00010500D    195
     142       0       0       1       0                               0D    196
     144     184       0       0       0                        00000000D    197
     144       0      -1       1       0                               0D    198
     128     185       0       0       0                        01010000D    199
     128       0       0       4       0                               0D    200
     126     189       0       0       0                        01010500D    201
     126       0       0       2       0                               0D    202
     110     191       0       0       0                        01010000D    203
     110       0       0       2       0                               0D    204
     126     193       0       0       0                        01010500D    205
     126       0       0       2       0                               0D    206
     110     195       0       0       0                        01010000D    207
     110       0       0       2       0                               0D    208
     126     197       0       0       0                        01010500D    209
     126       0       0       2       0                               0D    210
     110     199       0       0       0                        01010000D    211
     110       0       0       2       0                               0D    212
     126     201       0       0       0                        01010500D    213
     126       0       0       2       0                               0D    214
     110     203       0       0       0                        01010000D    215
     110       0       0       2       0                               0D    216
     126     205       0       0       0                        01010500D    217
     126       0       0       2       0                               0D    218
     110     207       0       0       0                        01010000D    219
     110       0       0       2       0                               0D    220
     126     209       0       0       0                        01010500D    221
     126       0       0       2       0                               0D    222
     110     211       0       0       0                        01010000D    223
     110       0       0       2       0                               0D    224
     126     213       0       0       0                        01010500D    225
     126       0       0       2       0                               0D    226
     126     215       0       0       0                        01010000D    227
     126       0       0       4       0                               0D    228
     126     219       0       0       0                        01010500D    229
     126       0       0       2       0                               0D    230
     110     221       0       0       0                        01010000D    231
     110       0       0       2       0                               0D    232
     126     223       0       0       0                        01010500D    233
     126       0       0       2       0                               0D    234
     110     225       0       0       0                        01010000D    235
     110       0       0       2       0                               0D    236
     126     227       0       0       0                        01010500D    237
     126       0       0       2       0                               0D    238
     110     229       0       0       0                        01010000D    239
     110       0       0       2       0                               0D    240
     126     231       0       0       0                        01010500D    241
     126       0       0       2       0                               0D    242
     110     233       0       0       0                        01010000D    243
     110       0       0       2       0                               0D    244
     126     235       0       0       0                        01010500D    245
     126       0       0       2       0                               0D    246
     110     237       0       0       0                        01010000D    247
     110       0       0       2       0                               0D    248
     126     239       0       0       0                        01010500D    249
     126       0       0       2       0                               0D    250
     110     241       0       0       0                        01010000D    251
     110       0       0       2       0                               0D    252
     126     243       0       0       0                        01010500D    253
     126       0       0       2       0                               0D    254
     110     245       0       0       0                        01010000D    255
     110       0       0       2       0                               0D    256
     102     247       0       0       0                        01010500D    257
     102       0       0       1       0                               0D    258
     102     248       0       0       0                        01010000D    259
     102       0       0       1       0                               0D    260
     142     249       0       0       0                        00010500D    261
     142       0       0       1       0                               0D    262
     144     250       0       0       0                        00000000D    263
     144       0      -1       1       0                               0D    264
     128     251       0       0       0                        01010000D    265
     128       0       0       4       0                               0D    266
     126     255       0       0       0                        01010500D    267
     126       0       0       2       0                               0D    268
     110     257       0       0       0                        01010000D    269
     110       0       0       2       0                               0D    270
     126     259       0       0       0                        01010500D    271
     126       0       0       2       0                               0D    272
     110     261       0       0       0                        01010000D    273
     110       0       0       2       0                               0D    274
     126     263       0       0       0                        01010500D    275
     126       0       0       2       0                               0D    276
     126     265       0       0       0                        01010000D    277
     126       0       0       8       0                               0D    278
     126     273       0       0       0                        01010500D    279
     126       0       0       2       0                               0D    280
     110     275       0       0       0                        01010000D    281
     110       0       0       2       0                               0D    282
     102     277       0       0       0                        01010500D    283
     102       0       0       1       0                               0D    284
     102     278       0       0       0                        01010000D    285
     102       0       0       1       0                               0D    286
     142     279       0       0       0                        00010500D    287
     142       0       0       1       0                               0D    288
     144     280       0       0       0                        00000000D    289
     144       0      -1       1       0                               0D    290
     128     281       0       0       0                        01010000D    291
     128       0       0       4       0                               0D    292
     126     285       0       0       0                        01010500D    293
     126       0       0       2       0                               0D    294
     110     287       0       0       0                        01010000D    295
     110       0       0       2       0                               0D    296
     126     289       0       0       0                        01010500D    297
     126       0       0       2       0                               0D    298
     110     291       0       0       0                        01010000D    299
     110       0       0       2       0                               0D    300
     126     293       0       0       0                        01010500D    301
     126       0       0       2       0                               0D    302
     110     295       0       0       0                        01010000D    303
     110       0       0       2       0                               0D    304
     126     297       0       0       0                        01010500D    305
     126       0       0       2       0                               0D    306
     110     299       0       0       0                        01010000D    307
     110       0       0       2       0                               0D    308
     102     301       0       0       0                        01010500D    309
     102       0       0       1       0                               0D    310
     102     302       0       0       0                        01010000D    311
     102       0       0       1       0                               0D    312
     142     303       0       0       0                        00010500D    313
     142       0       0       1       0                               0D    314
     144     304       0       0       0                        00000000D    315
     144       0      -1       1       0                               0D    316
     128     305       0       0       0                        01010000D    317
     128       0       0       4       0                               0D    318
     126     309       0       0       0                        01010500D    319
     126       0       0       2       0                               0D    320
     110     311       0       0       0                        01010000D    321
     110       0       0       2       0                               0D    322
     126     313       0       0       0                        01010500D    323
     126       0       0       2       0                               0D    324
     110     315       0       0       0                        01010000D    325
     110       0       0       2       0                               0D    326
     126     317       0       0       0                        01010500D    327
     126       0       0       2       0                               0D    328
     110     319       0       0       0                        01010000D    329
     110       0       0       2       0                               0D    330
     126     321       0       0       0                        01010500D    331
     126       0       0       2       0                               0D    332
     110     323       0       0       0                        01010000D    333
     110       0       0       2       0                               0D    334
     102     325       0       0       0                        01010500D    335
     102       0       0       1       0                               0D    336
     102     326       0       0       0                        01010000D    337
     102       0       0       1       0                               0D    338
     142     327       0       0       0                        00010500D    339
     142       0       0       1       0                               0D    340
     144     328       0       0       0                        00000000D    341
     144       0      -1       1       0                               0D    342
     128     329       0       0       0                        01010000D    343
     128       0       0       4       0                               0D    344
     126     333       0       0       0                        01010500D    345
     126       0       0       2       0                               0D    346
     110     335       0       0       0                        01010000D    347
     110       0       0       2       0                               0D    348
     126     337       0       0       0                        01010500D    349
     126       0       0       2       0                               0D    350
     110     339       0       0       0                        01010000D    351
     110       0       0       2       0                               0D    352
     126     341       0       0       0                        01010500D    353
     126       0       0       2       0                               0D    354
     110     343       0       0       0                        01010000D    355
     110       0       0       2       0                               0D    356
     126     345       0       0       0                        01010500D    357
     126       0       0       2       0                               0D    358
     110     347       0       0       0                        01010000D    359
     110       0       0       2       0                               0D    360
     102     349       0       0       0                        01010500D    361
     102       0       0       1       0                               0D    362
     102     350       0       0       0                        01010000D    363
     102       0       0       1       0                               0D    364
     142     351       0       0       0                        00010500D    365
     142       0       0       1       0                               0D    366
     144     352       0       0       0                        00000000D    367
     144       0      -1       1       0                               0D    368
     128     353       0       0       0                        01010000D    369
     128       0       0       4       0                               0D    370
     126     357       0       0       0                        01010500D    371
     126       0       0       2       0                               0D    372
     110     359       0       0       0                        01010000D    373
     110       0       0       2       0                               0D    374
     126     361       0       0       0                        01010500D    375
     126       0       0       2       0                               0D    376
     110     363       0       0       0                        01010000D    377
     110       0       0       2       0                               0D    378
     126     365       0       0       0                        01010500D    379
     126       0       0       2       0                               0D    380
     110     367       0       0       0                        01010000D    381
     110       0       0       2       0                               0D    382
     126     369       0       0       0                        01010500D    383
     126       0       0       2       0                               0D    384
     110     371       0       0       0                        01010000D    385
     110       0       0       2       0                               0D    386
     102     373       0       0       0                        01010500D    387
     102       0       0       1       0                               0D    388
     102     374       0       0       0                        01010000D    389
     102       0       0       1       0                               0D    390
     142     375       0       0       0                        00010500D    391
     142       0       0       1       0                               0D    392
     144     376       0       0       0                        00000000D    393
     144       0      -1       1       0                               0D    394
     128     377       0       0       0                        01010000D    395
     128       0       0       4       0                               0D    396
     126     381       0       0       0                        01010500D    397
     126       0       0       2       0                               0D    398
     110     383       0       0       0                        01010000D    399
     110       0       0       2       0                               0D    400
     126     385       0       0       0                        01010500D    401
     126       0       0       2       0                               0D    402
     110     387       0       0       0                        01010000D    403
     110       0       0       2       0                               0D    404
     126     389       0       0       0                        01010500D    405
     126       0       0       2       0                               0D    406
     110     391       0       0       0                        01010000D    407
     110       0       0       2       0                               0D    408
     126     393       0       0       0                        01010500D    409
     126       0       0       2       0                               0D    410
     110     395       0       0       0                        01010000D    411
     110       0       0       2       0                               0D    412
     126     397       0       0       0                        01010500D    413
     126       0       0       2       0                               0D    414
     110     399       0       0       0                        01010000D    415
     110       0       0       2       0                               0D    416
     126     401       0       0       0                        01010500D    417
     126       0       0       2       0                               0D    418
     110     403       0       0       0                        01010000D    419
     110       0       0       2       0                               0D    420
     102     405       0       0       0                        01010500D    421
     102       0       0       1       0                               0D    422
     102     406       0       0       0                        01010000D    423
     102       0       0       1       0                               0D    424
     142     407       0       0       0                        00010500D    425
     142       0       0       1       0                               0D    426
     144     408       0       0       0                        00000000D    427
     144       0      -1       1       0                               0D    428
     128     409       0       0       0                        01010000D    429
     128       0       0       4       0                               0D    430
     126     413       0       0       0                        01010500D    431
     126       0       0       2       0                               0D    432
     110     415       0       0       0                        01010000D    433
     110       0       0       2       0                               0D    434
     126     417       0       0       0                        01010500D    435
     126       0       0       2       0                               0D    436
     110     419       0       0       0                        01010000D    437
     110       0       0       2       0                               0D    438
     126     421       0       0       0                        01010500D    439
     126       0       0       2       0                               0D    440
     110     423       0       0       0                        01010000D    441
     110       0       0       2       0                               0D    442
     126     425       0       0       0                        01010500D    443
     126       0       0       2       0                               0D    444
     110     427       0       0       0                        01010000D    445
     110       0       0       2       0                               0D    446
     126     429       0       0       0                        01010500D    447
     126       0       0       2       0                               0D    448
     110     431       0       0       0                        01010000D    449
     110       0       0       2       0                               0D    450
     126     433       0       0       0                        01010500D    451
     126       0       0       2       0                               0D    452
     110     435       0       0       0                        01010000D    453
     110       0       0       2       0                               0D    454
     126     437       0       0       0                        01010500D    455
     126       0       0       2       0                               0D    456
     110     439       0       0       0                        01010000D    457
     110       0       0       2       0                               0D    458
     102     441       0       0       0                        01010500D    459
     102       0       0       1       0                               0D    460
     102     442       0       0       0                        01010000D    461
     102       0       0       1       0                               0D    462
     142     443       0       0       0                        00010500D    463
     142       0       0       1       0                               0D    464
     144     444       0       0       0                        00000000D    465
     144       0      -1       1       0                               0D    466
     128     445       0       0       0                        01010000D    467
     128       0       0       4       0                               0D    468
     126     449       0       0       0                        01010500D    469
     126       0       0       2       0                               0D    470
     110     451       0       0       0                        01010000D    471
     110       0       0       2       0                               0D    472
     126     453       0       0       0                        01010500D    473
     126       0       0       2       0                               0D    474
     110     455       0       0       0                        01010000D    475
     110       0       0       2       0                               0D    476
     126     457       0       0       0                        01010500D    477
     126       0       0       2       0                               0D    478
     110     459       0       0       0                        01010000D    479
     110       0       0       2       0                               0D    480
     126     461       0       0       0                        01010500D    481
     126       0       0       2       0                               0D    482
     110     463       0       0       0                        01010000D    483
     110       0       0       2       0                               0D    484
     126     465       0       0       0                        01010500D    485
     126       0       0       2       0                               0D    486
     110     467       0       0       0                        01010000D    487
     110       0       0       2       0                               0D    488
     102     469       0       0       0                        01010500D    489
     102       0       0       1       0                               0D    490
     102     470       0       0       0                        01010000D    491
     102       0       0       1       0                               0D    492
     142     471       0       0       0                        00010500D    493
     142       0       0       1       0                               0D    494
     144     472       0       0       0                        00000000D    495
     144       0      -1       1       0                               0D    496
     128     473       0       0       0                        01010000D    497
     128       0       0       4       0                               0D    498
     126     477       0       0       0                        01010500D    499
     126       0       0       2       0                               0D    500
     110     479       0       0       0                        01010000D    501
     110       0       0       2       0                               0D    502
     126     481       0       0       0                        01010500D    503
     126       0       0       2       0                               0D    504
     110     483       0       0       0                        01010000D    505
     110       0       0       2       0                               0D    506
     126     485       0       0       0                        01010500D    507
     126       0       0       2       0                               0D    508
     110     487       0       0       0                        01010000D    509
     110       0       0       2       0                               0D    510
     126     489       0       0       0                        01010500D    511
     126       0       0       2       0                               0D    512
     110     491       0       0       0                        01010000D    513
     110       0       0       2       0                               0D    514
     102     493       0       0       0                        01010500D    515
     102       0       0       1       0                               0D    516
     102     494       0       0       0                        01010000D    517
     102       0       0       1       0                               0D    518
     142     495       0       0       0                        00010500D    519
     142       0       0       1       0                               0D    520
     144     496       0       0       0                        00000000D    521
     144       0      -1       1       0                               0D    522
     128     497       0       0       0                        01010000D    523
     128       0       0       4       0                               0D    524
     126     501       0       0       0                        01010500D    525
     126       0       0       2       0                               0D    526
     110     503       0       0       0                        01010000D    527
     110       0       0       2       0                               0D    528
     126     505       0       0       0                        01010500D    529
     126       0       0       2       0                               0D    530
     110     507       0       0       0                        01010000D    531
     110       0       0       2       0                               0D    532
     126     509       0       0       0                        01010500D    533
     126       0       0       2       0                               0D    534
     110     511       0       0       0                        01010000D    535
     110       0       0       2       0                               0D    536
     126     513       0       0       0                        01010500D    537
     126       0       0       2       0                               0D    538
     110     515       0       0       0                        01010000D    539
     110       0       0       2       0                               0D    540
     102     517       0       0       0                        01010500D    541
     102       0       0       1       0                               0D    542
     102     518       0       0       0                        01010000D    543
     102       0       0       1       0                               0D    544
     142     519       0       0       0                        00010500D    545
     142       0       0       1       0                               0D    546
     144     520       0       0       0                        00000000D    547
     144       0      -1       1       0                               0D    548
     128     521       0       0       0                        01010000D    549
     128       0       0       4       0                               0D    550
     126     525       0       0       0                        01010500D    551
     126       0       0       2       0                               0D    552
     110     527       0       0       0                        01010000D    553
     110       0       0       2       0                               0D    554
     126     529       0       0       0                        01010500D    555
     126       0       0       2       0                               0D    556
     110     531       0       0       0                        01010000D    557
     110       0       0       2       0                               0D    558
     126     533       0       0       0                        01010500D    559
     126       0       0       2       0                               0D    560
     110     535       0       0       0                        01010000D    561
     110       0       0       2       0                               0D    562
     126     537       0       0       0                        01010500D    563
     126       0       0       2       0                               0D    564
     110     539       0       0       0                        01010000D    565
     110       0       0       2       0                               0D    566
     102     541       0       0       0                        01010500D    567
     102       0       0       1       0                               0D    568
     102     542       0       0       0                        01010000D    569
     102       0       0       1       0                               0D    570
     142     543       0       0       0                        00010500D    571
     142       0       0       1       0                               0D    572
     144     544       0       0       0                        00000000D    573
     144       0      -1       1       0                               0D    574
     128     545       0       0       0                        01010000D    575
     128       0       0       4       0                               0D    576
     126     549       0       0       0                        01010500D    577
     126       0       0       2       0                               0D    578
     110     551       0       0       0                        01010000D    579
     110       0       0       2       0                               0D    580
     126     553       0       0       0                        01010500D    581
     126       0       0       2       0                               0D    582
     110     555       0       0       0                        01010000D    583
     110       0       0       2       0                               0D    584
     126     557       0       0       0                        01010500D    585
     126       0       0       2       0                               0D    586
     110     559       0       0       0                        01010000D    587
     110       0       0       2       0                               0D    588
     126     561       0       0       0                        01010500D    589
     126       0       0       2       0                               0D    590
     110     563       0       0       0                        01010000D    591
     110       0       0       2       0                               0D    592
     102     565       0       0       0                        01010500D    593
     102       0       0       1       0                               0D    594
     102     566       0       0       0                        01010000D    595
     102       0       0       1       0                               0D    596
     142     567       0       0       0                        00010500D    597
     142       0       0       1       0                               0D    598
     144     568       0       0       0                        00000000D    599
     144       0      -1       1       0                               0D    600
     128     569       0       0       0                        01010000D    601
     128       0       0       4       0                               0D    602
     126     573       0       0       0                        01010500D    603
     126       0       0       2       0                               0D    604
     126     575       0       0       0                        01010000D    605
     126       0       0       4       0                               0D    606
     126     579       0       0       0                        01010500D    607
     126       0       0       2       0                               0D    608
     110     581       0       0       0                        01010000D    609
     110       0       0       2       0                               0D    610
     126     583       0       0       0                        01010500D    611
     126       0       0       2       0                               0D    612
     110     585       0       0       0                        01010000D    613
     110       0       0       2       0                               0D    614
     126     587       0       0       0                        01010500D    615
     126       0       0       2       0                               0D    616
     110     589       0       0       0                        01010000D    617
     110       0       0       2       0                               0D    618
     102     591       0       0       0                        01010500D    619
     102       0       0       1       0                               0D    620
     102     592       0       0       0                        01010000D    621
     102       0       0       1       0                               0D    622
     142     593       0       0       0                        00010500D    623
     142       0       0       1       0                               0D    624
     144     594       0       0       0                        00000000D    625
     144       0      -1       1       0                               0D    626
     128     595       0       0       0                        01010000D    627
     128       0       0       4       0                               0D    628
     126     599       0       0       0                        01010500D    629
     126       0       0       2       0                               0D    630
     126     601       0       0       0                        01010000D    631
     126       0       0       8       0                               0D    632
     126     609       0       0       0                        01010500D    633
     126       0       0       2       0                               0D    634
     110     611       0       0       0                        01010000D    635
     110       0       0       2       0                               0D    636
     126     613       0       0       0                        01010500D    637
     126       0       0       2       0                               0D    638
     110     615       0       0       0                        01010000D    639
     110       0       0       2       0                               0D    640
     126     617       0       0       0                        01010500D    641
     126       0       0       2       0                               0D    642
     110     619       0       0       0                        01010000D    643
     110       0       0       2       0                               0D    644
     126     621       0       0       0                        01010500D    645
     126       0       0       2       0                               0D    646
     110     623       0       0       0                        01010000D    647
     110       0       0       2       0                               0D    648
     126     625       0       0       0                        01010500D    649
     126       0       0       2       0                               0D    650
     110     627       0       0       0                        01010000D    651
     110       0       0       2       0                               0D    652
     126     629       0       0       0                        01010500D    653
     126       0       0       2       0                               0D    654
     110     631       0       0       0                        01010000D    655
     110       0       0       2       0                               0D    656
     126     633       0       0       0                        01010500D    657
     126       0       0       2       0                               0D    658
     110     635       0       0       0                        01010000D    659
     110       0       0       2       0                               0D    660
     126     637       0       0       0                        01010500D    661
     126       0       0       2       0                               0D    662
     110     639       0       0       0                        01010000D    663
     110       0       0       2       0                               0D    664
     126     641       0       0       0                        01010500D    665
     126       0       0       2       0                               0D    666
     110     643       0       0       0                        01010000D    667
     110       0       0       2       0                               0D    668
     126     645       0       0       0                        01010500D    669
     126       0       0       2       0                               0D    670
     110     647       0       0       0                        01010000D    671
     110       0       0       2       0                               0D    672
     126     649       0       0       0                        01010500D    673
     126       0       0       2       0                               0D    674
     110     651       0       0       0                        01010000D    675
     110       0       0       2       0                               0D    676
     126     653       0       0       0                        01010500D    677
     126       0       0       2       0                               0D    678
     110     655       0       0       0                        01010000D    679
     110       0       0       2       0                               0D    680
     126     657       0       0       0                        01010500D    681
     126       0       0       2       0                               0D    682
     110     659       0       0       0                        01010000D    683
     110       0       0       2       0                               0D    684
     102     661       0       0       0                        01010500D    685
     102       0       0       1       0                               0D    686
     102     662       0       0       0                        01010000D    687
     102       0       0       1       0                               0D    688
     142     663       0       0       0                        00010500D    689
     142       0       0       1       0                               0D    690
     144     664       0       0       0                        00000000D    691
     144       0      -1       1       0                               0D    692
     128     665       0       0       0                        01010000D    693
     128       0       0       4       0                               0D    694
     126     669       0       0       0                        01010500D    695
     126       0       0       2       0                               0D    696
     110     671       0       0       0                        01010000D    697
     110       0       0       2       0                               0D    698
     126     673       0       0       0                        01010500D    699
     126       0       0       2       0                               0D    700
     110     675       0       0       0                        01010000D    701
     110       0       0       2       0                               0D    702
     126     677       0       0       0                        01010500D    703
     126       0       0       2       0                               0D    704
     110     679       0       0       0                        01010000D    705
     110       0       0       2       0                               0D    706
     126     681       0       0       0                        01010500D    707
     126       0       0       2       0                               0D    708
     110     683       0       0       0                        01010000D    709
     110       0       0       2       0                               0D    710
     102     685       0       0       0                        01010500D    711
     102       0       0       1       0                               0D    712
     102     686       0       0       0                        01010000D    713
     102       0       0       1       0                               0D    714
     142     687       0       0       0                        00010500D    715
     142       0       0       1       0                               0D    716
     144     688       0       0       0                        00000000D    717
     144       0      -1       1       0                               0D    718
     128     689       0       0       0                        01010000D    719
     128       0       0       4       0                               0D    720
     126     693       0       0       0                        01010500D    721
     126       0       0       2       0                               0D    722
     110     695       0       0       0                        01010000D    723
     110       0       0       2       0                               0D    724
     126     697       0       0       0                        01010500D    725
     126       0       0       2       0                               0D    726
     110     699       0       0       0                        01010000D    727
     110       0       0       2       0                               0D    728
     126     701       0       0       0                        01010500D    729
     126       0       0       2       0                               0D    730
     110     703       0       0       0                        01010000D    731
     110       0       0       2       0                               0D    732
     126     705       0       0       0                        01010500D    733
     126       0       0       2       0                               0D    734
     110     707       0       0       0                        01010000D    735
     110       0       0       2       0                               0D    736
     102     709       0       0       0                        01010500D    737
     102       0       0       1       0                               0D    738
     102     710       0       0       0                        01010000D    739
     102       0       0       1       0                               0D    740
     142     711       0       0       0                        00010500D    741
     142       0       0       1       0                               0D    742
     144     712       0       0       0                        00000000D    743
     144       0      -1       1       0                               0D    744
     128     713       0       0       0                        01010000D    745
     128       0       0       4       0                               0D    746
     126     717       0       0       0                        01010500D    747
     126       0       0       2       0                               0D    748
     110     719       0       0       0                        01010000D    749
     110       0       0       2       0                               0D    750
     126     721       0       0       0                        01010500D    751
     126       0       0       2       0                               0D    752
     110     723       0       0       0                        01010000D    753
     110       0       0       2       0                               0D    754
     126     725       0       0       0                        01010500D    755
     126       0       0       2       0                               0D    756
     110     727       0       0       0                        01010000D    757
     110       0       0       2       0                               0D    758
     126     729       0       0       0                        01010500D    759
     126       0       0       2       0                               0D    760
     110     731       0       0       0                        01010000D    761
     110       0       0       2       0                               0D    762
     102     733       0       0       0                        01010500D    763
     102       0       0       1       0                               0D    764
     102     734       0       0       0                        01010000D    765
     102       0       0       1       0                               0D    766
     142     735       0       0       0                        00010500D    767
     142       0       0       1       0                               0D    768
     144     736       0       0       0                        00000000D    769
     144       0      -1       1       0                               0D    770
     128     737       0       0       0                        01010000D    771
     128       0       0       4       0                               0D    772
     126     741       0       0       0                        01010500D    773
     126       0       0       2       0                               0D    774
     110     743       0       0       0                        01010000D    775
     110       0       0       2       0                               0D    776
     126     745       0       0       0                        01010500D    777
     126       0       0       2       0                               0D    778
     110     747       0       0       0                        01010000D    779
     110       0       0       2       0                               0D    780
     126     749       0       0       0                        01010500D    781
     126       0       0       2       0                               0D    782
     110     751       0       0       0                        01010000D    783
     110       0       0       2       0                               0D    784
     126     753       0       0       0                        01010500D    785
     126       0       0       2       0                               0D    786
     110     755       0       0       0                        01010000D    787
     110       0       0       2       0                               0D    788
     126     757       0       0       0                        01010500D    789
     126       0       0       2       0                               0D    790
     110     759       0       0       0                        01010000D    791
     110       0       0       2       0                               0D    792
     126     761       0       0       0                        01010500D    793
     126       0       0       2       0                               0D    794
     110     763       0       0       0                        01010000D    795
     110       0       0       2       0                               0D    796
     126     765       0       0       0                        01010500D    797
     126       0       0       2       0                               0D    798
     110     767       0       0       0                        01010000D    799
     110       0       0       2       0                               0D    800
     102     769       0       0       0                        01010500D    801
     102       0       0       1       0                               0D    802
     102     770       0       0       0                        01010000D    803
     102       0       0       1       0                               0D    804
     142     771       0       0       0                        00010500D    805
     142       0       0       1       0                               0D    806
     144     772       0       0       0                        00000000D    807
     144       0      -1       1       0                               0D    808
     128     773       0       0       0                        01010000D    809
     128       0       0       4       0                               0D    810
     126     777       0       0       0                        01010500D    811
     126       0       0       2       0                               0D    812
     110     779       0       0       0                        01010000D    813
     110       0       0       2       0                               0D    814
     126     781       0       0       0                        01010500D    815
     126       0       0       2       0                               0D    816
     110     783       0       0       0                        01010000D    817
     110       0       0       2       0                               0D    818
     126     785       0       0       0                        01010500D    819
     126       0       0       2       0                               0D    820
     110     787       0       0       0                        01010000D    821
     110       0       0       2       0                               0D    822
     126     789       0       0       0                        01010500D    823
     126       0       0       2       0                               0D    824
     110     791       0       0       0                        01010000D    825
     110       0       0       2       0                               0D    826
     126     793       0       0       0                        01010500D    827
     126       0       0       2       0                               0D    828
     110     795       0       0       0                        01010000D    829
     110       0       0       2       0                               0D    830
     126     797       0       0       0                        01010500D    831
     126       0       0       2       0                               0D    832
     110     799       0       0       0                        01010000D    833
     110       0       0       2       0                               0D    834
     126     801       0       0       0                        01010500D    835
     126       0       0       2       0                               0D    836
     110     803       0       0       0                        01010000D    837
     110       0       0       2       0                               0D    838
     102     805       0       0       0                        01010500D    839
     102       0       0       1       0                               0D    840
     102     806       0       0       0                        01010000D    841
     102       0       0       1       0                               0D    842
     142     807       0       0       0                        00010500D    843
     142       0       0       1       0                               0D    844
     144     808       0       0       0                        00000000D    845
     144       0      -1       1       0                               0D    846
     128     809       0       0       0                        01010000D    847
     128       0       0       4       0                               0D    848
     126     813       0       0       0                        01010500D    849
     126       0       0       2       0                               0D    850
     110     815       0       0       0                        01010000D    851
     110       0       0       2       0                               0D    852
     126     817       0       0       0                        01010500D    853
     126       0       0       2       0                               0D    854
     110     819       0       0       0                        01010000D    855
     110       0       0       2       0                               0D    856
     126     821       0       0       0                        01010500D    857
     126       0       0       2       0                               0D    858
     110     823       0       0       0                        01010000D    859
     110       0       0       2       0                               0D    860
     126     825       0       0       0                        01010500D    861
     126       0       0       2       0                               0D    862
     110     827       0       0       0                        01010000D    863
     110       0       0       2       0                               0D    864
     126     829       0       0       0                        01010500D    865
     126       0       0       2       0                               0D    866
     110     831       0       0       0                        01010000D    867
     110       0       0       2       0                               0D    868
     126     833       0       0       0                        01010500D    869
     126       0       0       2       0                               0D    870
     110     835       0       0       0                        01010000D    871
     110       0       0       2       0                               0D    872
     126     837       0       0       0                        01010500D    873
     126       0       0       2       0                               0D    874
     110     839       0       0       0                        01010000D    875
     110       0       0       2       0                               0D    876
     102     841       0       0       0                        01010500D    877
     102       0       0       1       0                               0D    878
     102     842       0       0       0                        01010000D    879
     102       0       0       1       0                               0D    880
     142     843       0       0       0                        00010500D    881
     142       0       0       1       0                               0D    882
     144     844       0       0       0                        00000000D    883
     144       0      -1       1       0                               0D    884
     128     845       0       0       0                        01010000D    885
     128       0       0       4       0                               0D    886
     126     849       0       0       0                        01010500D    887
     126       0       0       2       0                               0D    888
     110     851       0       0       0                        01010000D    889
     110       0       0       2       0                               0D    890
     126     853       0       0       0                        01010500D    891
     126       0       0       2       0                               0D    892
     110     855       0       0       0                        01010000D    893
     110       0       0       2       0                               0D    894
     126     857       0       0       0                        01010500D    895
     126       0       0       2       0                               0D    896
     110     859       0       0       0                        01010000D    897
     110       0       0       2       0                               0D    898
     126     861       0       0       0                        01010500D    899
     126       0       0       2       0                               0D    900
     110     863       0       0       0                        01010000D    901
     110       0       0       2       0                               0D    902
     126     865       0       0       0                        01010500D    903
     126       0       0       2       0                               0D    904
     110     867       0       0       0                        01010000D    905
     110       0       0       2       0                               0D    906
     126     869       0       0       0                        01010500D    907
     126       0       0       2       0                               0D    908
     110     871       0       0       0                        01010000D    909
     110       0       0       2       0                               0D    910
     126     873       0       0       0                        01010500D    911
     126       0       0       2       0                               0D    912
     110     875       0       0       0                        01010000D    913
     110       0       0       2       0                               0D    914
     102     877       0       0       0                        01010500D    915
     102       0       0       1       0                               0D    916
     102     878       0       0       0                        01010000D    917
     102       0       0       1       0                               0D    918
     142     879       0       0       0                        00010500D    919
     142       0       0       1       0                               0D    920
     144     880       0       0       0                        00000000D    921
     144       0      -1       1       0                               0D    922
     128     881       0       0       0                        01010000D    923
     128       0       0       4       0                               0D    924
     126     885       0       0       0                        01010500D    925
     126       0       0       2       0                               0D    926
     110     887       0       0       0                        01010000D    927
     110       0       0       2       0                               0D    928
     126     889       0       0       0                        01010500D    929
     126       0       0       2       0                               0D    930
     110     891       0       0       0                        01010000D    931
     110       0       0       2       0                               0D    932
     126     893       0       0       0                        01010500D    933
     126       0       0       2       0                               0D    934
     110     895       0       0       0                        01010000D    935
     110       0       0       2       0                               0D    936
     126     897       0       0       0                        01010500D    937
     126       0       0       2       0                               0D    938
     110     899       0       0       0                        01010000D    939
     110       0       0       2       0                               0D    940
     102     901       0       0       0                        01010500D    941
     102       0       0       1       0                               0D    942
     102     902       0       0       0                        01010000D    943
     102       0       0       1       0                               0D    944
     142     903       0       0       0                        00010500D    945
     142       0       0       1       0                               0D    946
     144     904       0       0       0                        00000000D    947
     144       0      -1       1       0                               0D    948
     128     905       0       0       0                        01010000D    949
     128       0       0       4       0                               0D    950
     126     909       0       0       0                        01010500D    951
     126       0       0       2       0                               0D    952
     110     911       0       0       0                        01010000D    953
     110       0       0       2       0                               0D    954
     126     913       0       0       0                        01010500D    955
     126       0       0       2       0                               0D    956
     110     915       0       0       0                        01010000D    957
     110       0       0       2       0                               0D    958
     126     917       0       0       0                        01010500D    959
     126       0       0       2       0                               0D    960
     110     919       0       0       0                        01010000D    961
     110       0       0       2       0                               0D    962
     126     921       0       0       0                        01010500D    963
     126       0       0       2       0                               0D    964
     110     923       0       0       0                        01010000D    965
     110       0       0       2       0                               0D    966
     102     925       0       0       0                        01010500D    967
     102       0       0       1       0                               0D    968
     102     926       0       0       0                        01010000D    969
     102       0       0       1       0                               0D    970
     142     927       0       0       0                        00010500D    971
     142       0       0       1       0                               0D    972
     144     928       0       0       0                        00000000D    973
     144       0      -1       1       0                               0D    974
     128     929       0       0       0                        01010000D    975
     128       0       0       4       0                               0D    976
     126     933       0       0       0                        01010500D    977
     126       0       0       2       0                               0D    978
     110     935       0       0       0                        01010000D    979
     110       0       0       2       0                               0D    980
     126     937       0       0       0                        01010500D    981
     126       0       0       2       0                               0D    982
     110     939       0       0       0                        01010000D    983
     110       0       0       2       0                               0D    984
     126     941       0       0       0                        01010500D    985
     126       0       0       2       0                               0D    986
     110     943       0       0       0                        01010000D    987
     110       0       0       2       0                               0D    988
     126     945       0       0       0                        01010500D    989
     126       0       0       2       0                               0D    990
     110     947       0       0       0                        01010000D    991
     110       0       0       2       0                               0D    992
     102     949       0       0       0                        01010500D    993
     102       0       0       1       0                               0D    994
     102     950       0       0       0                        01010000D    995
     102       0       0       1       0                               0D    996
     142     951       0       0       0                        00010500D    997
     142       0       0       1       0                               0D    998
     144     952       0       0       0                        00000000D    999
     144       0      -1       1       0                               0D   1000
     128     953       0       0       0                        01010000D   1001
     128       0       0       4       0                               0D   1002
     126     957       0       0       0                        01010500D   1003
     126       0       0       2       0                               0D   1004
     110     959       0       0       0                        01010000D   1005
     110       0       0       2       0                               0D   1006
     126     961       0       0       0                        01010500D   1007
     126       0       0       2       0                               0D   1008
     110     963       0       0       0                        01010000D   1009
     110       0       0       2       0                               0D   1010
     126     965       0       0       0                        01010500D   1011
     126       0       0       2       0                               0D   1012
     110     967       0       0       0                        01010000D   1013
     110       0       0       2       0                               0D   1014
     126     969       0       0       0                        01010500D   1015
     126       0       0       2       0                               0D   1016
     110     971       0       0       0                        01010000D   1017
     110       0       0       2       0                               0D   1018
     102     973       0       0       0                        01010500D   1019
     102       0       0       1       0                               0D   1020
     102     974       0       0       0                        01010000D   1021
     102       0       0       1       0                               0D   1022
     142     975       0       0       0                        00010500D   1023
     142       0       0       1       0                               0D   1024
     144     976       0       0       0                        00000000D   1025
     144       0      -1       1       0                               0D   1026
     128     977       0       0       0                        01010000D   1027
     128       0       0       4       0                               0D   1028
     126     981       0       0       0                        01010500D   1029
     126       0       0       2       0                               0D   1030
     110     983       0       0       0                        01010000D   1031
     110       0       0       2       0                               0D   1032
     126     985       0       0       0                        01010500D   1033
     126       0       0       2       0                               0D   1034
     110     987       0       0       0                        01010000D   1035
     110       0       0       2       0                               0D   1036
     126     989       0       0       0                        01010500D   1037
     126       0       0       2       0                               0D   1038
     110     991       0       0       0                        01010000D   1039
     110       0       0       2       0                               0D   1040
     126     993       0       0       0                        01010500D   1041
     126       0       0       2       0                               0D   1042
     110     995       0       0       0                        01010000D   1043
     110       0       0       2       0                               0D   1044
     126     997       0       0       0                        01010500D   1045
     126       0       0       2       0                               0D   1046
     110     999       0       0       0                        01010000D   1047
     110       0       0       2       0                               0D   1048
     126    1001       0       0       0                        01010500D   1049
     126       0       0       2       0                               0D   1050
     110    1003       0       0       0                        01010000D   1051
     110       0       0       2       0                               0D   1052
     126    1005       0       0       0                        01010500D   1053
     126       0       0       2       0                               0D   1054
     110    1007       0       0       0                        01010000D   1055
     110       0       0       2       0                               0D   1056
     102    1009       0       0       0                        01010500D   1057
     102       0       0       1       0                               0D   1058
     102    1010       0       0       0                        01010000D   1059
     102       0       0       1       0                               0D   1060
     142    1011       0       0       0                        00010500D   1061
     142       0       0       1       0                               0D   1062
     144    1012       0       0       0                        00000000D   1063
     144       0      -1       1       0                               0D   1064
     128    1013       0       0       0                        01010000D   1065
     128       0       0       4       0                               0D   1066
     126    1017       0       0       0                        01010500D   1067
     126       0       0       2       0                               0D   1068
     110    1019       0       0       0                        01010000D   1069
     110       0       0       2       0                               0D   1070
     126    1021       0       0       0                        01010500D   1071
     126       0       0       2       0                               0D   1072
     110    1023       0       0       0                        01010000D   1073
     110       0       0       2       0                               0D   1074
     126    1025       0       0       0                        01010500D   1075
     126       0       0       2       0                               0D   1076
     110    1027       0       0       0                        01010000D   1077
     110       0       0       2       0                               0D   1078
     126    1029       0       0       0                        01010500D   1079
     126       0       0       2       0                               0D   1080
     110    1031       0       0       0                        01010000D   1081
     110       0       0       2       0                               0D   1082
     126    1033       0       0       0                        01010500D   1083
     126       0       0       2       0                               0D   1084
     110    1035       0       0       0                        01010000D   1085
     110       0       0       2       0                               0D   1086
     126    1037       0       0       0                        01010500D   1087
     126       0       0       2       0                               0D   1088
     110    1039       0       0       0                        01010000D   1089
     110       0       0       2       0                               0D   1090
     126    1041       0       0       0                        01010500D   1091
     126       0       0       2       0                               0D   1092
     110    1043       0       0       0                        01010000D   1093
     110       0       0       2       0                               0D   1094
     102    1045       0       0       0                        01010500D   1095
     102       0       0       1       0                               0D   1096
     102    1046       0       0       0                        01010000D   1097
     102       0       0       1       0                               0D   1098
     142    1047       0       0       0                        00010500D   1099
     142       0       0       1       0                               0D   1100
     144    1048       0       0       0                        00000000D   1101
     144       0      -1       1       0                               0D   1102
     128    1049       0       0       0                        01010000D   1103
     128       0       0       4       0                               0D   1104
     126    1053       0       0       0                        01010500D   1105
     126       0       0       2       0                               0D   1106
     110    1055       0       0       0                        01010000D   1107
     110       0       0       2       0                               0D   1108
     126    1057       0       0       0                        01010500D   1109
     126       0       0       2       0                               0D   1110
     110    1059       0       0       0                        01010000D   1111
     110       0       0       2       0                               0D   1112
     126    1061       0       0       0                        01010500D   1113
     126       0       0       2       0                               0D   1114
     110    1063       0       0       0                        01010000D   1115
     110       0       0       2       0                               0D   1116
     126    1065       0       0       0                        01010500D   1117
     126       0       0       2       0                               0D   1118
     110    1067       0       0       0                        01010000D   1119
     110       0       0       2       0                               0D   1120
     126    1069       0       0       0                        01010500D   1121
     126       0       0       2       0                               0D   1122
     110    1071       0       0       0                        01010000D   1123
     110       0       0       2       0                               0D   1124
     126    1073       0       0       0                        01010500D   1125
     126       0       0       2       0                               0D   1126
     110    1075       0       0       0                        01010000D   1127
     110       0       0       2       0                               0D   1128
     126    1077       0       0       0                        01010500D   1129
     126       0       0       2       0                               0D   1130
     110    1079       0       0       0                        01010000D   1131
     110       0       0       2       0                               0D   1132
     102    1081       0       0       0                        01010500D   1133
     102       0       0       1       0                               0D   1134
     102    1082       0       0       0                        01010000D   1135
     102       0       0       1       0                               0D   1136
     142    1083       0       0       0                        00010500D   1137
     142       0       0       1       0                               0D   1138
     144    1084       0       0       0                        00000000D   1139
     144       0      -1       1       0                               0D   1140
     128    1085       0       0       0                        01010000D   1141
     128       0       0       4       0                               0D   1142
     126    1089       0       0       0                        01010500D   1143
     126       0       0       2       0                               0D   1144
     110    1091       0       0       0                        01010000D   1145
     110       0       0       2       0                               0D   1146
     126    1093       0       0       0                        01010500D   1147
     126       0       0       2       0                               0D   1148
     110    1095       0       0       0                        01010000D   1149
     110       0       0       2       0                               0D   1150
     126    1097       0       0       0                        01010500D   1151
     126       0       0       2       0                               0D   1152
     110    1099       0       0       0                        01010000D   1153
     110       0       0       2       0                               0D   1154
     126    1101       0       0       0                        01010500D   1155
     126       0       0       2       0                               0D   1156
     110    1103       0       0       0                        01010000D   1157
     110       0       0       2       0                               0D   1158
     126    1105       0       0       0                        01010500D   1159
     126       0       0       2       0                               0D   1160
     110    1107       0       0       0                        01010000D   1161
     110       0       0       2       0                               0D   1162
     126    1109       0       0       0                        01010500D   1163
     126       0       0       2       0                               0D   1164
     110    1111       0       0       0                        01010000D   1165
     110       0       0       2       0                               0D   1166
     126    1113       0       0       0                        01010500D   1167
     126       0       0       2       0                               0D   1168
     110    1115       0       0       0                        01010000D   1169
     110       0       0       2       0                               0D   1170
     102    1117       0       0       0                        01010500D   1171
     102       0       0       1       0                               0D   1172
     102    1118       0       0       0                        01010000D   1173
     102       0       0       1       0                               0D   1174
     142    1119       0       0       0                        00010500D   1175
     142       0       0       1       0                               0D   1176
     144    1120       0       0       0                        00000000D   1177
     144       0      -1       1       0                               0D   1178
     128    1121       0       0       0                        01010000D   1179
     128       0       0       4       0                               0D   1180
     126    1125       0       0       0                        01010500D   1181
     126       0       0       2       0                               0D   1182
     110    1127       0       0       0                        01010000D   1183
     110       0       0       2       0                               0D   1184
     126    1129       0       0       0                        01010500D   1185
     126       0       0       2       0                               0D   1186
     110    1131       0       0       0                        01010000D   1187
     110       0       0       2       0                               0D   1188
     126    1133       0       0       0                        01010500D   1189
     126       0       0       2       0                               0D   1190
     110    1135       0       0       0                        01010000D   1191
     110       0       0       2       0                               0D   1192
     126    1137       0       0       0                        01010500D   1193
     126       0       0       2       0                               0D   1194
     110    1139       0       0       0                        01010000D   1195
     110       0       0       2       0                               0D   1196
     102    1141       0       0       0                        01010500D   1197
     102       0       0       1       0                               0D   1198
     102    1142       0       0       0                        01010000D   1199
     102       0       0       1       0                               0D   1200
     142    1143       0       0       0                        00010500D   1201
     142       0       0       1       0                               0D   1202
     144    1144       0       0       0                        00000000D   1203
     144       0      -1       1       0                               0D   1204
     128    1145       0       0       0                        01010000D   1205
     128       0       0       4       0                               0D   1206
     126    1149       0       0       0                        01010500D   1207
     126       0       0       2       0                               0D   1208
     110    1151       0       0       0                        01010000D   1209
     110       0       0       2       0                               0D   1210
     126    1153       0       0       0                        01010500D   1211
     126       0       0       2       0                               0D   1212
     110    1155       0       0       0                        01010000D   1213
     110       0       0       2       0                               0D   1214
     126    1157       0       0       0                        01010500D   1215
     126       0       0       2       0                               0D   1216
     110    1159       0       0       0                        01010000D   1217
     110       0       0       2       0                               0D   1218
     126    1161       0       0       0                        01010500D   1219
     126       0       0       2       0                               0D   1220
     110    1163       0       0       0                        01010000D   1221
     110       0       0       2       0                               0D   1222
     102    1165       0       0       0                        01010500D   1223
     102       0       0       1       0                               0D   1224
     102    1166       0       0       0                        01010000D   1225
     102       0       0       1       0                               0D   1226
     142    1167       0       0       0                        00010500D   1227
     142       0       0       1       0                               0D   1228
     144    1168       0       0       0                        00000000D   1229
     144       0      -1       1       0                               0D   1230
     128    1169       0       0       0                        01010000D   1231
     128       0       0       4       0                               0D   1232
     126    1173       0       0       0                        01010500D   1233
     126       0       0       2       0                               0D   1234
     110    1175       0       0       0                        01010000D   1235
     110       0       0       2       0                               0D   1236
     126    1177       0       0       0                        01010500D   1237
     126       0       0       2       0                               0D   1238
     110    1179       0       0       0                        01010000D   1239
     110       0       0       2       0                               0D   1240
     126    1181       0       0       0                        01010500D   1241
     126       0       0       2       0                               0D   1242
     110    1183       0       0       0                        01010000D   1243
     110       0       0       2       0                               0D   1244
     126    1185       0       0       0                        01010500D   1245
     126       0       0       2       0                               0D   1246
     110    1187       0       0       0                        01010000D   1247
     110       0       0       2       0                               0D   1248
     102    1189       0       0       0                        01010500D   1249
     102       0       0       1       0                               0D   1250
     102    1190       0       0       0                        01010000D   1251
     102       0       0       1       0                               0D   1252
     142    1191       0       0       0                        00010500D   1253
     142       0       0       1       0                               0D   1254
     144    1192       0       0       0                        00000000D   1255
     144       0      -1       1       0                               0D   1256
     128    1193       0       0       0                        01010000D   1257
     128       0       0       4       0                               0D   1258
     126    1197       0       0       0                        01010500D   1259
     126       0       0       2       0                               0D   1260
     110    1199       0       0       0                        01010000D   1261
     110       0       0       2       0                               0D   1262
     126    1201       0       0       0                        01010500D   1263
     126       0       0       2       0                               0D   1264
     110    1203       0       0       0                        01010000D   1265
     110       0       0       2       0                               0D   1266
     126    1205       0       0       0                        01010500D   1267
     126       0       0       2       0                               0D   1268
     110    1207       0       0       0                        01010000D   1269
     110       0       0       2       0                               0D   1270
     126    1209       0       0       0                        01010500D   1271
     126       0       0       2       0                               0D   1272
     110    1211       0       0       0                        01010000D   1273
     110       0       0       2       0                               0D   1274
     126    1213       0       0       0                        01010500D   1275
     126       0       0       2       0                               0D   1276
     110    1215       0       0       0                        01010000D   1277
     110       0       0       2       0                               0D   1278
     126    1217       0       0       0                        01010500D   1279
     126       0       0       2       0                               0D   1280
     110    1219       0       0       0                        01010000D   1281
     110       0       0       2       0                               0D   1282
     126    1221       0       0       0                        01010500D   1283
     126       0       0       2       0                               0D   1284
     110    1223       0       0       0                        01010000D   1285
     110       0       0       2       0                               0D   1286
     126    1225       0       0       0                        01010500D   1287
     126       0       0       2       0                               0D   1288
     110    1227       0       0       0                        01010000D   1289
     110       0       0       2       0                               0D   1290
     126    1229       0       0       0                        01010500D   1291
     126       0       0       2       0                               0D   1292
     110    1231       0       0       0                        01010000D   1293
     110       0       0       2       0                               0D   1294
     126    1233       0       0       0                        01010500D   1295
     126       0       0       2       0                               0D   1296
     110    1235       0       0       0                        01010000D   1297
     110       0       0       2       0                               0D   1298
     126    1237       0       0       0                        01010500D   1299
     126       0       0       2       0                               0D   1300
     110    1239       0       0       0                        01010000D   1301
     110       0       0       2       0                               0D   1302
     102    1241       0       0       0                        01010500D   1303
     102       0       0       1       0                               0D   1304
     102    1242       0       0       0                        01010000D   1305
     102       0       0       1       0                               0D   1306
     142    1243       0       0       0                        00010500D   1307
     142       0       0       1       0                               0D   1308
     144    1244       0       0       0                        00000000D   1309
     144       0      -1       1       0                               0D   1310
     128    1245       0       0       0                        01010000D   1311
     128       0       0       4       0                               0D   1312
     126    1249       0       0       0                        01010500D   1313
     126       0       0       2       0                               0D   1314
     110    1251       0       0       0                        01010000D   1315
     110       0       0       2       0                               0D   1316
     126    1253       0       0       0                        01010500D   1317
     126       0       0       2       0                               0D   1318
     110    1255       0       0       0                        01010000D   1319
     110       0       0       2       0                               0D   1320
     126    1257       0       0       0                        01010500D   1321
     126       0       0       2       0                               0D   1322
     110    1259       0       0       0                        01010000D   1323
     110       0       0       2       0                               0D   1324
     126    1261       0       0       0                        01010500D   1325
     126       0       0       2       0                               0D   1326
     110    1263       0       0       0                        01010000D   1327
     110       0       0       2       0                               0D   1328
     102    1265       0       0       0                        01010500D   1329
     102       0       0       1       0                               0D   1330
     102    1266       0       0       0                        01010000D   1331
     102       0       0       1       0                               0D   1332
     142    1267       0       0       0                        00010500D   1333
     142       0       0       1       0                               0D   1334
     144    1268       0       0       0                        00000000D   1335
     144       0      -1       1       0                               0D   1336
     128    1269       0       0       0                        01010000D   1337
     128       0       0       4       0                               0D   1338
     126    1273       0       0       0                        01010500D   1339
     126       0       0       2       0                               0D   1340
     110    1275       0       0       0                        01010000D   1341
     110       0       0       2       0                               0D   1342
     126    1277       0       0       0                        01010500D   1343
     126       0       0       2       0                               0D   1344
     110    1279       0       0       0                        01010000D   1345
     110       0       0       2       0                               0D   1346
     126    1281       0       0       0                        01010500D   1347
     126       0       0       2       0                               0D   1348
     110    1283       0       0       0                        01010000D   1349
     110       0       0       2       0                               0D   1350
     126    1285       0       0       0                        01010500D   1351
     126       0       0       2       0                               0D   1352
     110    1287       0       0       0                        01010000D   1353
     110       0       0       2       0                               0D   1354
     102    1289       0       0       0                        01010500D   1355
     102       0       0       1       0                               0D   1356
     102    1290       0       0       0                        01010000D   1357
     102       0       0       1       0                               0D   1358
     142    1291       0       0       0                        00010500D   1359
     142       0       0       1       0                               0D   1360
     144    1292       0       0       0                        00000000D   1361
     144       0      -1       1       0                               0D   1362
     128    1293       0       0       0                        01010000D   1363
     128       0       0       4       0                               0D   1364
     126    1297       0       0       0                        01010500D   1365
     126       0       0       2       0                               0D   1366
     110    1299       0       0       0                        01010000D   1367
     110       0       0       2       0                               0D   1368
     126    1301       0       0       0                        01010500D   1369
     126       0       0       2       0                               0D   1370
     110    1303       0       0       0                        01010000D   1371
     110       0       0       2       0                               0D   1372
     126    1305       0       0       0                        01010500D   1373
     126       0       0       2       0                               0D   1374
     110    1307       0       0       0                        01010000D   1375
     110       0       0       2       0                               0D   1376
     126    1309       0       0       0                        01010500D   1377
     126       0       0       2       0                               0D   1378
     110    1311       0       0       0                        01010000D   1379
     110       0       0       2       0                               0D   1380
     102    1313       0       0       0                        01010500D   1381
     102       0       0       1       0                               0D   1382
     102    1314       0       0       0                        01010000D   1383
     102       0       0       1       0                               0D   1384
     142    1315       0       0       0                        00010500D   1385
     142       0       0       1       0                               0D   1386
     144    1316       0       0       0                        00000000D   1387
     144       0      -1       1       0                               0D   1388
     128    1317       0       0       0                        01010000D   1389
     128       0       0       4       0                               0D   1390
     126    1321       0       0       0                        01010500D   1391
     126       0       0       2       0                               0D   1392
     110    1323       0       0       0                        01010000D   1393
     110       0       0       2       0                               0D   1394
     126    1325       0       0       0                        01010500D   1395
     126       0       0       2       0                               0D   1396
     110    1327       0       0       0                        01010000D   1397
     110       0       0       2       0                               0D   1398
     126    1329       0       0       0                        01010500D   1399
     126       0       0       2       0                               0D   1400
     110    1331       0       0       0                        01010000D   1401
     110       0       0       2       0                               0D   1402
     126    1333       0       0       0                        01010500D   1403
     126       0       0       2       0                               0D   1404
     110    1335       0       0       0                        01010000D   1405
     110       0       0       2       0                               0D   1406
     102    1337       0       0       0                        01010500D   1407
     102       0       0       1       0                               0D   1408
     102    1338       0       0       0                        01010000D   1409
     102       0       0       1       0                               0D   1410
     142    1339       0       0       0                        00010500D   1411
     142       0       0       1       0                               0D   1412
     144    1340       0       0       0                        00000000D   1413
     144       0      -1       1       0                               0D   1414
     128    1341       0       0       0                        01010000D   1415
     128       0       0       4       0                               0D   1416
     126    1345       0       0       0                        01010500D   1417
     126       0       0       2       0                               0D   1418
     110    1347       0       0       0                        01010000D   1419
     110       0       0       2       0                               0D   1420
     126    1349       0       0       0                        01010500D   1421
     126       0       0       2       0                               0D   1422
     110    1351       0       0       0                        01010000D   1423
     110       0       0       2       0                               0D   1424
     126    1353       0       0       0                        01010500D   1425
     126       0       0       2       0                               0D   1426
     110    1355       0       0       0                        01010000D   1427
     110       0       0       2       0                               0D   1428
     126    1357       0       0       0                        01010500D   1429
     126       0       0       2       0                               0D   1430
     110    1359       0       0       0                        01010000D   1431
     110       0       0       2       0                               0D   1432
     102    1361       0       0       0                        01010500D   1433
     102       0       0       1       0                               0D   1434
     102    1362       0       0       0                        01010000D   1435
     102       0       0       1       0                               0D   1436
     142    1363       0       0       0                        00010500D   1437
     142       0       0       1       0                               0D   1438
     144    1364       0       0       0                        00000000D   1439
     144       0      -1       1       0                               0D   1440
     128    1365       0       0       0                        01010000D   1441
     128       0       0       4       0                               0D   1442
     126    1369       0       0       0                        01010500D   1443
     126       0       0       2       0                               0D   1444
     110    1371       0       0       0                        01010000D   1445
     110       0       0       2       0                               0D   1446
     126    1373       0       0       0                        01010500D   1447
     126       0       0       2       0                               0D   1448
     110    1375       0       0       0                        01010000D   1449
     110       0       0       2       0                               0D   1450
     126    1377       0       0       0                        01010500D   1451
     126       0       0       2       0                               0D   1452
     110    1379       0       0       0                        01010000D   1453
     110       0       0       2       0                               0D   1454
     126    1381       0       0       0                        01010500D   1455
     126       0       0       2       0                               0D   1456
     110    1383       0       0       0                        01010000D   1457
     110       0       0       2       0                               0D   1458
     102    1385       0       0       0                        01010500D   1459
     102       0       0       1       0                               0D   1460
     102    1386       0       0       0                        01010000D   1461
     102       0       0       1       0                               0D   1462
     142    1387       0       0       0                        00010500D   1463
     142       0       0       1       0                               0D   1464
     144    1388       0       0       0                        00000000D   1465
     144       0      -1       1       0                               0D   1466
     128    1389       0       0       0                        01010000D   1467
     128       0       0       4       0                               0D   1468
     126    1393       0       0       0                        01010500D   1469
     126       0       0       2       0                               0D   1470
     110    1395       0       0       0                        01010000D   1471
     110       0       0       2       0                               0D   1472
     126    1397       0       0       0                        01010500D   1473
     126       0       0       2       0                               0D   1474
     110    1399       0       0       0                        01010000D   1475
     110       0       0       2       0                               0D   1476
     126    1401       0       0       0                        01010500D   1477
     126       0       0       2       0                               0D   1478
     110    1403       0       0       0                        01010000D   1479
     110       0       0       2       0                               0D   1480
     126    1405       0       0       0                        01010500D   1481
     126       0       0       2       0                               0D   1482
     110    1407       0       0       0                        01010000D   1483
     110       0       0       2       0                               0D   1484
     126    1409       0       0       0                        01010500D   1485
     126       0       0       2       0                               0D   1486
     110    1411       0       0       0                        01010000D   1487
     110       0       0       2       0                               0D   1488
     126    1413       0       0       0                        01010500D   1489
     126       0       0       2       0                               0D   1490
     110    1415       0       0       0                        01010000D   1491
     110       0       0       2       0                               0D   1492
     102    1417       0       0       0                        01010500D   1493
     102       0       0       1       0                               0D   1494
     102    1418       0       0       0                        01010000D   1495
     102       0       0       1       0                               0D   1496
     142    1419       0       0       0                        00010500D   1497
     142       0       0       1       0                               0D   1498
     144    1420       0       0       0                        00000000D   1499
     144       0      -1       1       0                               0D   1500
     128    1421       0       0       0                        01010000D   1501
     128       0       0       4       0                               0D   1502
     126    1425       0       0       0                        01010500D   1503
     126       0       0       2       0                               0D   1504
     110    1427       0       0       0                        01010000D   1505
     110       0       0       2       0                               0D   1506
     126    1429       0       0       0                        01010500D   1507
     126       0       0       2       0                               0D   1508
     110    1431       0       0       0                        01010000D   1509
     110       0       0       2       0                               0D   1510
     126    1433       0       0       0                        01010500D   1511
     126       0       0       2       0                               0D   1512
     110    1435       0       0       0                        01010000D   1513
     110       0       0       2       0                               0D   1514
     126    1437       0       0       0                        01010500D   1515
     126       0       0       2       0                               0D   1516
     110    1439       0       0       0                        01010000D   1517
     110       0       0       2       0                               0D   1518
     126    1441       0       0       0                        01010500D   1519
     126       0       0       2       0                               0D   1520
     110    1443       0       0       0                        01010000D   1521
     110       0       0       2       0                               0D   1522
     126    1445       0       0       0                        01010500D   1523
     126       0       0       2       0                               0D   1524
     110    1447       0       0       0                        01010000D   1525
     110       0       0       2       0                               0D   1526
     126    1449       0       0       0                        01010500D   1527
     126       0       0       2       0                               0D   1528
     110    1451       0       0       0                        01010000D   1529
     110       0       0       2       0                               0D   1530
     102    1453       0       0       0                        01010500D   1531
     102       0       0       1       0                               0D   1532
     102    1454       0       0       0                        01010000D   1533
     102       0       0       1       0                               0D   1534
     142    1455       0       0       0                        00010500D   1535
     142       0       0       1       0                               0D   1536
     144    1456       0       0       0                        00000000D   1537
     144       0      -1       1       0                               0D   1538
     128    1457       0       0       0                        01010000D   1539
     128       0       0       4       0                               0D   1540
     126    1461       0       0       0                        01010500D   1541
     126       0       0       2       0                               0D   1542
     110    1463       0       0       0                        01010000D   1543
     110       0       0       2       0                               0D   1544
     126    1465       0       0       0                        01010500D   1545
     126       0       0       2       0                               0D   1546
     110    1467       0       0       0                        01010000D   1547
     110       0       0       2       0                               0D   1548
     126    1469       0       0       0                        01010500D   1549
     126       0       0       2       0                               0D   1550
     110    1471       0       0       0                        01010000D   1551
     110       0       0       2       0                               0D   1552
     126    1473       0       0       0                        01010500D   1553
     126       0       0       2       0                               0D   1554
     110    1475       0       0       0                        01010000D   1555
     110       0       0       2       0                               0D   1556
     126    1477       0       0       0                        01010500D   1557
     126       0       0       2       0                               0D   1558
     110    1479       0       0       0                        01010000D   1559
     110       0       0       2       0                               0D   1560
     102    1481       0       0       0                        01010500D   1561
     102       0       0       1       0                               0D   1562
     102    1482       0       0       0                        01010000D   1563
     102       0       0       1       0                               0D   1564
     142    1483       0       0       0                        00010500D   1565
     142       0       0       1       0                               0D   1566
     144    1484       0       0       0                        00000000D   1567
     144       0      -1       1       0                               0D   1568
     128    1485       0       0       0                        01010000D   1569
     128       0       0       4       0                               0D   1570
     126    1489       0       0       0                        01010500D   1571
     126       0       0       2       0                               0D   1572
     110    1491       0       0       0                        01010000D   1573
     110       0       0       2       0                               0D   1574
     126    1493       0       0       0                        01010500D   1575
     126       0       0       2       0                               0D   1576
     110    1495       0       0       0                        01010000D   1577
     110       0       0       2       0                               0D   1578
     126    1497       0       0       0                        01010500D   1579
     126       0       0       2       0                               0D   1580
     110    1499       0       0       0                        01010000D   1581
     110       0       0       2       0                               0D   1582
     126    1501       0       0       0                        01010500D   1583
     126       0       0       2       0                               0D   1584
     110    1503       0       0       0                        01010000D   1585
     110       0       0       2       0                               0D   1586
     102    1505       0       0       0                        01010500D   1587
     102       0       0       1       0                               0D   1588
     102    1506       0       0       0                        01010000D   1589
     102       0       0       1       0                               0D   1590
     142    1507       0       0       0                        00010500D   1591
     142       0       0       1       0                               0D   1592
     144    1508       0       0       0                        00000000D   1593
     144       0      -1       1       0                               0D   1594
     128    1509       0       0       0                        01010000D   1595
     128       0       0       4       0                               0D   1596
     126    1513       0       0       0                        01010500D   1597
     126       0       0       2       0                               0D   1598
     110    1515       0       0       0                        01010000D   1599
     110       0       0       2       0                               0D   1600
     126    1517       0       0       0                        01010500D   1601
     126       0       0       2       0                               0D   1602
     110    1519       0       0       0                        01010000D   1603
     110       0       0       2       0                               0D   1604
     126    1521       0       0       0                        01010500D   1605
     126       0       0       2       0                               0D   1606
     110    1523       0       0       0                        01010000D   1607
     110       0       0       2       0                               0D   1608
     126    1525       0       0       0                        01010500D   1609
     126       0       0       2       0                               0D   1610
     110    1527       0       0       0                        01010000D   1611
     110       0       0       2       0                               0D   1612
     102    1529       0       0       0                        01010500D   1613
     102       0       0       1       0                               0D   1614
     102    1530       0       0       0                        01010000D   1615
     102       0       0       1       0                               0D   1616
     142    1531       0       0       0                        00010500D   1617
     142       0       0       1       0                               0D   1618
     144    1532       0       0       0                        00000000D   1619
     144       0      -1       1       0                               0D   1620
     128    1533       0       0       0                        01010000D   1621
     128       0       0       4       0                               0D   1622
     126    1537       0       0       0                        01010500D   1623
     126       0       0       2       0                               0D   1624
     110    1539       0       0       0                        01010000D   1625
     110       0       0       2       0                               0D   1626
     126    1541       0       0       0                        01010500D   1627
     126       0       0       2       0                               0D   1628
     110    1543       0       0       0                        01010000D   1629
     110       0       0       2       0                               0D   1630
     126    1545       0       0       0                        01010500D   1631
     126       0       0       2       0                               0D   1632
     110    1547       0       0       0                        01010000D   1633
     110       0       0       2       0                               0D   1634
     126    1549       0       0       0                        01010500D   1635
     126       0       0       2       0                               0D   1636
     110    1551       0       0       0                        01010000D   1637
     110       0       0       2       0                               0D   1638
     126    1553       0       0       0                        01010500D   1639
     126       0       0       2       0                               0D   1640
     110    1555       0       0       0                        01010000D   1641
     110       0       0       2       0                               0D   1642
     126    1557       0       0       0                        01010500D   1643
     126       0       0       2       0                               0D   1644
     110    1559       0       0       0                        01010000D   1645
     110       0       0       2       0                               0D   1646
     126    1561       0       0       0                        01010500D   1647
     126       0       0       2       0                               0D   1648
     110    1563       0       0       0                        01010000D   1649
     110       0       0       2       0                               0D   1650
     126    1565       0       0       0                        01010500D   1651
     126       0       0       2       0                               0D   1652
     110    1567       0       0       0                        01010000D   1653
     110       0       0       2       0                               0D   1654
     126    1569       0       0       0                        01010500D   1655
     126       0       0       2       0                               0D   1656
     110    1571       0       0       0                        01010000D   1657
     110       0       0       2       0                               0D   1658
     126    1573       0       0       0                        01010500D   1659
     126       0       0       2       0                               0D   1660
     110    1575       0       0       0                        01010000D   1661
     110       0       0       2       0                               0D   1662
     126    1577       0       0       0                        01010500D   1663
     126       0       0       2       0                               0D   1664
     110    1579       0       0       0                        01010000D   1665
     110       0       0       2       0                               0D   1666
     102    1581       0       0       0                        01010500D   1667
     102       0       0       1       0                               0D   1668
     102    1582       0       0       0                        01010000D   1669
     102       0       0       1       0                               0D   1670
     142    1583       0       0       0                        00010500D   1671
     142       0       0       1       0                               0D   1672
     144    1584       0       0       0                        00000000D   1673
     144       0      -1       1       0                               0D   1674
     128    1585       0       0       0                        01010000D   1675
     128       0       0      25       0                               0D   1676
     126    1610       0       0       0                        01010500D   1677
     126       0       0       2       0                               0D   1678
     126    1612       0       0       0                        01010000D   1679
     126       0       0       6       0                               0D   1680
     126    1618       0       0       0                        01010500D   1681
     126       0       0       2       0                               0D   1682
     124    1620       0       0       0                        00000000D   1683
     124       0       0       3       0                               0D   1684
     100    1623       0       0       0            1683        01010000D   1685
     100       0       0       2       0                               0D   1686
     126    1625       0       0       0                        01010500D   1687
     126       0       0       2       0                               0D   1688
     126    1627       0       0       0                        01010000D   1689
     126       0       0       6       0                               0D   1690
     126    1633       0       0       0                        01010500D   1691
     126       0       0       2       0                               0D   1692
     126    1635       0       0       0                        01010000D   1693
     126       0       0       8       0                               0D   1694
     102    1643       0       0       0                        01010500D   1695
     102       0       0       1       0                               0D   1696
     102    1644       0       0       0                        01010000D   1697
     102       0       0       1       0                               0D   1698
     142    1645       0       0       0                        00010500D   1699
     142       0       0       1       0                               0D   1700
     144    1646       0       0       0                        00000000D   1701
     144       0      -1       1       0                               0D   1702
     128    1647       0       0       0                        01010000D   1703
     128       0       0      26       0                               0D   1704
     126    1673       0       0       0                        01010500D   1705
     126       0       0       2       0                               0D   1706
     126    1675       0       0       0                        01010000D   1707
     126       0       0       6       0                               0D   1708
     126    1681       0       0       0                        01010500D   1709
     126       0       0       2       0                               0D   1710
     124    1683       0       0       0                        00000000D   1711
     124       0       0       4       0                               0D   1712
     100    1687       0       0       0            1711        01010000D   1713
     100       0       0       2       0                               0D   1714
     126    1689       0       0       0                        01010500D   1715
     126       0       0       2       0                               0D   1716
     124    1691       0       0       0                        00000000D   1717
     124       0       0       2       0                               0D   1718
     100    1693       0       0       0            1717        01010000D   1719
     100       0       0       2       0                               0D   1720
     126    1695       0       0       0                        01010500D   1721
     126       0       0       2       0                               0D   1722
     126    1697       0       0       0                        01010000D   1723
     126       0       0       6       0                               0D   1724
     126    1703       0       0       0                        01010500D   1725
     126       0       0       2       0                               0D   1726
     126    1705       0       0       0                        01010000D   1727
     126       0       0      10       0                               0D   1728
     102    1715       0       0       0                        01010500D   1729
     102       0       0       1       0                               0D   1730
     102    1716       0       0       0                        01010000D   1731
     102       0       0       1       0                               0D   1732
     142    1717       0       0       0                        00010500D   1733
     142       0       0       1       0                               0D   1734
     144    1718       0       0       0                        00000000D   1735
     144       0      -1       1       0                               0D   1736
     128    1719       0       0       0                        01010000D   1737
     128       0       0      27       0                               0D   1738
     126    1746       0       0       0                        01010500D   1739
     126       0       0       2       0                               0D   1740
     126    1748       0       0       0                        01010000D   1741
     126       0       0       6       0                               0D   1742
     126    1754       0       0       0                        01010500D   1743
     126       0       0       2       0                               0D   1744
     124    1756       0       0       0                        00000000D   1745
     124       0       0       4       0                               0D   1746
     100    1760       0       0       0            1745        01010000D   1747
     100       0       0       2       0                               0D   1748
     126    1762       0       0       0                        01010500D   1749
     126       0       0       2       0                               0D   1750
     126    1764       0       0       0                        01010000D   1751
     126       0       0       7       0                               0D   1752
     126    1771       0       0       0                        01010500D   1753
     126       0       0       2       0                               0D   1754
     126    1773       0       0       0                        01010000D   1755
     126       0       0       4       0                               0D   1756
     102    1777       0       0       0                        01010500D   1757
     102       0       0       1       0                               0D   1758
     102    1778       0       0       0                        01010000D   1759
     102       0       0       1       0                               0D   1760
     142    1779       0       0       0                        00010500D   1761
     142       0       0       1       0                               0D   1762
     144    1780       0       0       0                        00000000D   1763
     144       0      -1       1       0                               0D   1764
     128    1781       0       0       0                        01010000D   1765
     128       0       0      25       0                               0D   1766
     126    1806       0       0       0                        01010500D   1767
     126       0       0       2       0                               0D   1768
     126    1808       0       0       0                        01010000D   1769
     126       0       0       7       0                               0D   1770
     126    1815       0       0       0                        01010500D   1771
     126       0       0       2       0                               0D   1772
     126    1817       0       0       0                        01010000D   1773
     126       0       0       9       0                               0D   1774
     126    1826       0       0       0                        01010500D   1775
     126       0       0       2       0                               0D   1776
     126    1828       0       0       0                        01010000D   1777
     126       0       0       6       0                               0D   1778
     126    1834       0       0       0                        01010500D   1779
     126       0       0       2       0                               0D   1780
     126    1836       0       0       0                        01010000D   1781
     126       0       0       4       0                               0D   1782
     102    1840       0       0       0                        01010500D   1783
     102       0       0       1       0                               0D   1784
     102    1841       0       0       0                        01010000D   1785
     102       0       0       1       0                               0D   1786
     142    1842       0       0       0                        00010500D   1787
     142       0       0       1       0                               0D   1788
     144    1843       0       0       0                        00000000D   1789
     144       0      -1       1       0                               0D   1790
     110    1844       0       0       0                        01010000D   1791
     110       0       0       2       0                               0D   1792
     110    1846       0       0       0                        01010000D   1793
     110       0       0       2       0                               0D   1794
     120    1848       0       0       0                        01010000D   1795
     120       0       0       1       0                               0D   1796
     126    1849       0       0       0                        01010500D   1797
     126       0       0       2       0                               0D   1798
     126    1851       0       0       0                        01010000D   1799
     126       0       0       9       0                               0D   1800
     126    1860       0       0       0                        01010500D   1801
     126       0       0       2       0                               0D   1802
     124    1862       0       0       0                        00000000D   1803
     124       0       0       4       0                               0D   1804
     100    1866       0       0       0            1803        01010000D   1805
     100       0       0       2       0                               0D   1806
     126    1868       0       0       0                        01010500D   1807
     126       0       0       2       0                               0D   1808
     124    1870       0       0       0                        00000000D   1809
     124       0       0       4       0                               0D   1810
     100    1874       0       0       0            1809        01010000D   1811
     100       0       0       2       0                               0D   1812
     126    1876       0       0       0                        01010500D   1813
     126       0       0       2       0                               0D   1814
     110    1878       0       0       0                        01010000D   1815
     110       0       0       2       0                               0D   1816
     126    1880       0       0       0                        01010500D   1817
     126       0       0       2       0                               0D   1818
     124    1882       0       0       0                        00000000D   1819
     124       0       0       2       0                               0D   1820
     100    1884       0       0       0            1819        01010000D   1821
     100       0       0       2       0                               0D   1822
     126    1886       0       0       0                        01010500D   1823
     126       0       0       2       0                               0D   1824
     110    1888       0       0       0                        01010000D   1825
     110       0       0       2       0                               0D   1826
     102    1890       0       0       0                        01010500D   1827
     102       0       0       1       0                               0D   1828
     102    1891       0       0       0                        01010000D   1829
     102       0       0       1       0                               0D   1830
     142    1892       0       0       0                        00010500D   1831
     142       0       0       1       0                               0D   1832
     144    1893       0       0       0                        00000000D   1833
     144       0      -1       1       0                               0D   1834
     128    1894       0       0       0                        01010000D   1835
     128       0       0       4       0                               0D   1836
     126    1898       0       0       0                        01010500D   1837
     126       0       0       6       0                               0D   1838
     124    1904       0       0       0                        00000000D   1839
     124       0       0       2       0                               0D   1840
     100    1906       0       0       0            1839        01010000D   1841
     100       0       0       2       0                               0D   1842
     126    1908       0       0       0                        01010500D   1843
     126       0       0       6       0                               0D   1844
     124    1914       0       0       0                        00000000D   1845
     124       0       0       4       0                               0D   1846
     100    1918       0       0       0            1845        01010000D   1847
     100       0       0       2       0                               0D   1848
     102    1920       0       0       0                        01010500D   1849
     102       0       0       1       0                               0D   1850
     102    1921       0       0       0                        01010000D   1851
     102       0       0       1       0                               0D   1852
     142    1922       0       0       0                        00010500D   1853
     142       0       0       1       0                               0D   1854
     144    1923       0       0       0                        00000000D   1855
     144       0      -1       1       0                               0D   1856
     110    1924       0       0       0                        01010000D   1857
     110       0       0       2       0                               0D   1858
     110    1926       0       0       0                        01010000D   1859
     110       0       0       2       0                               0D   1860
     120    1928       0       0       0                        01010000D   1861
     120       0       0       1       0                               0D   1862
     126    1929       0       0       0                        01010500D   1863
     126       0       0       2       0                               0D   1864
     110    1931       0       0       0                        01010000D   1865
     110       0       0       2       0                               0D   1866
     126    1933       0       0       0                        01010500D   1867
     126       0       0       2       0                               0D   1868
     124    1935       0       0       0                        00000000D   1869
     124       0       0       4       0                               0D   1870
     100    1939       0       0       0            1869        01010000D   1871
     100       0       0       2       0                               0D   1872
     126    1941       0       0       0                        01010500D   1873
     126       0       0       2       0                               0D   1874
     110    1943       0       0       0                        01010000D   1875
     110       0       0       2       0                               0D   1876
     126    1945       0       0       0                        01010500D   1877
     126       0       0       2       0                               0D   1878
     124    1947       0       0       0                        00000000D   1879
     124       0       0       4       0                               0D   1880
     100    1951       0       0       0            1879        01010000D   1881
     100       0       0       2       0                               0D   1882
     102    1953       0       0       0                        01010500D   1883
     102       0       0       1       0                               0D   1884
     102    1954       0       0       0                        01010000D   1885
     102       0       0       1       0                               0D   1886
     142    1955       0       0       0                        00010500D   1887
     142       0       0       1       0                               0D   1888
     144    1956       0       0       0                        00000000D   1889
     144       0      -1       1       0                               0D   1890
     128    1957       0       0       0                        01010000D   1891
     128       0       0       4       0                               0D   1892
     126    1961       0       0       0                        01010500D   1893
     126       0       0       2       0                               0D   1894
     110    1963       0       0       0                        01010000D   1895
     110       0       0       2       0                               0D   1896
     126    1965       0       0       0                        01010500D   1897
     126       0       0       2       0                               0D   1898
     110    1967       0       0       0                        01010000D   1899
     110       0       0       2       0                               0D   1900
     126    1969       0       0       0                        01010500D   1901
     126       0       0       2       0                               0D   1902
     110    1971       0       0       0                        01010000D   1903
     110       0       0       2       0                               0D   1904
     126    1973       0       0       0                        01010500D   1905
     126       0       0       2       0                               0D   1906
     110    1975       0       0       0                        01010000D   1907
     110       0       0       2       0                               0D   1908
     102    1977       0       0       0                        01010500D   1909
     102       0       0       1       0                               0D   1910
     102    1978       0       0       0                        01010000D   1911
     102       0       0       1       0                               0D   1912
     142    1979       0       0       0                        00010500D   1913
     142       0       0       1       0                               0D   1914
     144    1980       0       0       0                        00000000D   1915
     144       0      -1       1       0                               0D   1916
     128    1981       0       0       0                        01010000D   1917
     128       0       0       4       0                               0D   1918
     126    1985       0       0       0                        01010500D   1919
     126       0       0       2       0                               0D   1920
     110    1987       0       0       0                        01010000D   1921
     110       0       0       2       0                               0D   1922
     126    1989       0       0       0                        01010500D   1923
     126       0       0       2       0                               0D   1924
     110    1991       0       0       0                        01010000D   1925
     110       0       0       2       0                               0D   1926
     126    1993       0       0       0                        01010500D   1927
     126       0       0       2       0                               0D   1928
     110    1995       0       0       0                        01010000D   1929
     110       0       0       2       0                               0D   1930
     126    1997       0       0       0                        01010500D   1931
     126       0       0       2       0                               0D   1932
     110    1999       0       0       0                        01010000D   1933
     110       0       0       2       0                               0D   1934
     102    2001       0       0       0                        01010500D   1935
     102       0       0       1       0                               0D   1936
     102    2002       0       0       0                        01010000D   1937
     102       0       0       1       0                               0D   1938
     142    2003       0       0       0                        00010500D   1939
     142       0       0       1       0                               0D   1940
     144    2004       0       0       0                        00000000D   1941
     144       0      -1       1       0                               0D   1942
     110    2005       0       0       0                        01010000D   1943
     110       0       0       2       0                               0D   1944
     110    2007       0       0       0                        01010000D   1945
     110       0       0       2       0                               0D   1946
     120    2009       0       0       0                        01010000D   1947
     120       0       0       1       0                               0D   1948
     126    2010       0       0       0                        01010500D   1949
     126       0       0       2       0                               0D   1950
     110    2012       0       0       0                        01010000D   1951
     110       0       0       2       0                               0D   1952
     126    2014       0       0       0                        01010500D   1953
     126       0       0       2       0                               0D   1954
     124    2016       0       0       0                        00000000D   1955
     124       0       0       4       0                               0D   1956
     100    2020       0       0       0            1955        01010000D   1957
     100       0       0       2       0                               0D   1958
     126    2022       0       0       0                        01010500D   1959
     126       0       0       2       0                               0D   1960
     110    2024       0       0       0                        01010000D   1961
     110       0       0       2       0                               0D   1962
     126    2026       0       0       0                        01010500D   1963
     126       0       0       2       0                               0D   1964
     124    2028       0       0       0                        00000000D   1965
     124       0       0       4       0                               0D   1966
     100    2032       0       0       0            1965        01010000D   1967
     100       0       0       2       0                               0D   1968
     102    2034       0       0       0                        01010500D   1969
     102       0       0       1       0                               0D   1970
     102    2035       0       0       0                        01010000D   1971
     102       0       0       1       0                               0D   1972
     142    2036       0       0       0                        00010500D   1973
     142       0       0       1       0                               0D   1974
     144    2037       0       0       0                        00000000D   1975
     144       0      -1       1       0                               0D   1976
     128    2038       0       0       0                        01010000D   1977
     128       0       0       4       0                               0D   1978
     126    2042       0       0       0                        01010500D   1979
     126       0       0       2       0                               0D   1980
     110    2044       0       0       0                        01010000D   1981
     110       0       0       2       0                               0D   1982
     126    2046       0       0       0                        01010500D   1983
     126       0       0       2       0                               0D   1984
     110    2048       0       0       0                        01010000D   1985
     110       0       0       2       0                               0D   1986
     126    2050       0       0       0                        01010500D   1987
     126       0       0       2       0                               0D   1988
     110    2052       0       0       0                        01010000D   1989
     110       0       0       2       0                               0D   1990
     126    2054       0       0       0                        01010500D   1991
     126       0       0       2       0                               0D   1992
     110    2056       0       0       0                        01010000D   1993
     110       0       0       2       0                               0D   1994
     102    2058       0       0       0                        01010500D   1995
     102       0       0       1       0                               0D   1996
     102    2059       0       0       0                        01010000D   1997
     102       0       0       1       0                               0D   1998
     142    2060       0       0       0                        00010500D   1999
     142       0       0       1       0                               0D   2000
     144    2061       0       0       0                        00000000D   2001
     144       0      -1       1       0                               0D   2002
     128    2062       0       0       0                        01010000D   2003
     128       0       0       4       0                               0D   2004
     126    2066       0       0       0                        01010500D   2005
     126       0       0       2       0                               0D   2006
     110    2068       0       0       0                        01010000D   2007
     110       0       0       2       0                               0D   2008
     126    2070       0       0       0                        01010500D   2009
     126       0       0       2       0                               0D   2010
     110    2072       0       0       0                        01010000D   2011
     110       0       0       2       0                               0D   2012
     126    2074       0       0       0                        01010500D   2013
     126       0       0       2       0                               0D   2014
     110    2076       0       0       0                        01010000D   2015
     110       0       0       2       0                               0D   2016
     126    2078       0       0       0                        01010500D   2017
     126       0       0       2       0                               0D   2018
     110    2080       0       0       0                        01010000D   2019
     110       0       0       2       0                               0D   2020
     102    2082       0       0       0                        01010500D   2021
     102       0       0       1       0                               0D   2022
     102    2083       0       0       0                        01010000D   2023
     102       0       0       1       0                               0D   2024
     142    2084       0       0       0                        00010500D   2025
     142       0       0       1       0                               0D   2026
     144    2085       0       0       0                        00000000D   2027
     144       0      -1       1       0                               0D   2028
     110    2086       0       0       0                        01010000D   2029
     110       0       0       2       0                               0D   2030
     110    2088       0       0       0                        01010000D   2031
     110       0       0       2       0                               0D   2032
     120    2090       0       0       0                        01010000D   2033
     120       0       0       1       0                               0D   2034
     126    2091       0       0       0                        01010500D   2035
     126       0       0       2       0                               0D   2036
     110    2093       0       0       0                        01010000D   2037
     110       0       0       2       0                               0D   2038
     126    2095       0       0       0                        01010500D   2039
     126       0       0       2       0                               0D   2040
     124    2097       0       0       0                        00000000D   2041
     124       0       0       4       0                               0D   2042
     100    2101       0       0       0            2041        01010000D   2043
     100       0       0       2       0                               0D   2044
     126    2103       0       0       0                        01010500D   2045
     126       0       0       2       0                               0D   2046
     110    2105       0       0       0                        01010000D   2047
     110       0       0       2       0                               0D   2048
     126    2107       0       0       0                        01010500D   2049
     126       0       0       2       0                               0D   2050
     124    2109       0       0       0                        00000000D   2051
     124       0       0       4       0                               0D   2052
     100    2113       0       0       0            2051        01010000D   2053
     100       0       0       2       0                               0D   2054
     102    2115       0       0       0                        01010500D   2055
     102       0       0       1       0                               0D   2056
     102    2116       0       0       0                        01010000D   2057
     102       0       0       1       0                               0D   2058
     142    2117       0       0       0                        00010500D   2059
     142       0       0       1       0                               0D   2060
     144    2118       0       0       0                        00000000D   2061
     144       0      -1       1       0                               0D   2062
     128    2119       0       0       0                        01010000D   2063
     128       0       0       4       0                               0D   2064
     126    2123       0       0       0                        01010500D   2065
     126       0       0       2       0                               0D   2066
     110    2125       0       0       0                        01010000D   2067
     110       0       0       2       0                               0D   2068
     126    2127       0       0       0                        01010500D   2069
     126       0       0       2       0                               0D   2070
     110    2129       0       0       0                        01010000D   2071
     110       0       0       2       0                               0D   2072
     126    2131       0       0       0                        01010500D   2073
     126       0       0       2       0                               0D   2074
     110    2133       0       0       0                        01010000D   2075
     110       0       0       2       0                               0D   2076
     126    2135       0       0       0                        01010500D   2077
     126       0       0       2       0                               0D   2078
     110    2137       0       0       0                        01010000D   2079
     110       0       0       2       0                               0D   2080
     102    2139       0       0       0                        01010500D   2081
     102       0       0       1       0                               0D   2082
     102    2140       0       0       0                        01010000D   2083
     102       0       0       1       0                               0D   2084
     142    2141       0       0       0                        00010500D   2085
     142       0       0       1       0                               0D   2086
     144    2142       0       0       0                        00000000D   2087
     144       0      -1       1       0                               0D   2088
     128    2143       0       0       0                        01010000D   2089
     128       0       0       4       0                               0D   2090
     126    2147       0       0       0                        01010500D   2091
     126       0       0       2       0                               0D   2092
     110    2149       0       0       0                        01010000D   2093
     110       0       0       2       0                               0D   2094
     126    2151       0       0       0                        01010500D   2095
     126       0       0       2       0                               0D   2096
     110    2153       0       0       0                        01010000D   2097
     110       0       0       2       0                               0D   2098
     126    2155       0       0       0                        01010500D   2099
     126       0       0       2       0                               0D   2100
     110    2157       0       0       0                        01010000D   2101
     110       0       0       2       0                               0D   2102
     126    2159       0       0       0                        01010500D   2103
     126       0       0       2       0                               0D   2104
     110    2161       0       0       0                        01010000D   2105
     110       0       0       2       0                               0D   2106
     102    2163       0       0       0                        01010500D   2107
     102       0       0       1       0                               0D   2108
     102    2164       0       0       0                        01010000D   2109
     102       0       0       1       0                               0D   2110
     142    2165       0       0       0                        00010500D   2111
     142       0       0       1       0                               0D   2112
     144    2166       0       0       0                        00000000D   2113
     144       0      -1       1       0                               0D   2114
     128    2167       0       0       0                        01010000D   2115
     128       0       0       4       0                               0D   2116
     126    2171       0       0       0                        01010500D   2117
     126       0       0       2       0                               0D   2118
     110    2173       0       0       0                        01010000D   2119
     110       0       0       2       0                               0D   2120
     126    2175       0       0       0                        01010500D   2121
     126       0       0       2       0                               0D   2122
     110    2177       0       0       0                        01010000D   2123
     110       0       0       2       0                               0D   2124
     126    2179       0       0       0                        01010500D   2125
     126       0       0       2       0                               0D   2126
     110    2181       0       0       0                        01010000D   2127
     110       0       0       2       0                               0D   2128
     126    2183       0       0       0                        01010500D   2129
     126       0       0       2       0                               0D   2130
     110    2185       0       0       0                        01010000D   2131
     110       0       0       2       0                               0D   2132
     102    2187       0       0       0                        01010500D   2133
     102       0       0       1       0                               0D   2134
     102    2188       0       0       0                        01010000D   2135
     102       0       0       1       0                               0D   2136
     142    2189       0       0       0                        00010500D   2137
     142       0       0       1       0                               0D   2138
     144    2190       0       0       0                        00000000D   2139
     144       0      -1       1       0                               0D   2140
     128    2191       0       0       0                        01010000D   2141
     128       0       0       4       0                               0D   2142
     126    2195       0       0       0                        01010500D   2143
     126       0       0       2       0                               0D   2144
     110    2197       0       0       0                        01010000D   2145
     110       0       0       2       0                               0D   2146
     126    2199       0       0       0                        01010500D   2147
     126       0       0       2       0                               0D   2148
     110    2201       0       0       0                        01010000D   2149
     110       0       0       2       0                               0D   2150
     126    2203       0       0       0                        01010500D   2151
     126       0       0       2       0                               0D   2152
     110    2205       0       0       0                        01010000D   2153
     110       0       0       2       0                               0D   2154
     126    2207       0       0       0                        01010500D   2155
     126       0       0       2       0                               0D   2156
     110    2209       0       0       0                        01010000D   2157
     110       0       0       2       0                               0D   2158
     102    2211       0       0       0                        01010500D   2159
     102       0       0       1       0                               0D   2160
     102    2212       0       0       0                        01010000D   2161
     102       0       0       1       0                               0D   2162
     142    2213       0       0       0                        00010500D   2163
     142       0       0       1       0                               0D   2164
     144    2214       0       0       0                        00000000D   2165
     144       0      -1       1       0                               0D   2166
     128    2215       0       0       0                        01010000D   2167
     128       0       0       4       0                               0D   2168
     126    2219       0       0       0                        01010500D   2169
     126       0       0       2       0                               0D   2170
     110    2221       0       0       0                        01010000D   2171
     110       0       0       2       0                               0D   2172
     126    2223       0       0       0                        01010500D   2173
     126       0       0       2       0                               0D   2174
     110    2225       0       0       0                        01010000D   2175
     110       0       0       2       0                               0D   2176
     126    2227       0       0       0                        01010500D   2177
     126       0       0       2       0                               0D   2178
     110    2229       0       0       0                        01010000D   2179
     110       0       0       2       0                               0D   2180
     126    2231       0       0       0                        01010500D   2181
     126       0       0       2       0                               0D   2182
     110    2233       0       0       0                        01010000D   2183
     110       0       0       2       0                               0D   2184
     102    2235       0       0       0                        01010500D   2185
     102       0       0       1       0                               0D   2186
     102    2236       0       0       0                        01010000D   2187
     102       0       0       1       0                               0D   2188
     142    2237       0       0       0                        00010500D   2189
     142       0       0       1       0                               0D   2190
     144    2238       0       0       0                        00000000D   2191
     144       0      -1       1       0                               0D   2192
     128    2239       0       0       0                        01010000D   2193
     128       0       0       4       0                               0D   2194
     126    2243       0       0       0                        01010500D   2195
     126       0       0       2       0                               0D   2196
     110    2245       0       0       0                        01010000D   2197
     110       0       0       2       0                               0D   2198
     126    2247       0       0       0                        01010500D   2199
     126       0       0       2       0                               0D   2200
     110    2249       0       0       0                        01010000D   2201
     110       0       0       2       0                               0D   2202
     126    2251       0       0       0                        01010500D   2203
     126       0       0       2       0                               0D   2204
     110    2253       0       0       0                        01010000D   2205
     110       0       0       2       0                               0D   2206
     126    2255       0       0       0                        01010500D   2207
     126       0       0       2       0                               0D   2208
     110    2257       0       0       0                        01010000D   2209
     110       0       0       2       0                               0D   2210
     102    2259       0       0       0                        01010500D   2211
     102       0       0       1       0                               0D   2212
     102    2260       0       0       0                        01010000D   2213
     102       0       0       1       0                               0D   2214
     142    2261       0       0       0                        00010500D   2215
     142       0       0       1       0                               0D   2216
     144    2262       0       0       0                        00000000D   2217
     144       0      -1       1       0                               0D   2218
     128    2263       0       0       0                        01010000D   2219
     128       0       0       4       0                               0D   2220
     126    2267       0       0       0                        01010500D   2221
     126       0       0       2       0                               0D   2222
     110    2269       0       0       0                        01010000D   2223
     110       0       0       2       0                               0D   2224
     126    2271       0       0       0                        01010500D   2225
     126       0       0       2       0                               0D   2226
     110    2273       0       0       0                        01010000D   2227
     110       0       0       2       0                               0D   2228
     126    2275       0       0       0                        01010500D   2229
     126       0       0       2       0                               0D   2230
     110    2277       0       0       0                        01010000D   2231
     110       0       0       2       0                               0D   2232
     126    2279       0       0       0                        01010500D   2233
     126       0       0       2       0                               0D   2234
     110    2281       0       0       0                        01010000D   2235
     110       0       0       2       0                               0D   2236
     102    2283       0       0       0                        01010500D   2237
     102       0       0       1       0                               0D   2238
     102    2284       0       0       0                        01010000D   2239
     102       0       0       1       0                               0D   2240
     142    2285       0       0       0                        00010500D   2241
     142       0       0       1       0                               0D   2242
     144    2286       0       0       0                        00000000D   2243
     144       0      -1       1       0                               0D   2244
     128    2287       0       0       0                        01010000D   2245
     128       0       0       4       0                               0D   2246
     126    2291       0       0       0                        01010500D   2247
     126       0       0       2       0                               0D   2248
     110    2293       0       0       0                        01010000D   2249
     110       0       0       2       0                               0D   2250
     126    2295       0       0       0                        01010500D   2251
     126       0       0       2       0                               0D   2252
     110    2297       0       0       0                        01010000D   2253
     110       0       0       2       0                               0D   2254
     126    2299       0       0       0                        01010500D   2255
     126       0       0       2       0                               0D   2256
     110    2301       0       0       0                        01010000D   2257
     110       0       0       2       0                               0D   2258
     126    2303       0       0       0                        01010500D   2259
     126       0       0       2       0                               0D   2260
     110    2305       0       0       0                        01010000D   2261
     110       0       0       2       0                               0D   2262
     102    2307       0       0       0                        01010500D   2263
     102       0       0       1       0                               0D   2264
     102    2308       0       0       0                        01010000D   2265
     102       0       0       1       0                               0D   2266
     142    2309       0       0       0                        00010500D   2267
     142       0       0       1       0                               0D   2268
     144    2310       0       0       0                        00000000D   2269
     144       0      -1       1       0                               0D   2270
     128    2311       0       0       0                        01010000D   2271
     128       0       0       4       0                               0D   2272
     126    2315       0       0       0                        01010500D   2273
     126       0       0       2       0                               0D   2274
     110    2317       0       0       0                        01010000D   2275
     110       0       0       2       0                               0D   2276
     126    2319       0       0       0                        01010500D   2277
     126       0       0       2       0                               0D   2278
     110    2321       0       0       0                        01010000D   2279
     110       0       0       2       0                               0D   2280
     126    2323       0       0       0                        01010500D   2281
     126       0       0       2       0                               0D   2282
     110    2325       0       0       0                        01010000D   2283
     110       0       0       2       0                               0D   2284
     126    2327       0       0       0                        01010500D   2285
     126       0       0       2       0                               0D   2286
     110    2329       0       0       0                        01010000D   2287
     110       0       0       2       0                               0D   2288
     102    2331       0       0       0                        01010500D   2289
     102       0       0       1       0                               0D   2290
     102    2332       0       0       0                        01010000D   2291
     102       0       0       1       0                               0D   2292
     142    2333       0       0       0                        00010500D   2293
     142       0       0       1       0                               0D   2294
     144    2334       0       0       0                        00000000D   2295
     144       0      -1       1       0                               0D   2296
     128    2335       0       0       0                        01010000D   2297
     128       0       0       4       0                               0D   2298
     126    2339       0       0       0                        01010500D   2299
     126       0       0       2       0                               0D   2300
     110    2341       0       0       0                        01010000D   2301
     110       0       0       2       0                               0D   2302
     126    2343       0       0       0                        01010500D   2303
     126       0       0       2       0                               0D   2304
     110    2345       0       0       0                        01010000D   2305
     110       0       0       2       0                               0D   2306
     126    2347       0       0       0                        01010500D   2307
     126       0       0       2       0                               0D   2308
     110    2349       0       0       0                        01010000D   2309
     110       0       0       2       0                               0D   2310
     126    2351       0       0       0                        01010500D   2311
     126       0       0       2       0                               0D   2312
     110    2353       0       0       0                        01010000D   2313
     110       0       0       2       0                               0D   2314
     102    2355       0       0       0                        01010500D   2315
     102       0       0       1       0                               0D   2316
     102    2356       0       0       0                        01010000D   2317
     102       0       0       1       0                               0D   2318
     142    2357       0       0       0                        00010500D   2319
     142       0       0       1       0                               0D   2320
     144    2358       0       0       0                        00000000D   2321
     144       0      -1       1       0                               0D   2322
     128    2359       0       0       0                        01010000D   2323
     128       0       0       4       0                               0D   2324
     126    2363       0       0       0                        01010500D   2325
     126       0       0       2       0                               0D   2326
     110    2365       0       0       0                        01010000D   2327
     110       0       0       2       0                               0D   2328
     126    2367       0       0       0                        01010500D   2329
     126       0       0       2       0                               0D   2330
     110    2369       0       0       0                        01010000D   2331
     110       0       0       2       0                               0D   2332
     126    2371       0       0       0                        01010500D   2333
     126       0       0       2       0                               0D   2334
     110    2373       0       0       0                        01010000D   2335
     110       0       0       2       0                               0D   2336
     126    2375       0       0       0                        01010500D   2337
     126       0       0       2       0                               0D   2338
     110    2377       0       0       0                        01010000D   2339
     110       0       0       2       0                               0D   2340
     102    2379       0       0       0                        01010500D   2341
     102       0       0       1       0                               0D   2342
     102    2380       0       0       0                        01010000D   2343
     102       0       0       1       0                               0D   2344
     142    2381       0       0       0                        00010500D   2345
     142       0       0       1       0                               0D   2346
     144    2382       0       0       0                        00000000D   2347
     144       0      -1       1       0                               0D   2348
     128    2383       0       0       0                        01010000D   2349
     128       0       0       4       0                               0D   2350
     126    2387       0       0       0                        01010500D   2351
     126       0       0       2       0                               0D   2352
     110    2389       0       0       0                        01010000D   2353
     110       0       0       2       0                               0D   2354
     126    2391       0       0       0                        01010500D   2355
     126       0       0       2       0                               0D   2356
     110    2393       0       0       0                        01010000D   2357
     110       0       0       2       0                               0D   2358
     126    2395       0       0       0                        01010500D   2359
     126       0       0       2       0                               0D   2360
     110    2397       0       0       0                        01010000D   2361
     110       0       0       2       0                               0D   2362
     126    2399       0       0       0                        01010500D   2363
     126       0       0       2       0                               0D   2364
     110    2401       0       0       0                        01010000D   2365
     110       0       0       2       0                               0D   2366
     102    2403       0       0       0                        01010500D   2367
     102       0       0       1       0                               0D   2368
     102    2404       0       0       0                        01010000D   2369
     102       0       0       1       0                               0D   2370
     142    2405       0       0       0                        00010500D   2371
     142       0       0       1       0                               0D   2372
     144    2406       0       0       0                        00000000D   2373
     144       0      -1       1       0                               0D   2374
     128    2407       0       0       0                        01010000D   2375
     128       0       0       4       0                               0D   2376
     126    2411       0       0       0                        01010500D   2377
     126       0       0       2       0                               0D   2378
     110    2413       0       0       0                        01010000D   2379
     110       0       0       2       0                               0D   2380
     126    2415       0       0       0                        01010500D   2381
     126       0       0       2       0                               0D   2382
     110    2417       0       0       0                        01010000D   2383
     110       0       0       2       0                               0D   2384
     126    2419       0       0       0                        01010500D   2385
     126       0       0       2       0                               0D   2386
     110    2421       0       0       0                        01010000D   2387
     110       0       0       2       0                               0D   2388
     126    2423       0       0       0                        01010500D   2389
     126       0       0       2       0                               0D   2390
     110    2425       0       0       0                        01010000D   2391
     110       0       0       2       0                               0D   2392
     102    2427       0       0       0                        01010500D   2393
     102       0       0       1       0                               0D   2394
     102    2428       0       0       0                        01010000D   2395
     102       0       0       1       0                               0D   2396
     142    2429       0       0       0                        00010500D   2397
     142       0       0       1       0                               0D   2398
     144    2430       0       0       0                        00000000D   2399
     144       0      -1       1       0                               0D   2400
     128    2431       0       0       0                        01010000D   2401
     128       0       0       4       0                               0D   2402
     126    2435       0       0       0                        01010500D   2403
     126       0       0       2       0                               0D   2404
     110    2437       0       0       0                        01010000D   2405
     110       0       0       2       0                               0D   2406
     126    2439       0       0       0                        01010500D   2407
     126       0       0       2       0                               0D   2408
     110    2441       0       0       0                        01010000D   2409
     110       0       0       2       0                               0D   2410
     126    2443       0       0       0                        01010500D   2411
     126       0       0       2       0                               0D   2412
     110    2445       0       0       0                        01010000D   2413
     110       0       0       2       0                               0D   2414
     126    2447       0       0       0                        01010500D   2415
     126       0       0       2       0                               0D   2416
     110    2449       0       0       0                        01010000D   2417
     110       0       0       2       0                               0D   2418
     102    2451       0       0       0                        01010500D   2419
     102       0       0       1       0                               0D   2420
     102    2452       0       0       0                        01010000D   2421
     102       0       0       1       0                               0D   2422
     142    2453       0       0       0                        00010500D   2423
     142       0       0       1       0                               0D   2424
     144    2454       0       0       0                        00000000D   2425
     144       0      -1       1       0                               0D   2426
     128    2455       0       0       0                        01010000D   2427
     128       0       0       4       0                               0D   2428
     126    2459       0       0       0                        01010500D   2429
     126       0       0       2       0                               0D   2430
     110    2461       0       0       0                        01010000D   2431
     110       0       0       2       0                               0D   2432
     126    2463       0       0       0                        01010500D   2433
     126       0       0       2       0                               0D   2434
     110    2465       0       0       0                        01010000D   2435
     110       0       0       2       0                               0D   2436
     126    2467       0       0       0                        01010500D   2437
     126       0       0       2       0                               0D   2438
     110    2469       0       0       0                        01010000D   2439
     110       0       0       2       0                               0D   2440
     126    2471       0       0       0                        01010500D   2441
     126       0       0       2       0                               0D   2442
     110    2473       0       0       0                        01010000D   2443
     110       0       0       2       0                               0D   2444
     102    2475       0       0       0                        01010500D   2445
     102       0       0       1       0                               0D   2446
     102    2476       0       0       0                        01010000D   2447
     102       0       0       1       0                               0D   2448
     142    2477       0       0       0                        00010500D   2449
     142       0       0       1       0                               0D   2450
     144    2478       0       0       0                        00000000D   2451
     144       0      -1       1       0                               0D   2452
     128    2479       0       0       0                        01010000D   2453
     128       0       0       4       0                               0D   2454
     126    2483       0       0       0                        01010500D   2455
     126       0       0       2       0                               0D   2456
     110    2485       0       0       0                        01010000D   2457
     110       0       0       2       0                               0D   2458
     126    2487       0       0       0                        01010500D   2459
     126       0       0       2       0                               0D   2460
     110    2489       0       0       0                        01010000D   2461
     110       0       0       2       0                               0D   2462
     126    2491       0       0       0                        01010500D   2463
     126       0       0       2       0                               0D   2464
     110    2493       0       0       0                        01010000D   2465
     110       0       0       2       0                               0D   2466
     126    2495       0       0       0                        01010500D   2467
     126       0       0       2       0                               0D   2468
     110    2497       0       0       0                        01010000D   2469
     110       0       0       2       0                               0D   2470
     102    2499       0       0       0                        01010500D   2471
     102       0       0       1       0                               0D   2472
     102    2500       0       0       0                        01010000D   2473
     102       0       0       1       0                               0D   2474
     142    2501       0       0       0                        00010500D   2475
     142       0       0       1       0                               0D   2476
     144    2502       0       0       0                        00000000D   2477
     144       0      -1       1       0                               0D   2478
     128    2503       0       0       0                        01010000D   2479
     128       0       0       4       0                               0D   2480
     126    2507       0       0       0                        01010500D   2481
     126       0       0       2       0                               0D   2482
     110    2509       0       0       0                        01010000D   2483
     110       0       0       2       0                               0D   2484
     126    2511       0       0       0                        01010500D   2485
     126       0       0       2       0                               0D   2486
     110    2513       0       0       0                        01010000D   2487
     110       0       0       2       0                               0D   2488
     126    2515       0       0       0                        01010500D   2489
     126       0       0       2       0                               0D   2490
     110    2517       0       0       0                        01010000D   2491
     110       0       0       2       0                               0D   2492
     126    2519       0       0       0                        01010500D   2493
     126       0       0       2       0                               0D   2494
     110    2521       0       0       0                        01010000D   2495
     110       0       0       2       0                               0D   2496
     102    2523       0       0       0                        01010500D   2497
     102       0       0       1       0                               0D   2498
     102    2524       0       0       0                        01010000D   2499
     102       0       0       1       0                               0D   2500
     142    2525       0       0       0                        00010500D   2501
     142       0       0       1       0                               0D   2502
     144    2526       0       0       0                        00000000D   2503
     144       0      -1       1       0                               0D   2504
     128    2527       0       0       0                        01010000D   2505
     128       0       0       4       0                               0D   2506
     126    2531       0       0       0                        01010500D   2507
     126       0       0       2       0                               0D   2508
     110    2533       0       0       0                        01010000D   2509
     110       0       0       2       0                               0D   2510
     126    2535       0       0       0                        01010500D   2511
     126       0       0       2       0                               0D   2512
     110    2537       0       0       0                        01010000D   2513
     110       0       0       2       0                               0D   2514
     126    2539       0       0       0                        01010500D   2515
     126       0       0       2       0                               0D   2516
     110    2541       0       0       0                        01010000D   2517
     110       0       0       2       0                               0D   2518
     126    2543       0       0       0                        01010500D   2519
     126       0       0       2       0                               0D   2520
     110    2545       0       0       0                        01010000D   2521
     110       0       0       2       0                               0D   2522
     102    2547       0       0       0                        01010500D   2523
     102       0       0       1       0                               0D   2524
     102    2548       0       0       0                        01010000D   2525
     102       0       0       1       0                               0D   2526
     142    2549       0       0       0                        00010500D   2527
     142       0       0       1       0                               0D   2528
     144    2550       0       0       0                        00000000D   2529
     144       0      -1       1       0                               0D   2530
     128    2551       0       0       0                        01010000D   2531
     128       0       0       4       0                               0D   2532
     126    2555       0       0       0                        01010500D   2533
     126       0       0       2       0                               0D   2534
     110    2557       0       0       0                        01010000D   2535
     110       0       0       2       0                               0D   2536
     126    2559       0       0       0                        01010500D   2537
     126       0       0       2       0                               0D   2538
     110    2561       0       0       0                        01010000D   2539
     110       0       0       2       0                               0D   2540
     126    2563       0       0       0                        01010500D   2541
     126       0       0       2       0                               0D   2542
     110    2565       0       0       0                        01010000D   2543
     110       0       0       2       0                               0D   2544
     126    2567       0       0       0                        01010500D   2545
     126       0       0       2       0                               0D   2546
     110    2569       0       0       0                        01010000D   2547
     110       0       0       2       0                               0D   2548
     102    2571       0       0       0                        01010500D   2549
     102       0       0       1       0                               0D   2550
     102    2572       0       0       0                        01010000D   2551
     102       0       0       1       0                               0D   2552
     142    2573       0       0       0                        00010500D   2553
     142       0       0       1       0                               0D   2554
     144    2574       0       0       0                        00000000D   2555
     144       0      -1       1       0                               0D   2556
     128    2575       0       0       0                        01010000D   2557
     128       0       0       4       0                               0D   2558
     126    2579       0       0       0                        01010500D   2559
     126       0       0       2       0                               0D   2560
     110    2581       0       0       0                        01010000D   2561
     110       0       0       2       0                               0D   2562
     126    2583       0       0       0                        01010500D   2563
     126       0       0       2       0                               0D   2564
     110    2585       0       0       0                        01010000D   2565
     110       0       0       2       0                               0D   2566
     126    2587       0       0       0                        01010500D   2567
     126       0       0       2       0                               0D   2568
     110    2589       0       0       0                        01010000D   2569
     110       0       0       2       0                               0D   2570
     126    2591       0       0       0                        01010500D   2571
     126       0       0       2       0                               0D   2572
     110    2593       0       0       0                        01010000D   2573
     110       0       0       2       0                               0D   2574
     102    2595       0       0       0                        01010500D   2575
     102       0       0       1       0                               0D   2576
     102    2596       0       0       0                        01010000D   2577
     102       0       0       1       0                               0D   2578
     142    2597       0       0       0                        00010500D   2579
     142       0       0       1       0                               0D   2580
     144    2598       0       0       0                        00000000D   2581
     144       0      -1       1       0                               0D   2582
     128    2599       0       0       0                        01010000D   2583
     128       0       0       4       0                               0D   2584
     126    2603       0       0       0                        01010500D   2585
     126       0       0       2       0                               0D   2586
     110    2605       0       0       0                        01010000D   2587
     110       0       0       2       0                               0D   2588
     126    2607       0       0       0                        01010500D   2589
     126       0       0       2       0                               0D   2590
     110    2609       0       0       0                        01010000D   2591
     110       0       0       2       0                               0D   2592
     126    2611       0       0       0                        01010500D   2593
     126       0       0       2       0                               0D   2594
     110    2613       0       0       0                        01010000D   2595
     110       0       0       2       0                               0D   2596
     126    2615       0       0       0                        01010500D   2597
     126       0       0       2       0                               0D   2598
     110    2617       0       0       0                        01010000D   2599
     110       0       0       2       0                               0D   2600
     102    2619       0       0       0                        01010500D   2601
     102       0       0       1       0                               0D   2602
     102    2620       0       0       0                        01010000D   2603
     102       0       0       1       0                               0D   2604
     142    2621       0       0       0                        00010500D   2605
     142       0       0       1       0                               0D   2606
     144    2622       0       0       0                        00000000D   2607
     144       0      -1       1       0                               0D   2608
     128    2623       0       0       0                        01010000D   2609
     128       0       0       4       0                               0D   2610
     126    2627       0       0       0                        01010500D   2611
     126       0       0       2       0                               0D   2612
     110    2629       0       0       0                        01010000D   2613
     110       0       0       2       0                               0D   2614
     126    2631       0       0       0                        01010500D   2615
     126       0       0       2       0                               0D   2616
     110    2633       0       0       0                        01010000D   2617
     110       0       0       2       0                               0D   2618
     126    2635       0       0       0                        01010500D   2619
     126       0       0       2       0                               0D   2620
     110    2637       0       0       0                        01010000D   2621
     110       0       0       2       0                               0D   2622
     126    2639       0       0       0                        01010500D   2623
     126       0       0       2       0                               0D   2624
     110    2641       0       0       0                        01010000D   2625
     110       0       0       2       0                               0D   2626
     102    2643       0       0       0                        01010500D   2627
     102       0       0       1       0                               0D   2628
     102    2644       0       0       0                        01010000D   2629
     102       0       0       1       0                               0D   2630
     142    2645       0       0       0                        00010500D   2631
     142       0       0       1       0                               0D   2632
     144    2646       0       0       0                        00000000D   2633
     144       0      -1       1       0                               0D   2634
     128    2647       0       0       0                        01010000D   2635
     128       0       0       4       0                               0D   2636
     126    2651       0       0       0                        01010500D   2637
     126       0       0       2       0                               0D   2638
     110    2653       0       0       0                        01010000D   2639
     110       0       0       2       0                               0D   2640
     126    2655       0       0       0                        01010500D   2641
     126       0       0       2       0                               0D   2642
     110    2657       0       0       0                        01010000D   2643
     110       0       0       2       0                               0D   2644
     126    2659       0       0       0                        01010500D   2645
     126       0       0       2       0                               0D   2646
     110    2661       0       0       0                        01010000D   2647
     110       0       0       2       0                               0D   2648
     126    2663       0       0       0                        01010500D   2649
     126       0       0       2       0                               0D   2650
     110    2665       0       0       0                        01010000D   2651
     110       0       0       2       0                               0D   2652
     102    2667       0       0       0                        01010500D   2653
     102       0       0       1       0                               0D   2654
     102    2668       0       0       0                        01010000D   2655
     102       0       0       1       0                               0D   2656
     142    2669       0       0       0                        00010500D   2657
     142       0       0       1       0                               0D   2658
     144    2670       0       0       0                        00000000D   2659
     144       0      -1       1       0                               0D   2660
     128    2671       0       0       0                        01010000D   2661
     128       0       0       4       0                               0D   2662
     126    2675       0       0       0                        01010500D   2663
     126       0       0       2       0                               0D   2664
     110    2677       0       0       0                        01010000D   2665
     110       0       0       2       0                               0D   2666
     126    2679       0       0       0                        01010500D   2667
     126       0       0       2       0                               0D   2668
     110    2681       0       0       0                        01010000D   2669
     110       0       0       2       0                               0D   2670
     126    2683       0       0       0                        01010500D   2671
     126       0       0       2       0                               0D   2672
     110    2685       0       0       0                        01010000D   2673
     110       0       0       2       0                               0D   2674
     126    2687       0       0       0                        01010500D   2675
     126       0       0       2       0                               0D   2676
     110    2689       0       0       0                        01010000D   2677
     110       0       0       2       0                               0D   2678
     102    2691       0       0       0                        01010500D   2679
     102       0       0       1       0                               0D   2680
     102    2692       0       0       0                        01010000D   2681
     102       0       0       1       0                               0D   2682
     142    2693       0       0       0                        00010500D   2683
     142       0       0       1       0                               0D   2684
     144    2694       0       0       0                        00000000D   2685
     144       0      -1       1       0                               0D   2686
     128    2695       0       0       0                        01010000D   2687
     128       0       0       4       0                               0D   2688
     126    2699       0       0       0                        01010500D   2689
     126       0       0       2       0                               0D   2690
     110    2701       0       0       0                        01010000D   2691
     110       0       0       2       0                               0D   2692
     126    2703       0       0       0                        01010500D   2693
     126       0       0       2       0                               0D   2694
     110    2705       0       0       0                        01010000D   2695
     110       0       0       2       0                               0D   2696
     126    2707       0       0       0                        01010500D   2697
     126       0       0       2       0                               0D   2698
     110    2709       0       0       0                        01010000D   2699
     110       0       0       2       0                               0D   2700
     126    2711       0       0       0                        01010500D   2701
     126       0       0       2       0                               0D   2702
     110    2713       0       0       0                        01010000D   2703
     110       0       0       2       0                               0D   2704
     102    2715       0       0       0                        01010500D   2705
     102       0       0       1       0                               0D   2706
     102    2716       0       0       0                        01010000D   2707
     102       0       0       1       0                               0D   2708
     142    2717       0       0       0                        00010500D   2709
     142       0       0       1       0                               0D   2710
     144    2718       0       0       0                        00000000D   2711
     144       0      -1       1       0                               0D   2712
     128    2719       0       0       0                        01010000D   2713
     128       0       0       4       0                               0D   2714
     126    2723       0       0       0                        01010500D   2715
     126       0       0       2       0                               0D   2716
     110    2725       0       0       0                        01010000D   2717
     110       0       0       2       0                               0D   2718
     126    2727       0       0       0                        01010500D   2719
     126       0       0       2       0                               0D   2720
     110    2729       0       0       0                        01010000D   2721
     110       0       0       2       0                               0D   2722
     126    2731       0       0       0                        01010500D   2723
     126       0       0       2       0                               0D   2724
     110    2733       0       0       0                        01010000D   2725
     110       0       0       2       0                               0D   2726
     126    2735       0       0       0                        01010500D   2727
     126       0       0       2       0                               0D   2728
     110    2737       0       0       0                        01010000D   2729
     110       0       0       2       0                               0D   2730
     102    2739       0       0       0                        01010500D   2731
     102       0       0       1       0                               0D   2732
     102    2740       0       0       0                        01010000D   2733
     102       0       0       1       0                               0D   2734
     142    2741       0       0       0                        00010500D   2735
     142       0       0       1       0                               0D   2736
     144    2742       0       0       0                        00000000D   2737
     144       0      -1       1       0                               0D   2738
     128    2743       0       0       0                        01010000D   2739
     128       0       0       4       0                               0D   2740
     126    2747       0       0       0                        01010500D   2741
     126       0       0       2       0                               0D   2742
     110    2749       0       0       0                        01010000D   2743
     110       0       0       2       0                               0D   2744
     126    2751       0       0       0                        01010500D   2745
     126       0       0       2       0                               0D   2746
     110    2753       0       0       0                        01010000D   2747
     110       0       0       2       0                               0D   2748
     126    2755       0       0       0                        01010500D   2749
     126       0       0       2       0                               0D   2750
     110    2757       0       0       0                        01010000D   2751
     110       0       0       2       0                               0D   2752
     126    2759       0       0       0                        01010500D   2753
     126       0       0       2       0                               0D   2754
     110    2761       0       0       0                        01010000D   2755
     110       0       0       2       0                               0D   2756
     102    2763       0       0       0                        01010500D   2757
     102       0       0       1       0                               0D   2758
     102    2764       0       0       0                        01010000D   2759
     102       0       0       1       0                               0D   2760
     142    2765       0       0       0                        00010500D   2761
     142       0       0       1       0                               0D   2762
     144    2766       0       0       0                        00000000D   2763
     144       0      -1       1       0                               0D   2764
     128    2767       0       0       0                        01010000D   2765
     128       0       0       4       0                               0D   2766
     126    2771       0       0       0                        01010500D   2767
     126       0       0       2       0                               0D   2768
     110    2773       0       0       0                        01010000D   2769
     110       0       0       2       0                               0D   2770
     126    2775       0       0       0                        01010500D   2771
     126       0       0       2       0                               0D   2772
     110    2777       0       0       0                        01010000D   2773
     110       0       0       2       0                               0D   2774
     126    2779       0       0       0                        01010500D   2775
     126       0       0       2       0                               0D   2776
     110    2781       0       0       0                        01010000D   2777
     110       0       0       2       0                               0D   2778
     126    2783       0       0       0                        01010500D   2779
     126       0       0       2       0                               0D   2780
     110    2785       0       0       0                        01010000D   2781
     110       0       0       2       0                               0D   2782
     102    2787       0       0       0                        01010500D   2783
     102       0       0       1       0                               0D   2784
     102    2788       0       0       0                        01010000D   2785
     102       0       0       1       0                               0D   2786
     142    2789       0       0       0                        00010500D   2787
     142       0       0       1       0                               0D   2788
     144    2790       0       0       0                        00000000D   2789
     144       0      -1       1       0                               0D   2790
     128    2791       0       0       0                        01010000D   2791
     128       0       0       4       0                               0D   2792
     126    2795       0       0       0                        01010500D   2793
     126       0       0       2       0                               0D   2794
     110    2797       0       0       0                        01010000D   2795
     110       0       0       2       0                               0D   2796
     126    2799       0       0       0                        01010500D   2797
     126       0       0       2       0                               0D   2798
     110    2801       0       0       0                        01010000D   2799
     110       0       0       2       0                               0D   2800
     126    2803       0       0       0                        01010500D   2801
     126       0       0       2       0                               0D   2802
     110    2805       0       0       0                        01010000D   2803
     110       0       0       2       0                               0D   2804
     126    2807       0       0       0                        01010500D   2805
     126       0       0       2       0                               0D   2806
     110    2809       0       0       0                        01010000D   2807
     110       0       0       2       0                               0D   2808
     102    2811       0       0       0                        01010500D   2809
     102       0       0       1       0                               0D   2810
     102    2812       0       0       0                        01010000D   2811
     102       0       0       1       0                               0D   2812
     142    2813       0       0       0                        00010500D   2813
     142       0       0       1       0                               0D   2814
     144    2814       0       0       0                        00000000D   2815
     144       0      -1       1       0                               0D   2816
     128    2815       0       0       0                        01010000D   2817
     128       0       0       4       0                               0D   2818
     126    2819       0       0       0                        01010500D   2819
     126       0       0       2       0                               0D   2820
     110    2821       0       0       0                        01010000D   2821
     110       0       0       2       0                               0D   2822
     126    2823       0       0       0                        01010500D   2823
     126       0       0       2       0                               0D   2824
     110    2825       0       0       0                        01010000D   2825
     110       0       0       2       0                               0D   2826
     126    2827       0       0       0                        01010500D   2827
     126       0       0       2       0                               0D   2828
     110    2829       0       0       0                        01010000D   2829
     110       0       0       2       0                               0D   2830
     126    2831       0       0       0                        01010500D   2831
     126       0       0       2       0                               0D   2832
     110    2833       0       0       0                        01010000D   2833
     110       0       0       2       0                               0D   2834
     102    2835       0       0       0                        01010500D   2835
     102       0       0       1       0                               0D   2836
     102    2836       0       0       0                        01010000D   2837
     102       0       0       1       0                               0D   2838
     142    2837       0       0       0                        00010500D   2839
     142       0       0       1       0                               0D   2840
     144    2838       0       0       0                        00000000D   2841
     144       0      -1       1       0                               0D   2842
     128    2839       0       0       0                        01010000D   2843
     128       0       0       4       0                               0D   2844
     126    2843       0       0       0                        01010500D   2845
     126       0       0       2       0                               0D   2846
     110    2845       0       0       0                        01010000D   2847
     110       0       0       2       0                               0D   2848
     126    2847       0       0       0                        01010500D   2849
     126       0       0       2       0                               0D   2850
     110    2849       0       0       0                        01010000D   2851
     110       0       0       2       0                               0D   2852
     126    2851       0       0       0                        01010500D   2853
     126       0       0       2       0                               0D   2854
     110    2853       0       0       0                        01010000D   2855
     110       0       0       2       0                               0D   2856
     126    2855       0       0       0                        01010500D   2857
     126       0       0       2       0                               0D   2858
     110    2857       0       0       0                        01010000D   2859
     110       0       0       2       0                               0D   2860
     102    2859       0       0       0                        01010500D   2861
     102       0       0       1       0                               0D   2862
     102    2860       0       0       0                        01010000D   2863
     102       0       0       1       0                               0D   2864
     142    2861       0       0       0                        00010500D   2865
     142       0       0       1       0                               0D   2866
     144    2862       0       0       0                        00000000D   2867
     144       0      -1       1       0                               0D   2868
     128    2863       0       0       0                        01010000D   2869
     128       0       0       4       0                               0D   2870
     126    2867       0       0       0                        01010500D   2871
     126       0       0       2       0                               0D   2872
     110    2869       0       0       0                        01010000D   2873
     110       0       0       2       0                               0D   2874
     126    2871       0       0       0                        01010500D   2875
     126       0       0       2       0                               0D   2876
     110    2873       0       0       0                        01010000D   2877
     110       0       0       2       0                               0D   2878
     126    2875       0       0       0                        01010500D   2879
     126       0       0       2       0                               0D   2880
     110    2877       0       0       0                        01010000D   2881
     110       0       0       2       0                               0D   2882
     126    2879       0       0       0                        01010500D   2883
     126       0       0       2       0                               0D   2884
     110    2881       0       0       0                        01010000D   2885
     110       0       0       2       0                               0D   2886
     102    2883       0       0       0                        01010500D   2887
     102       0       0       1       0                               0D   2888
     102    2884       0       0       0                        01010000D   2889
     102       0       0       1       0                               0D   2890
     142    2885       0       0       0                        00010500D   2891
     142       0       0       1       0                               0D   2892
     144    2886       0       0       0                        00000000D   2893
     144       0      -1       1       0                               0D   2894
     128    2887       0       0       0                        01010000D   2895
     128       0       0       4       0                               0D   2896
     126    2891       0       0       0                        01010500D   2897
     126       0       0       2       0                               0D   2898
     110    2893       0       0       0                        01010000D   2899
     110       0       0       2       0                               0D   2900
     126    2895       0       0       0                        01010500D   2901
     126       0       0       2       0                               0D   2902
     110    2897       0       0       0                        01010000D   2903
     110       0       0       2       0                               0D   2904
     126    2899       0       0       0                        01010500D   2905
     126       0       0       2       0                               0D   2906
     110    2901       0       0       0                        01010000D   2907
     110       0       0       2       0                               0D   2908
     126    2903       0       0       0                        01010500D   2909
     126       0       0       2       0                               0D   2910
     110    2905       0       0       0                        01010000D   2911
     110       0       0       2       0                               0D   2912
     102    2907       0       0       0                        01010500D   2913
     102       0       0       1       0                               0D   2914
     102    2908       0       0       0                        01010000D   2915
     102       0       0       1       0                               0D   2916
     142    2909       0       0       0                        00010500D   2917
     142       0       0       1       0                               0D   2918
     144    2910       0       0       0                        00000000D   2919
     144       0      -1       1       0                               0D   2920
     128    2911       0       0       0                        01010000D   2921
     128       0       0       4       0                               0D   2922
     126    2915       0       0       0                        01010500D   2923
     126       0       0       2       0                               0D   2924
     110    2917       0       0       0                        01010000D   2925
     110       0       0       2       0                               0D   2926
     126    2919       0       0       0                        01010500D   2927
     126       0       0       2       0                               0D   2928
     110    2921       0       0       0                        01010000D   2929
     110       0       0       2       0                               0D   2930
     126    2923       0       0       0                        01010500D   2931
     126       0       0       2       0                               0D   2932
     110    2925       0       0       0                        01010000D   2933
     110       0       0       2       0                               0D   2934
     126    2927       0       0       0                        01010500D   2935
     126       0       0       2       0                               0D   2936
     110    2929       0       0       0                        01010000D   2937
     110       0       0       2       0                               0D   2938
     102    2931       0       0       0                        01010500D   2939
     102       0       0       1       0                               0D   2940
     102    2932       0       0       0                        01010000D   2941
     102       0       0       1       0                               0D   2942
     142    2933       0       0       0                        00010500D   2943
     142       0       0       1       0                               0D   2944
     144    2934       0       0       0                        00000000D   2945
     144       0      -1       1       0                               0D   2946
     128    2935       0       0       0                        01010000D   2947
     128       0       0       4       0                               0D   2948
     126    2939       0       0       0                        01010500D   2949
     126       0       0       2       0                               0D   2950
     110    2941       0       0       0                        01010000D   2951
     110       0       0       2       0                               0D   2952
     126    2943       0       0       0                        01010500D   2953
     126       0       0       2       0                               0D   2954
     110    2945       0       0       0                        01010000D   2955
     110       0       0       2       0                               0D   2956
     126    2947       0       0       0                        01010500D   2957
     126       0       0       2       0                               0D   2958
     110    2949       0       0       0                        01010000D   2959
     110       0       0       2       0                               0D   2960
     126    2951       0       0       0                        01010500D   2961
     126       0       0       2       0                               0D   2962
     110    2953       0       0       0                        01010000D   2963
     110       0       0       2       0                               0D   2964
     102    2955       0       0       0                        01010500D   2965
     102       0       0       1       0                               0D   2966
     102    2956       0       0       0                        01010000D   2967
     102       0       0       1       0                               0D   2968
     142    2957       0       0       0                        00010500D   2969
     142       0       0       1       0                               0D   2970
     144    2958       0       0       0                        00000000D   2971
     144       0      -1       1       0                               0D   2972
     128    2959       0       0       0                        01010000D   2973
     128       0       0       4       0                               0D   2974
     126    2963       0       0       0                        01010500D   2975
     126       0       0       2       0                               0D   2976
     110    2965       0       0       0                        01010000D   2977
     110       0       0       2       0                               0D   2978
     126    2967       0       0       0                        01010500D   2979
     126       0       0       2       0                               0D   2980
     110    2969       0       0       0                        01010000D   2981
     110       0       0       2       0                               0D   2982
     126    2971       0       0       0                        01010500D   2983
     126       0       0       2       0                               0D   2984
     110    2973       0       0       0                        01010000D   2985
     110       0       0       2       0                               0D   2986
     126    2975       0       0       0                        01010500D   2987
     126       0       0       2       0                               0D   2988
     110    2977       0       0       0                        01010000D   2989
     110       0       0       2       0                               0D   2990
     102    2979       0       0       0                        01010500D   2991
     102       0       0       1       0                               0D   2992
     102    2980       0       0       0                        01010000D   2993
     102       0       0       1       0                               0D   2994
     142    2981       0       0       0                        00010500D   2995
     142       0       0       1       0                               0D   2996
     144    2982       0       0       0                        00000000D   2997
     144       0      -1       1       0                               0D   2998
     128    2983       0       0       0                        01010000D   2999
     128       0       0       4       0                               0D   3000
     126    2987       0       0       0                        01010500D   3001
     126       0       0       2       0                               0D   3002
     110    2989       0       0       0                        01010000D   3003
     110       0       0       2       0                               0D   3004
     126    2991       0       0       0                        01010500D   3005
     126       0       0       2       0                               0D   3006
     110    2993       0       0       0                        01010000D   3007
     110       0       0       2       0                               0D   3008
     126    2995       0       0       0                        01010500D   3009
     126       0       0       2       0                               0D   3010
     110    2997       0       0       0                        01010000D   3011
     110       0       0       2       0                               0D   3012
     126    2999       0       0       0                        01010500D   3013
     126       0       0       2       0                               0D   3014
     110    3001       0       0       0                        01010000D   3015
     110       0       0       2       0                               0D   3016
     102    3003       0       0       0                        01010500D   3017
     102       0       0       1       0                               0D   3018
     102    3004       0       0       0                        01010000D   3019
     102       0       0       1       0                               0D   3020
     142    3005       0       0       0                        00010500D   3021
     142       0       0       1       0                               0D   3022
     144    3006       0       0       0                        00000000D   3023
     144       0      -1       1       0                               0D   3024
     128    3007       0       0       0                        01010000D   3025
     128       0       0       4       0                               0D   3026
     126    3011       0       0       0                        01010500D   3027
     126       0       0       2       0                               0D   3028
     110    3013       0       0       0                        01010000D   3029
     110       0       0       2       0                               0D   3030
     126    3015       0       0       0                        01010500D   3031
     126       0       0       2       0                               0D   3032
     110    3017       0       0       0                        01010000D   3033
     110       0       0       2       0                               0D   3034
     126    3019       0       0       0                        01010500D   3035
     126       0       0       2       0                               0D   3036
     110    3021       0       0       0                        01010000D   3037
     110       0       0       2       0                               0D   3038
     126    3023       0       0       0                        01010500D   3039
     126       0       0       2       0                               0D   3040
     110    3025       0       0       0                        01010000D   3041
     110       0       0       2       0                               0D   3042
     102    3027       0       0       0                        01010500D   3043
     102       0       0       1       0                               0D   3044
     102    3028       0       0       0                        01010000D   3045
     102       0       0       1       0                               0D   3046
     142    3029       0       0       0                        00010500D   3047
     142       0       0       1       0                               0D   3048
     144    3030       0       0       0                        00000000D   3049
     144       0      -1       1       0                               0D   3050
     128    3031       0       0       0                        01010000D   3051
     128       0       0       4       0                               0D   3052
     126    3035       0       0       0                        01010500D   3053
     126       0       0       2       0                               0D   3054
     110    3037       0       0       0                        01010000D   3055
     110       0       0       2       0                               0D   3056
     126    3039       0       0       0                        01010500D   3057
     126       0       0       2       0                               0D   3058
     110    3041       0       0       0                        01010000D   3059
     110       0       0       2       0                               0D   3060
     126    3043       0       0       0                        01010500D   3061
     126       0       0       2       0                               0D   3062
     110    3045       0       0       0                        01010000D   3063
     110       0       0       2       0                               0D   3064
     126    3047       0       0       0                        01010500D   3065
     126       0       0       2       0                               0D   3066
     110    3049       0       0       0                        01010000D   3067
     110       0       0       2       0                               0D   3068
     102    3051       0       0       0                        01010500D   3069
     102       0       0       1       0                               0D   3070
     102    3052       0       0       0                        01010000D   3071
     102       0       0       1       0                               0D   3072
     142    3053       0       0       0                        00010500D   3073
     142       0       0       1       0                               0D   3074
     144    3054       0       0       0                        00000000D   3075
     144       0      -1       1       0                               0D   3076
     128    3055       0       0       0                        01010000D   3077
     128       0       0       4       0                               0D   3078
     126    3059       0       0       0                        01010500D   3079
     126       0       0       2       0                               0D   3080
     110    3061       0       0       0                        01010000D   3081
     110       0       0       2       0                               0D   3082
     126    3063       0       0       0                        01010500D   3083
     126       0       0       2       0                               0D   3084
     110    3065       0       0       0                        01010000D   3085
     110       0       0       2       0                               0D   3086
     126    3067       0       0       0                        01010500D   3087
     126       0       0       2       0                               0D   3088
     110    3069       0       0       0                        01010000D   3089
     110       0       0       2       0                               0D   3090
     126    3071       0       0       0                        01010500D   3091
     126       0       0       2       0                               0D   3092
     110    3073       0       0       0                        01010000D   3093
     110       0       0       2       0                               0D   3094
     102    3075       0       0       0                        01010500D   3095
     102       0       0       1       0                               0D   3096
     102    3076       0       0       0                        01010000D   3097
     102       0       0       1       0                               0D   3098
     142    3077       0       0       0                        00010500D   3099
     142       0       0       1       0                               0D   3100
     144    3078       0       0       0                        00000000D   3101
     144       0      -1       1       0                               0D   3102
     128    3079       0       0       0                        01010000D   3103
     128       0       0       4       0                               0D   3104
     126    3083       0       0       0                        01010500D   3105
     126       0       0       2       0                               0D   3106
     110    3085       0       0       0                        01010000D   3107
     110       0       0       2       0                               0D   3108
     126    3087       0       0       0                        01010500D   3109
     126       0       0       2       0                               0D   3110
     110    3089       0       0       0                        01010000D   3111
     110       0       0       2       0                               0D   3112
     126    3091       0       0       0                        01010500D   3113
     126       0       0       2       0                               0D   3114
     110    3093       0       0       0                        01010000D   3115
     110       0       0       2       0                               0D   3116
     126    3095       0       0       0                        01010500D   3117
     126       0       0       2       0                               0D   3118
     110    3097       0       0       0                        01010000D   3119
     110       0       0       2       0                               0D   3120
     102    3099       0       0       0                        01010500D   3121
     102       0       0       1       0                               0D   3122
     102    3100       0       0       0                        01010000D   3123
     102       0       0       1       0                               0D   3124
     142    3101       0       0       0                        00010500D   3125
     142       0       0       1       0                               0D   3126
     144    3102       0       0       0                        00000000D   3127
     144       0      -1       1       0                               0D   3128
     128    3103       0       0       0                        01010000D   3129
     128       0       0       4       0                               0D   3130
     126    3107       0       0       0                        01010500D   3131
     126       0       0       2       0                               0D   3132
     110    3109       0       0       0                        01010000D   3133
     110       0       0       2       0                               0D   3134
     126    3111       0       0       0                        01010500D   3135
     126       0       0       2       0                               0D   3136
     110    3113       0       0       0                        01010000D   3137
     110       0       0       2       0                               0D   3138
     126    3115       0       0       0                        01010500D   3139
     126       0       0       2       0                               0D   3140
     110    3117       0       0       0                        01010000D   3141
     110       0       0       2       0                               0D   3142
     126    3119       0       0       0                        01010500D   3143
     126       0       0       2       0                               0D   3144
     110    3121       0       0       0                        01010000D   3145
     110       0       0       2       0                               0D   3146
     102    3123       0       0       0                        01010500D   3147
     102       0       0       1       0                               0D   3148
     102    3124       0       0       0                        01010000D   3149
     102       0       0       1       0                               0D   3150
     142    3125       0       0       0                        00010500D   3151
     142       0       0       1       0                               0D   3152
     144    3126       0       0       0                        00000000D   3153
     144       0      -1       1       0                               0D   3154
     128    3127       0       0       0                        01010000D   3155
     128       0       0       4       0                               0D   3156
     126    3131       0       0       0                        01010500D   3157
     126       0       0       2       0                               0D   3158
     110    3133       0       0       0                        01010000D   3159
     110       0       0       2       0                               0D   3160
     126    3135       0       0       0                        01010500D   3161
     126       0       0       2       0                               0D   3162
     110    3137       0       0       0                        01010000D   3163
     110       0       0       2       0                               0D   3164
     126    3139       0       0       0                        01010500D   3165
     126       0       0       2       0                               0D   3166
     110    3141       0       0       0                        01010000D   3167
     110       0       0       2       0                               0D   3168
     126    3143       0       0       0                        01010500D   3169
     126       0       0       2       0                               0D   3170
     110    3145       0       0       0                        01010000D   3171
     110       0       0       2       0                               0D   3172
     102    3147       0       0       0                        01010500D   3173
     102       0       0       1       0                               0D   3174
     102    3148       0       0       0                        01010000D   3175
     102       0       0       1       0                               0D   3176
     142    3149       0       0       0                        00010500D   3177
     142       0       0       1       0                               0D   3178
     144    3150       0       0       0                        00000000D   3179
     144       0      -1       1       0                               0D   3180
     128    3151       0       0       0                        01010000D   3181
     128       0       0       4       0                               0D   3182
     126    3155       0       0       0                        01010500D   3183
     126       0       0       2       0                               0D   3184
     110    3157       0       0       0                        01010000D   3185
     110       0       0       2       0                               0D   3186
     126    3159       0       0       0                        01010500D   3187
     126       0       0       2       0                               0D   3188
     110    3161       0       0       0                        01010000D   3189
     110       0       0       2       0                               0D   3190
     126    3163       0       0       0                        01010500D   3191
     126       0       0       2       0                               0D   3192
     110    3165       0       0       0                        01010000D   3193
     110       0       0       2       0                               0D   3194
     126    3167       0       0       0                        01010500D   3195
     126       0       0       2       0                               0D   3196
     110    3169       0       0       0                        01010000D   3197
     110       0       0       2       0                               0D   3198
     102    3171       0       0       0                        01010500D   3199
     102       0       0       1       0                               0D   3200
     102    3172       0       0       0                        01010000D   3201
     102       0       0       1       0                               0D   3202
     142    3173       0       0       0                        00010500D   3203
     142       0       0       1       0                               0D   3204
     144    3174       0       0       0                        00000000D   3205
     144       0      -1       1       0                               0D   3206
     128    3175       0       0       0                        01010000D   3207
     128       0       0       4       0                               0D   3208
     126    3179       0       0       0                        01010500D   3209
     126       0       0       2       0                               0D   3210
     110    3181       0       0       0                        01010000D   3211
     110       0       0       2       0                               0D   3212
     126    3183       0       0       0                        01010500D   3213
     126       0       0       2       0                               0D   3214
     110    3185       0       0       0                        01010000D   3215
     110       0       0       2       0                               0D   3216
     126    3187       0       0       0                        01010500D   3217
     126       0       0       2       0                               0D   3218
     110    3189       0       0       0                        01010000D   3219
     110       0       0       2       0                               0D   3220
     126    3191       0       0       0                        01010500D   3221
     126       0       0       2       0                               0D   3222
     110    3193       0       0       0                        01010000D   3223
     110       0       0       2       0                               0D   3224
     102    3195       0       0       0                        01010500D   3225
     102       0       0       1       0                               0D   3226
     102    3196       0       0       0                        01010000D   3227
     102       0       0       1       0                               0D   3228
     142    3197       0       0       0                        00010500D   3229
     142       0       0       1       0                               0D   3230
     144    3198       0       0       0                        00000000D   3231
     144       0      -1       1       0                               0D   3232
     128    3199       0       0       0                        01010000D   3233
     128       0       0       4       0                               0D   3234
     126    3203       0       0       0                        01010500D   3235
     126       0       0       2       0                               0D   3236
     110    3205       0       0       0                        01010000D   3237
     110       0       0       2       0                               0D   3238
     126    3207       0       0       0                        01010500D   3239
     126       0       0       2       0                               0D   3240
     110    3209       0       0       0                        01010000D   3241
     110       0       0       2       0                               0D   3242
     126    3211       0       0       0                        01010500D   3243
     126       0       0       2       0                               0D   3244
     110    3213       0       0       0                        01010000D   3245
     110       0       0       2       0                               0D   3246
     126    3215       0       0       0                        01010500D   3247
     126       0       0       2       0                               0D   3248
     110    3217       0       0       0                        01010000D   3249
     110       0       0       2       0                               0D   3250
     102    3219       0       0       0                        01010500D   3251
     102       0       0       1       0                               0D   3252
     102    3220       0       0       0                        01010000D   3253
     102       0       0       1       0                               0D   3254
     142    3221       0       0       0                        00010500D   3255
     142       0       0       1       0                               0D   3256
     144    3222       0       0       0                        00000000D   3257
     144       0      -1       1       0                               0D   3258
     128    3223       0       0       0                        01010000D   3259
     128       0       0       4       0                               0D   3260
     126    3227       0       0       0                        01010500D   3261
     126       0       0       2       0                               0D   3262
     110    3229       0       0       0                        01010000D   3263
     110       0       0       2       0                               0D   3264
     126    3231       0       0       0                        01010500D   3265
     126       0       0       2       0                               0D   3266
     110    3233       0       0       0                        01010000D   3267
     110       0       0       2       0                               0D   3268
     126    3235       0       0       0                        01010500D   3269
     126       0       0       2       0                               0D   3270
     110    3237       0       0       0                        01010000D   3271
     110       0       0       2       0                               0D   3272
     126    3239       0       0       0                        01010500D   3273
     126       0       0       2       0                               0D   3274
     110    3241       0       0       0                        01010000D   3275
     110       0       0       2       0                               0D   3276
     102    3243       0       0       0                        01010500D   3277
     102       0       0       1       0                               0D   3278
     102    3244       0       0       0                        01010000D   3279
     102       0       0       1       0                               0D   3280
     142    3245       0       0       0                        00010500D   3281
     142       0       0       1       0                               0D   3282
     144    3246       0       0       0                        00000000D   3283
     144       0      -1       1       0                               0D   3284
     128    3247       0       0       0                        01010000D   3285
     128       0       0       4       0                               0D   3286
     126    3251       0       0       0                        01010500D   3287
     126       0       0       2       0                               0D   3288
     110    3253       0       0       0                        01010000D   3289
     110       0       0       2       0                               0D   3290
     126    3255       0       0       0                        01010500D   3291
     126       0       0       2       0                               0D   3292
     110    3257       0       0       0                        01010000D   3293
     110       0       0       2       0                               0D   3294
     126    3259       0       0       0                        01010500D   3295
     126       0       0       2       0                               0D   3296
     110    3261       0       0       0                        01010000D   3297
     110       0       0       2       0                               0D   3298
     126    3263       0       0       0                        01010500D   3299
     126       0       0       2       0                               0D   3300
     110    3265       0       0       0                        01010000D   3301
     110       0       0       2       0                               0D   3302
     102    3267       0       0       0                        01010500D   3303
     102       0       0       1       0                               0D   3304
     102    3268       0       0       0                        01010000D   3305
     102       0       0       1       0                               0D   3306
     142    3269       0       0       0                        00010500D   3307
     142       0       0       1       0                               0D   3308
     144    3270       0       0       0                        00000000D   3309
     144       0      -1       1       0                               0D   3310
     128    3271       0       0       0                        01010000D   3311
     128       0       0       4       0                               0D   3312
     126    3275       0       0       0                        01010500D   3313
     126       0       0       2       0                               0D   3314
     110    3277       0       0       0                        01010000D   3315
     110       0       0       2       0                               0D   3316
     126    3279       0       0       0                        01010500D   3317
     126       0       0       2       0                               0D   3318
     110    3281       0       0       0                        01010000D   3319
     110       0       0       2       0                               0D   3320
     126    3283       0       0       0                        01010500D   3321
     126       0       0       2       0                               0D   3322
     110    3285       0       0       0                        01010000D   3323
     110       0       0       2       0                               0D   3324
     126    3287       0       0       0                        01010500D   3325
     126       0       0       2       0                               0D   3326
     110    3289       0       0       0                        01010000D   3327
     110       0       0       2       0                               0D   3328
     102    3291       0       0       0                        01010500D   3329
     102       0       0       1       0                               0D   3330
     102    3292       0       0       0                        01010000D   3331
     102       0       0       1       0                               0D   3332
     142    3293       0       0       0                        00010500D   3333
     142       0       0       1       0                               0D   3334
     144    3294       0       0       0                        00000000D   3335
     144       0      -1       1       0                               0D   3336
     128    3295       0       0       0                        01010000D   3337
     128       0       0       4       0                               0D   3338
     126    3299       0       0       0                        01010500D   3339
     126       0       0       2       0                               0D   3340
     110    3301       0       0       0                        01010000D   3341
     110       0       0       2       0                               0D   3342
     126    3303       0       0       0                        01010500D   3343
     126       0       0       2       0                               0D   3344
     110    3305       0       0       0                        01010000D   3345
     110       0       0       2       0                               0D   3346
     126    3307       0       0       0                        01010500D   3347
     126       0       0       2       0                               0D   3348
     110    3309       0       0       0                        01010000D   3349
     110       0       0       2       0                               0D   3350
     126    3311       0       0       0                        01010500D   3351
     126       0       0       2       0                               0D   3352
     110    3313       0       0       0                        01010000D   3353
     110       0       0       2       0                               0D   3354
     102    3315       0       0       0                        01010500D   3355
     102       0       0       1       0                               0D   3356
     102    3316       0       0       0                        01010000D   3357
     102       0       0       1       0                               0D   3358
     142    3317       0       0       0                        00010500D   3359
     142       0       0       1       0                               0D   3360
     144    3318       0       0       0                        00000000D   3361
     144       0      -1       1       0                               0D   3362
     128    3319       0       0       0                        01010000D   3363
     128       0       0       4       0                               0D   3364
     126    3323       0       0       0                        01010500D   3365
     126       0       0       2       0                               0D   3366
     110    3325       0       0       0                        01010000D   3367
     110       0       0       2       0                               0D   3368
     126    3327       0       0       0                        01010500D   3369
     126       0       0       2       0                               0D   3370
     110    3329       0       0       0                        01010000D   3371
     110       0       0       2       0                               0D   3372
     126    3331       0       0       0                        01010500D   3373
     126       0       0       2       0                               0D   3374
     110    3333       0       0       0                        01010000D   3375
     110       0       0       2       0                               0D   3376
     126    3335       0       0       0                        01010500D   3377
     126       0       0       2       0                               0D   3378
     110    3337       0       0       0                        01010000D   3379
     110       0       0       2       0                               0D   3380
     102    3339       0       0       0                        01010500D   3381
     102       0       0       1       0                               0D   3382
     102    3340       0       0       0                        01010000D   3383
     102       0       0       1       0                               0D   3384
     142    3341       0       0       0                        00010500D   3385
     142       0       0       1       0                               0D   3386
     144    3342       0       0       0                        00000000D   3387
     144       0      -1       1       0                               0D   3388
     128    3343       0       0       0                        01010000D   3389
     128       0       0       4       0                               0D   3390
     126    3347       0       0       0                        01010500D   3391
     126       0       0       2       0                               0D   3392
     110    3349       0       0       0                        01010000D   3393
     110       0       0       2       0                               0D   3394
     126    3351       0       0       0                        01010500D   3395
     126       0       0       2       0                               0D   3396
     110    3353       0       0       0                        01010000D   3397
     110       0       0       2       0                               0D   3398
     126    3355       0       0       0                        01010500D   3399
     126       0       0       2       0                               0D   3400
     110    3357       0       0       0                        01010000D   3401
     110       0       0       2       0                               0D   3402
     126    3359       0       0       0                        01010500D   3403
     126       0       0       2       0                               0D   3404
     110    3361       0       0       0                        01010000D   3405
     110       0       0       2       0                               0D   3406
     102    3363       0       0       0                        01010500D   3407
     102       0       0       1       0                               0D   3408
     102    3364       0       0       0                        01010000D   3409
     102       0       0       1       0                               0D   3410
     142    3365       0       0       0                        00010500D   3411
     142       0       0       1       0                               0D   3412
     144    3366       0       0       0                        00000000D   3413
     144       0      -1       1       0                               0D   3414
     128    3367       0       0       0                        01010000D   3415
     128       0       0       4       0                               0D   3416
     126    3371       0       0       0                        01010500D   3417
     126       0       0       2       0                               0D   3418
     110    3373       0       0       0                        01010000D   3419
     110       0       0       2       0                               0D   3420
     126    3375       0       0       0                        01010500D   3421
     126       0       0       2       0                               0D   3422
     110    3377       0       0       0                        01010000D   3423
     110       0       0       2       0                               0D   3424
     126    3379       0       0       0                        01010500D   3425
     126       0       0       2       0                               0D   3426
     110    3381       0       0       0                        01010000D   3427
     110       0       0       2       0                               0D   3428
     126    3383       0       0       0                        01010500D   3429
     126       0       0       2       0                               0D   3430
     110    3385       0       0       0                        01010000D   3431
     110       0       0       2       0                               0D   3432
     102    3387       0       0       0                        01010500D   3433
     102       0       0       1       0                               0D   3434
     102    3388       0       0       0                        01010000D   3435
     102       0       0       1       0                               0D   3436
     142    3389       0       0       0                        00010500D   3437
     142       0       0       1       0                               0D   3438
     144    3390       0       0       0                        00000000D   3439
     144       0      -1       1       0                               0D   3440
     128    3391       0       0       0                        01010000D   3441
     128       0       0       4       0                               0D   3442
     126    3395       0       0       0                        01010500D   3443
     126       0       0       2       0                               0D   3444
     110    3397       0       0       0                        01010000D   3445
     110       0       0       2       0                               0D   3446
     126    3399       0       0       0                        01010500D   3447
     126       0       0       2       0                               0D   3448
     110    3401       0       0       0                        01010000D   3449
     110       0       0       2       0                               0D   3450
     126    3403       0       0       0                        01010500D   3451
     126       0       0       2       0                               0D   3452
     110    3405       0       0       0                        01010000D   3453
     110       0       0       2       0                               0D   3454
     126    3407       0       0       0                        01010500D   3455
     126       0       0       2       0                               0D   3456
     110    3409       0       0       0                        01010000D   3457
     110       0       0       2       0                               0D   3458
     102    3411       0       0       0                        01010500D   3459
     102       0       0       1       0                               0D   3460
     102    3412       0       0       0                        01010000D   3461
     102       0       0       1       0                               0D   3462
     142    3413       0       0       0                        00010500D   3463
     142       0       0       1       0                               0D   3464
     144    3414       0       0       0                        00000000D   3465
     144       0      -1       1       0                               0D   3466
     128    3415       0       0       0                        01010000D   3467
     128       0       0       4       0                               0D   3468
     126    3419       0       0       0                        01010500D   3469
     126       0       0       2       0                               0D   3470
     110    3421       0       0       0                        01010000D   3471
     110       0       0       2       0                               0D   3472
     126    3423       0       0       0                        01010500D   3473
     126       0       0       2       0                               0D   3474
     110    3425       0       0       0                        01010000D   3475
     110       0       0       2       0                               0D   3476
     126    3427       0       0       0                        01010500D   3477
     126       0       0       2       0                               0D   3478
     110    3429       0       0       0                        01010000D   3479
     110       0       0       2       0                               0D   3480
     126    3431       0       0       0                        01010500D   3481
     126       0       0       2       0                               0D   3482
     110    3433       0       0       0                        01010000D   3483
     110       0       0       2       0                               0D   3484
     102    3435       0       0       0                        01010500D   3485
     102       0       0       1       0                               0D   3486
     102    3436       0       0       0                        01010000D   3487
     102       0       0       1       0                               0D   3488
     142    3437       0       0       0                        00010500D   3489
     142       0       0       1       0                               0D   3490
     144    3438       0       0       0                        00000000D   3491
     144       0      -1       1       0                               0D   3492
     128    3439       0       0       0                        01010000D   3493
     128       0       0       4       0                               0D   3494
     126    3443       0       0       0                        01010500D   3495
     126       0       0       2       0                               0D   3496
     110    3445       0       0       0                        01010000D   3497
     110       0       0       2       0                               0D   3498
     126    3447       0       0       0                        01010500D   3499
     126       0       0       2       0                               0D   3500
     110    3449       0       0       0                        01010000D   3501
     110       0       0       2       0                               0D   3502
     126    3451       0       0       0                        01010500D   3503
     126       0       0       2       0                               0D   3504
     110    3453       0       0       0                        01010000D   3505
     110       0       0       2       0                               0D   3506
     126    3455       0       0       0                        01010500D   3507
     126       0       0       2       0                               0D   3508
     110    3457       0       0       0                        01010000D   3509
     110       0       0       2       0                               0D   3510
     102    3459       0       0       0                        01010500D   3511
     102       0       0       1       0                               0D   3512
     102    3460       0       0       0                        01010000D   3513
     102       0       0       1       0                               0D   3514
     142    3461       0       0       0                        00010500D   3515
     142       0       0       1       0                               0D   3516
     144    3462       0       0       0                        00000000D   3517
     144       0      -1       1       0                               0D   3518
     128    3463       0       0       0                        01010000D   3519
     128       0       0       4       0                               0D   3520
     126    3467       0       0       0                        01010500D   3521
     126       0       0       2       0                               0D   3522
     110    3469       0       0       0                        01010000D   3523
     110       0       0       2       0                               0D   3524
     126    3471       0       0       0                        01010500D   3525
     126       0       0       2       0                               0D   3526
     110    3473       0       0       0                        01010000D   3527
     110       0       0       2       0                               0D   3528
     126    3475       0       0       0                        01010500D   3529
     126       0       0       2       0                               0D   3530
     110    3477       0       0       0                        01010000D   3531
     110       0       0       2       0                               0D   3532
     126    3479       0       0       0                        01010500D   3533
     126       0       0       2       0                               0D   3534
     110    3481       0       0       0                        01010000D   3535
     110       0       0       2       0                               0D   3536
     102    3483       0       0       0                        01010500D   3537
     102       0       0       1       0                               0D   3538
     102    3484       0       0       0                        01010000D   3539
     102       0       0       1       0                               0D   3540
     142    3485       0       0       0                        00010500D   3541
     142       0       0       1       0                               0D   3542
     144    3486       0       0       0                        00000000D   3543
     144       0      -1       1       0                               0D   3544
     128    3487       0       0       0                        01010000D   3545
     128       0       0       4       0                               0D   3546
     126    3491       0       0       0                        01010500D   3547
     126       0       0       2       0                               0D   3548
     110    3493       0       0       0                        01010000D   3549
     110       0       0       2       0                               0D   3550
     126    3495       0       0       0                        01010500D   3551
     126       0       0       2       0                               0D   3552
     110    3497       0       0       0                        01010000D   3553
     110       0       0       2       0                               0D   3554
     126    3499       0       0       0                        01010500D   3555
     126       0       0       2       0                               0D   3556
     110    3501       0       0       0                        01010000D   3557
     110       0       0       2       0                               0D   3558
     126    3503       0       0       0                        01010500D   3559
     126       0       0       2       0                               0D   3560
     110    3505       0       0       0                        01010000D   3561
     110       0       0       2       0                               0D   3562
     102    3507       0       0       0                        01010500D   3563
     102       0       0       1       0                               0D   3564
     102    3508       0       0       0                        01010000D   3565
     102       0       0       1       0                               0D   3566
     142    3509       0       0       0                        00010500D   3567
     142       0       0       1       0                               0D   3568
     144    3510       0       0       0                        00000000D   3569
     144       0      -1       1       0                               0D   3570
     128    3511       0       0       0                        01010000D   3571
     128       0       0       4       0                               0D   3572
     126    3515       0       0       0                        01010500D   3573
     126       0       0       2       0                               0D   3574
     110    3517       0       0       0                        01010000D   3575
     110       0       0       2       0                               0D   3576
     126    3519       0       0       0                        01010500D   3577
     126       0       0       2       0                               0D   3578
     110    3521       0       0       0                        01010000D   3579
     110       0       0       2       0                               0D   3580
     126    3523       0       0       0                        01010500D   3581
     126       0       0       2       0                               0D   3582
     110    3525       0       0       0                        01010000D   3583
     110       0       0       2       0                               0D   3584
     126    3527       0       0       0                        01010500D   3585
     126       0       0       2       0                               0D   3586
     110    3529       0       0       0                        01010000D   3587
     110       0       0       2       0                               0D   3588
     102    3531       0       0       0                        01010500D   3589
     102       0       0       1       0                               0D   3590
     102    3532       0       0       0                        01010000D   3591
     102       0       0       1       0                               0D   3592
     142    3533       0       0       0                        00010500D   3593
     142       0       0       1       0                               0D   3594
     144    3534       0       0       0                        00000000D   3595
     144       0      -1       1       0                               0D   3596
     128    3535       0       0       0                        01010000D   3597
     128       0       0       4       0                               0D   3598
     126    3539       0       0       0                        01010500D   3599
     126       0       0       2       0                               0D   3600
     110    3541       0       0       0                        01010000D   3601
     110       0       0       2       0                               0D   3602
     126    3543       0       0       0                        01010500D   3603
     126       0       0       2       0                               0D   3604
     110    3545       0       0       0                        01010000D   3605
     110       0       0       2       0                               0D   3606
     126    3547       0       0       0                        01010500D   3607
     126       0       0       2       0                               0D   3608
     110    3549       0       0       0                        01010000D   3609
     110       0       0       2       0                               0D   3610
     126    3551       0       0       0                        01010500D   3611
     126       0       0       2       0                               0D   3612
     110    3553       0       0       0                        01010000D   3613
     110       0       0       2       0                               0D   3614
     102    3555       0       0       0                        01010500D   3615
     102       0       0       1       0                               0D   3616
     102    3556       0       0       0                        01010000D   3617
     102       0       0       1       0                               0D   3618
     142    3557       0       0       0                        00010500D   3619
     142       0       0       1       0                               0D   3620
     144    3558       0       0       0                        00000000D   3621
     144       0      -1       1       0                               0D   3622
     128    3559       0       0       0                        01010000D   3623
     128       0       0       4       0                               0D   3624
     126    3563       0       0       0                        01010500D   3625
     126       0       0       2       0                               0D   3626
     110    3565       0       0       0                        01010000D   3627
     110       0       0       2       0                               0D   3628
     126    3567       0       0       0                        01010500D   3629
     126       0       0       2       0                               0D   3630
     110    3569       0       0       0                        01010000D   3631
     110       0       0       2       0                               0D   3632
     126    3571       0       0       0                        01010500D   3633
     126       0       0       2       0                               0D   3634
     110    3573       0       0       0                        01010000D   3635
     110       0       0       2       0                               0D   3636
     126    3575       0       0       0                        01010500D   3637
     126       0       0       2       0                               0D   3638
     110    3577       0       0       0                        01010000D   3639
     110       0       0       2       0                               0D   3640
     102    3579       0       0       0                        01010500D   3641
     102       0       0       1       0                               0D   3642
     102    3580       0       0       0                        01010000D   3643
     102       0       0       1       0                               0D   3644
     142    3581       0       0       0                        00010500D   3645
     142       0       0       1       0                               0D   3646
     144    3582       0       0       0                        00000000D   3647
     144       0      -1       1       0                               0D   3648
     128    3583       0       0       0                        01010000D   3649
     128       0       0       4       0                               0D   3650
     126    3587       0       0       0                        01010500D   3651
     126       0       0       2       0                               0D   3652
     110    3589       0       0       0                        01010000D   3653
     110       0       0       2       0                               0D   3654
     126    3591       0       0       0                        01010500D   3655
     126       0       0       2       0                               0D   3656
     110    3593       0       0       0                        01010000D   3657
     110       0       0       2       0                               0D   3658
     126    3595       0       0       0                        01010500D   3659
     126       0       0       2       0                               0D   3660
     110    3597       0       0       0                        01010000D   3661
     110       0       0       2       0                               0D   3662
     126    3599       0       0       0                        01010500D   3663
     126       0       0       2       0                               0D   3664
     110    3601       0       0       0                        01010000D   3665
     110       0       0       2       0                               0D   3666
     102    3603       0       0       0                        01010500D   3667
     102       0       0       1       0                               0D   3668
     102    3604       0       0       0                        01010000D   3669
     102       0       0       1       0                               0D   3670
     142    3605       0       0       0                        00010500D   3671
     142       0       0       1       0                               0D   3672
     144    3606       0       0       0                        00000000D   3673
     144       0      -1       1       0                               0D   3674
     128    3607       0       0       0                        01010000D   3675
     128       0       0       4       0                               0D   3676
     126    3611       0       0       0                        01010500D   3677
     126       0       0       2       0                               0D   3678
     110    3613       0       0       0                        01010000D   3679
     110       0       0       2       0                               0D   3680
     126    3615       0       0       0                        01010500D   3681
     126       0       0       2       0                               0D   3682
     110    3617       0       0       0                        01010000D   3683
     110       0       0       2       0                               0D   3684
     126    3619       0       0       0                        01010500D   3685
     126       0       0       2       0                               0D   3686
     110    3621       0       0       0                        01010000D   3687
     110       0       0       2       0                               0D   3688
     126    3623       0       0       0                        01010500D   3689
     126       0       0       2       0                               0D   3690
     110    3625       0       0       0                        01010000D   3691
     110       0       0       2       0                               0D   3692
     102    3627       0       0       0                        01010500D   3693
     102       0       0       1       0                               0D   3694
     102    3628       0       0       0                        01010000D   3695
     102       0       0       1       0                               0D   3696
     142    3629       0       0       0                        00010500D   3697
     142       0       0       1       0                               0D   3698
     144    3630       0       0       0                        00000000D   3699
     144       0      -1       1       0                               0D   3700
     128    3631       0       0       0                        01010000D   3701
     128       0       0       4       0                               0D   3702
     126    3635       0       0       0                        01010500D   3703
     126       0       0       2       0                               0D   3704
     110    3637       0       0       0                        01010000D   3705
     110       0       0       2       0                               0D   3706
     126    3639       0       0       0                        01010500D   3707
     126       0       0       2       0                               0D   3708
     110    3641       0       0       0                        01010000D   3709
     110       0       0       2       0                               0D   3710
     126    3643       0       0       0                        01010500D   3711
     126       0       0       2       0                               0D   3712
     110    3645       0       0       0                        01010000D   3713
     110       0       0       2       0                               0D   3714
     126    3647       0       0       0                        01010500D   3715
     126       0       0       2       0                               0D   3716
     110    3649       0       0       0                        01010000D   3717
     110       0       0       2       0                               0D   3718
     102    3651       0       0       0                        01010500D   3719
     102       0       0       1       0                               0D   3720
     102    3652       0       0       0                        01010000D   3721
     102       0       0       1       0                               0D   3722
     142    3653       0       0       0                        00010500D   3723
     142       0       0       1       0                               0D   3724
     144    3654       0       0       0                        00000000D   3725
     144       0      -1       1       0                               0D   3726
     128    3655       0       0       0                        01010000D   3727
     128       0       0       4       0                               0D   3728
     126    3659       0       0       0                        01010500D   3729
     126       0       0       2       0                               0D   3730
     110    3661       0       0       0                        01010000D   3731
     110       0       0       2       0                               0D   3732
     126    3663       0       0       0                        01010500D   3733
     126       0       0       2       0                               0D   3734
     110    3665       0       0       0                        01010000D   3735
     110       0       0       2       0                               0D   3736
     126    3667       0       0       0                        01010500D   3737
     126       0       0       2       0                               0D   3738
     110    3669       0       0       0                        01010000D   3739
     110       0       0       2       0                               0D   3740
     126    3671       0       0       0                        01010500D   3741
     126       0       0       2       0                               0D   3742
     110    3673       0       0       0                        01010000D   3743
     110       0       0       2       0                               0D   3744
     102    3675       0       0       0                        01010500D   3745
     102       0       0       1       0                               0D   3746
     102    3676       0       0       0                        01010000D   3747
     102       0       0       1       0                               0D   3748
     142    3677       0       0       0                        00010500D   3749
     142       0       0       1       0                               0D   3750
     144    3678       0       0       0                        00000000D   3751
     144       0      -1       1       0                               0D   3752
     128    3679       0       0       0                        01010000D   3753
     128       0       0       4       0                               0D   3754
     126    3683       0       0       0                        01010500D   3755
     126       0       0       2       0                               0D   3756
     110    3685       0       0       0                        01010000D   3757
     110       0       0       2       0                               0D   3758
     126    3687       0       0       0                        01010500D   3759
     126       0       0       2       0                               0D   3760
     110    3689       0       0       0                        01010000D   3761
     110       0       0       2       0                               0D   3762
     126    3691       0       0       0                        01010500D   3763
     126       0       0       2       0                               0D   3764
     110    3693       0       0       0                        01010000D   3765
     110       0       0       2       0                               0D   3766
     126    3695       0       0       0                        01010500D   3767
     126       0       0       2       0                               0D   3768
     110    3697       0       0       0                        01010000D   3769
     110       0       0       2       0                               0D   3770
     102    3699       0       0       0                        01010500D   3771
     102       0       0       1       0                               0D   3772
     102    3700       0       0       0                        01010000D   3773
     102       0       0       1       0                               0D   3774
     142    3701       0       0       0                        00010500D   3775
     142       0       0       1       0                               0D   3776
     144    3702       0       0       0                        00000000D   3777
     144       0      -1       1       0                               0D   3778
     128    3703       0       0       0                        01010000D   3779
     128       0       0       4       0                               0D   3780
     126    3707       0       0       0                        01010500D   3781
     126       0       0       2       0                               0D   3782
     110    3709       0       0       0                        01010000D   3783
     110       0       0       2       0                               0D   3784
     126    3711       0       0       0                        01010500D   3785
     126       0       0       2       0                               0D   3786
     110    3713       0       0       0                        01010000D   3787
     110       0       0       2       0                               0D   3788
     126    3715       0       0       0                        01010500D   3789
     126       0       0       2       0                               0D   3790
     110    3717       0       0       0                        01010000D   3791
     110       0       0       2       0                               0D   3792
     126    3719       0       0       0                        01010500D   3793
     126       0       0       2       0                               0D   3794
     110    3721       0       0       0                        01010000D   3795
     110       0       0       2       0                               0D   3796
     102    3723       0       0       0                        01010500D   3797
     102       0       0       1       0                               0D   3798
     102    3724       0       0       0                        01010000D   3799
     102       0       0       1       0                               0D   3800
     142    3725       0       0       0                        00010500D   3801
     142       0       0       1       0                               0D   3802
     144    3726       0       0       0                        00000000D   3803
     144       0      -1       1       0                               0D   3804
     128    3727       0       0       0                        01010000D   3805
     128       0       0       4       0                               0D   3806
     126    3731       0       0       0                        01010500D   3807
     126       0       0       2       0                               0D   3808
     110    3733       0       0       0                        01010000D   3809
     110       0       0       2       0                               0D   3810
     126    3735       0       0       0                        01010500D   3811
     126       0       0       2       0                               0D   3812
     110    3737       0       0       0                        01010000D   3813
     110       0       0       2       0                               0D   3814
     126    3739       0       0       0                        01010500D   3815
     126       0       0       2       0                               0D   3816
     110    3741       0       0       0                        01010000D   3817
     110       0       0       2       0                               0D   3818
     126    3743       0       0       0                        01010500D   3819
     126       0       0       2       0                               0D   3820
     110    3745       0       0       0                        01010000D   3821
     110       0       0       2       0                               0D   3822
     102    3747       0       0       0                        01010500D   3823
     102       0       0       1       0                               0D   3824
     102    3748       0       0       0                        01010000D   3825
     102       0       0       1       0                               0D   3826
     142    3749       0       0       0                        00010500D   3827
     142       0       0       1       0                               0D   3828
     144    3750       0       0       0                        00000000D   3829
     144       0      -1       1       0                               0D   3830
     128    3751       0       0       0                        01010000D   3831
     128       0       0       4       0                               0D   3832
     126    3755       0       0       0                        01010500D   3833
     126       0       0       2       0                               0D   3834
     110    3757       0       0       0                        01010000D   3835
     110       0       0       2       0                               0D   3836
     126    3759       0       0       0                        01010500D   3837
     126       0       0       2       0                               0D   3838
     110    3761       0       0       0                        01010000D   3839
     110       0       0       2       0                               0D   3840
     126    3763       0       0       0                        01010500D   3841
     126       0       0       2       0                               0D   3842
     110    3765       0       0       0                        01010000D   3843
     110       0       0       2       0                               0D   3844
     126    3767       0       0       0                        01010500D   3845
     126       0       0       2       0                               0D   3846
     110    3769       0       0       0                        01010000D   3847
     110       0       0       2       0                               0D   3848
     102    3771       0       0       0                        01010500D   3849
     102       0       0       1       0                               0D   3850
     102    3772       0       0       0                        01010000D   3851
     102       0       0       1       0                               0D   3852
     142    3773       0       0       0                        00010500D   3853
     142       0       0       1       0                               0D   3854
     144    3774       0       0       0                        00000000D   3855
     144       0      -1       1       0                               0D   3856
     110    3775       0       0       0                        01010000D   3857
     110       0       0       2       0                               0D   3858
     110    3777       0       0       0                        01010000D   3859
     110       0       0       2       0                               0D   3860
     120    3779       0       0       0                        01010000D   3861
     120       0       0       1       0                               0D   3862
     126    3780       0       0       0                        01010500D   3863
     126       0       0       2       0                               0D   3864
     124    3782       0       0       0                        00000000D   3865
     124       0       0       4       0                               0D   3866
     100    3786       0       0       0            3865        01010000D   3867
     100       0       0       2       0                               0D   3868
     126    3788       0       0       0                        01010500D   3869
     126       0       0       2       0                               0D   3870
     110    3790       0       0       0                        01010000D   3871
     110       0       0       2       0                               0D   3872
     126    3792       0       0       0                        01010500D   3873
     126       0       0       2       0                               0D   3874
     124    3794       0       0       0                        00000000D   3875
     124       0       0       4       0                               0D   3876
     100    3798       0       0       0            3875        01010000D   3877
     100       0       0       2       0                               0D   3878
     126    3800       0       0       0                        01010500D   3879
     126       0       0       2       0                               0D   3880
     110    3802       0       0       0                        01010000D   3881
     110       0       0       2       0                               0D   3882
     102    3804       0       0       0                        01010500D   3883
     102       0       0       1       0                               0D   3884
     102    3805       0       0       0                        01010000D   3885
     102       0       0       1       0                               0D   3886
     142    3806       0       0       0                        00010500D   3887
     142       0       0       1       0                               0D   3888
     144    3807       0       0       0                        00000000D   3889
     144       0      -1       1       0                               0D   3890
     128    3808       0       0       0                        01010000D   3891
     128       0       0       4       0                               0D   3892
     126    3812       0       0       0                        01010500D   3893
     126       0       0       2       0                               0D   3894
     110    3814       0       0       0                        01010000D   3895
     110       0       0       2       0                               0D   3896
     126    3816       0       0       0                        01010500D   3897
     126       0       0       4       0                               0D   3898
     124    3820       0       0       0                        00000000D   3899
     124       0       0       4       0                               0D   3900
     100    3824       0       0       0            3899        01010000D   3901
     100       0       0       2       0                               0D   3902
     126    3826       0       0       0                        01010500D   3903
     126       0       0       3       0                               0D   3904
     124    3829       0       0       0                        00000000D   3905
     124       0       0       4       0                               0D   3906
     100    3833       0       0       0            3905        01010000D   3907
     100       0       0       2       0                               0D   3908
     126    3835       0       0       0                        01010500D   3909
     126       0       0       2       0                               0D   3910
     110    3837       0       0       0                        01010000D   3911
     110       0       0       2       0                               0D   3912
     126    3839       0       0       0                        01010500D   3913
     126       0       0       2       0                               0D   3914
     110    3841       0       0       0                        01010000D   3915
     110       0       0       2       0                               0D   3916
     126    3843       0       0       0                        01010500D   3917
     126       0       0       2       0                               0D   3918
     110    3845       0       0       0                        01010000D   3919
     110       0       0       2       0                               0D   3920
     126    3847       0       0       0                        01010500D   3921
     126       0       0       2       0                               0D   3922
     110    3849       0       0       0                        01010000D   3923
     110       0       0       2       0                               0D   3924
     126    3851       0       0       0                        01010500D   3925
     126       0       0       2       0                               0D   3926
     110    3853       0       0       0                        01010000D   3927
     110       0       0       2       0                               0D   3928
     126    3855       0       0       0                        01010500D   3929
     126       0       0       4       0                               0D   3930
     124    3859       0       0       0                        00000000D   3931
     124       0       0       4       0                               0D   3932
     100    3863       0       0       0            3931        01010000D   3933
     100       0       0       2       0                               0D   3934
     126    3865       0       0       0                        01010500D   3935
     126       0       0       2       0                               0D   3936
     110    3867       0       0       0                        01010000D   3937
     110       0       0       2       0                               0D   3938
     126    3869       0       0       0                        01010500D   3939
     126       0       0       2       0                               0D   3940
     110    3871       0       0       0                        01010000D   3941
     110       0       0       2       0                               0D   3942
     126    3873       0       0       0                        01010500D   3943
     126       0       0       6       0                               0D   3944
     124    3879       0       0       0                        00000000D   3945
     124       0       0       4       0                               0D   3946
     100    3883       0       0       0            3945        01010000D   3947
     100       0       0       2       0                               0D   3948
     126    3885       0       0       0                        01010500D   3949
     126       0       0       2       0                               0D   3950
     110    3887       0       0       0                        01010000D   3951
     110       0       0       2       0                               0D   3952
     102    3889       0       0       0                        01010500D   3953
     102       0       0       2       0                               0D   3954
     102    3891       0       0       0                        01010000D   3955
     102       0       0       2       0                               0D   3956
     142    3893       0       0       0                        00010500D   3957
     142       0       0       1       0                               0D   3958
     126    3894       0       0       0                        01010500D   3959
     126       0       0       2       0                               0D   3960
     110    3896       0       0       0                        01010000D   3961
     110       0       0       2       0                               0D   3962
     126    3898       0       0       0                        01010500D   3963
     126       0       0       2       0                               0D   3964
     110    3900       0       0       0                        01010000D   3965
     110       0       0       2       0                               0D   3966
     126    3902       0       0       0                        01010500D   3967
     126       0       0       2       0                               0D   3968
     110    3904       0       0       0                        01010000D   3969
     110       0       0       2       0                               0D   3970
     126    3906       0       0       0                        01010500D   3971
     126       0       0       2       0                               0D   3972
     110    3908       0       0       0                        01010000D   3973
     110       0       0       2       0                               0D   3974
     126    3910       0       0       0                        01010500D   3975
     126       0       0       2       0                               0D   3976
     110    3912       0       0       0                        01010000D   3977
     110       0       0       2       0                               0D   3978
     126    3914       0       0       0                        01010500D   3979
     126       0       0       2       0                               0D   3980
     110    3916       0       0       0                        01010000D   3981
     110       0       0       2       0                               0D   3982
     126    3918       0       0       0                        01010500D   3983
     126       0       0       2       0                               0D   3984
     110    3920       0       0       0                        01010000D   3985
     110       0       0       2       0                               0D   3986
     126    3922       0       0       0                        01010500D   3987
     126       0       0       2       0                               0D   3988
     110    3924       0       0       0                        01010000D   3989
     110       0       0       2       0                               0D   3990
     126    3926       0       0       0                        01010500D   3991
     126       0       0       2       0                               0D   3992
     110    3928       0       0       0                        01010000D   3993
     110       0       0       2       0                               0D   3994
     126    3930       0       0       0                        01010500D   3995
     126       0       0       2       0                               0D   3996
     110    3932       0       0       0                        01010000D   3997
     110       0       0       2       0                               0D   3998
     126    3934       0       0       0                        01010500D   3999
     126       0       0       2       0                               0D   4000
     110    3936       0       0       0                        01010000D   4001
     110       0       0       2       0                               0D   4002
     126    3938       0       0       0                        01010500D   4003
     126       0       0       2       0                               0D   4004
     110    3940       0       0       0                        01010000D   4005
     110       0       0       2       0                               0D   4006
     126    3942       0       0       0                        01010500D   4007
     126       0       0       2       0                               0D   4008
     110    3944       0       0       0                        01010000D   4009
     110       0       0       2       0                               0D   4010
     126    3946       0       0       0                        01010500D   4011
     126       0       0       2       0                               0D   4012
     110    3948       0       0       0                        01010000D   4013
     110       0       0       2       0                               0D   4014
     126    3950       0       0       0                        01010500D   4015
     126       0       0       2       0                               0D   4016
     110    3952       0       0       0                        01010000D   4017
     110       0       0       2       0                               0D   4018
     126    3954       0       0       0                        01010500D   4019
     126       0       0       2       0                               0D   4020
     110    3956       0       0       0                        01010000D   4021
     110       0       0       2       0                               0D   4022
     126    3958       0       0       0                        01010500D   4023
     126       0       0       2       0                               0D   4024
     110    3960       0       0       0                        01010000D   4025
     110       0       0       2       0                               0D   4026
     126    3962       0       0       0                        01010500D   4027
     126       0       0       2       0                               0D   4028
     110    3964       0       0       0                        01010000D   4029
     110       0       0       2       0                               0D   4030
     126    3966       0       0       0                        01010500D   4031
     126       0       0       2       0                               0D   4032
     110    3968       0       0       0                        01010000D   4033
     110       0       0       2       0                               0D   4034
     126    3970       0       0       0                        01010500D   4035
     126       0       0       2       0                               0D   4036
     110    3972       0       0       0                        01010000D   4037
     110       0       0       2       0                               0D   4038
     126    3974       0       0       0                        01010500D   4039
     126       0       0       2       0                               0D   4040
     110    3976       0       0       0                        01010000D   4041
     110       0       0       2       0                               0D   4042
     126    3978       0       0       0                        01010500D   4043
     126       0       0       2       0                               0D   4044
     110    3980       0       0       0                        01010000D   4045
     110       0       0       2       0                               0D   4046
     126    3982       0       0       0                        01010500D   4047
     126       0       0       2       0                               0D   4048
     110    3984       0       0       0                        01010000D   4049
     110       0       0       2       0                               0D   4050
     126    3986       0       0       0                        01010500D   4051
     126       0       0       2       0                               0D   4052
     110    3988       0       0       0                        01010000D   4053
     110       0       0       2       0                               0D   4054
     126    3990       0       0       0                        01010500D   4055
     126       0       0       2       0                               0D   4056
     110    3992       0       0       0                        01010000D   4057
     110       0       0       2       0                               0D   4058
     126    3994       0       0       0                        01010500D   4059
     126       0       0       2       0                               0D   4060
     110    3996       0       0       0                        01010000D   4061
     110       0       0       2       0                               0D   4062
     126    3998       0       0       0                        01010500D   4063
     126       0       0       2       0                               0D   4064
     110    4000       0       0       0                        01010000D   4065
     110       0       0       2       0                               0D   4066
     126    4002       0       0       0                        01010500D   4067
     126       0       0       2       0                               0D   4068
     110    4004       0       0       0                        01010000D   4069
     110       0       0       2       0                               0D   4070
     126    4006       0       0       0                        01010500D   4071
     126       0       0       2       0                               0D   4072
     110    4008       0       0       0                        01010000D   4073
     110       0       0       2       0                               0D   4074
     126    4010       0       0       0                        01010500D   4075
     126       0       0       2       0                               0D   4076
     110    4012       0       0       0                        01010000D   4077
     110       0       0       2       0                               0D   4078
     126    4014       0       0       0                        01010500D   4079
     126       0       0       2       0                               0D   4080
     110    4016       0       0       0                        01010000D   4081
     110       0       0       2       0                               0D   4082
     126    4018       0       0       0                        01010500D   4083
     126       0       0       2       0                               0D   4084
     110    4020       0       0       0                        01010000D   4085
     110       0       0       2       0                               0D   4086
     126    4022       0       0       0                        01010500D   4087
     126       0       0       2       0                               0D   4088
     110    4024       0       0       0                        01010000D   4089
     110       0       0       2       0                               0D   4090
     126    4026       0       0       0                        01010500D   4091
     126       0       0       2       0                               0D   4092
     110    4028       0       0       0                        01010000D   4093
     110       0       0       2       0                               0D   4094
     126    4030       0       0       0                        01010500D   4095
     126       0       0       2       0                               0D   4096
     110    4032       0       0       0                        01010000D   4097
     110       0       0       2       0                               0D   4098
     126    4034       0       0       0                        01010500D   4099
     126       0       0       2       0                               0D   4100
     110    4036       0       0       0                        01010000D   4101
     110       0       0       2       0                               0D   4102
     126    4038       0       0       0                        01010500D   4103
     126       0       0       2       0                               0D   4104
     110    4040       0       0       0                        01010000D   4105
     110       0       0       2       0                               0D   4106
     126    4042       0       0       0                        01010500D   4107
     126       0       0       2       0                               0D   4108
     110    4044       0       0       0                        01010000D   4109
     110       0       0       2       0                               0D   4110
     126    4046       0       0       0                        01010500D   4111
     126       0       0       2       0                               0D   4112
     110    4048       0       0       0                        01010000D   4113
     110       0       0       2       0                               0D   4114
     126    4050       0       0       0                        01010500D   4115
     126       0       0       2       0                               0D   4116
     110    4052       0       0       0                        01010000D   4117
     110       0       0       2       0                               0D   4118
     126    4054       0       0       0                        01010500D   4119
     126       0       0       2       0                               0D   4120
     110    4056       0       0       0                        01010000D   4121
     110       0       0       2       0                               0D   4122
     126    4058       0       0       0                        01010500D   4123
     126       0       0       2       0                               0D   4124
     110    4060       0       0       0                        01010000D   4125
     110       0       0       2       0                               0D   4126
     126    4062       0       0       0                        01010500D   4127
     126       0       0       2       0                               0D   4128
     110    4064       0       0       0                        01010000D   4129
     110       0       0       2       0                               0D   4130
     126    4066       0       0       0                        01010500D   4131
     126       0       0       2       0                               0D   4132
     110    4068       0       0       0                        01010000D   4133
     110       0       0       2       0                               0D   4134
     126    4070       0       0       0                        01010500D   4135
     126       0       0       2       0                               0D   4136
     110    4072       0       0       0                        01010000D   4137
     110       0       0       2       0                               0D   4138
     126    4074       0       0       0                        01010500D   4139
     126       0       0       2       0                               0D   4140
     110    4076       0       0       0                        01010000D   4141
     110       0       0       2       0                               0D   4142
     126    4078       0       0       0                        01010500D   4143
     126       0       0       2       0                               0D   4144
     110    4080       0       0       0                        01010000D   4145
     110       0       0       2       0                               0D   4146
     126    4082       0       0       0                        01010500D   4147
     126       0       0       2       0                               0D   4148
     110    4084       0       0       0                        01010000D   4149
     110       0       0       2       0                               0D   4150
     126    4086       0       0       0                        01010500D   4151
     126       0       0       2       0                               0D   4152
     110    4088       0       0       0                        01010000D   4153
     110       0       0       2       0                               0D   4154
     126    4090       0       0       0                        01010500D   4155
     126       0       0       2       0                               0D   4156
     110    4092       0       0       0                        01010000D   4157
     110       0       0       2       0                               0D   4158
     126    4094       0       0       0                        01010500D   4159
     126       0       0       2       0                               0D   4160
     110    4096       0       0       0                        01010000D   4161
     110       0       0       2       0                               0D   4162
     126    4098       0       0       0                        01010500D   4163
     126       0       0       2       0                               0D   4164
     110    4100       0       0       0                        01010000D   4165
     110       0       0       2       0                               0D   4166
     126    4102       0       0       0                        01010500D   4167
     126       0       0       2       0                               0D   4168
     110    4104       0       0       0                        01010000D   4169
     110       0       0       2       0                               0D   4170
     126    4106       0       0       0                        01010500D   4171
     126       0       0       2       0                               0D   4172
     110    4108       0       0       0                        01010000D   4173
     110       0       0       2       0                               0D   4174
     126    4110       0       0       0                        01010500D   4175
     126       0       0       2       0                               0D   4176
     110    4112       0       0       0                        01010000D   4177
     110       0       0       2       0                               0D   4178
     126    4114       0       0       0                        01010500D   4179
     126       0       0       2       0                               0D   4180
     110    4116       0       0       0                        01010000D   4181
     110       0       0       2       0                               0D   4182
     126    4118       0       0       0                        01010500D   4183
     126       0       0       2       0                               0D   4184
     110    4120       0       0       0                        01010000D   4185
     110       0       0       2       0                               0D   4186
     126    4122       0       0       0                        01010500D   4187
     126       0       0       2       0                               0D   4188
     110    4124       0       0       0                        01010000D   4189
     110       0       0       2       0                               0D   4190
     126    4126       0       0       0                        01010500D   4191
     126       0       0       2       0                               0D   4192
     110    4128       0       0       0                        01010000D   4193
     110       0       0       2       0                               0D   4194
     126    4130       0       0       0                        01010500D   4195
     126       0       0       2       0                               0D   4196
     110    4132       0       0       0                        01010000D   4197
     110       0       0       2       0                               0D   4198
     126    4134       0       0       0                        01010500D   4199
     126       0       0       2       0                               0D   4200
     110    4136       0       0       0                        01010000D   4201
     110       0       0       2       0                               0D   4202
     126    4138       0       0       0                        01010500D   4203
     126       0       0       2       0                               0D   4204
     110    4140       0       0       0                        01010000D   4205
     110       0       0       2       0                               0D   4206
     126    4142       0       0       0                        01010500D   4207
     126       0       0       2       0                               0D   4208
     110    4144       0       0       0                        01010000D   4209
     110       0       0       2       0                               0D   4210
     126    4146       0       0       0                        01010500D   4211
     126       0       0       2       0                               0D   4212
     110    4148       0       0       0                        01010000D   4213
     110       0       0       2       0                               0D   4214
     102    4150       0       0       0                        01010500D   4215
     102       0       0       6       0                               0D   4216
     102    4156       0       0       0                        01010000D   4217
     102       0       0       6       0                               0D   4218
     142    4162       0       0       0                        00010500D   4219
     142       0       0       1       0                               0D   4220
     144    4163       0       0       0                        00000000D   4221
     144       0      -1       1       0                               0D   4222
     128    4164       0       0       0                        01010000D   4223
     128       0       0       4       0                               0D   4224
     126    4168       0       0       0                        01010500D   4225
     126       0       0       4       0                               0D   4226
     124    4172       0       0       0                        00000000D   4227
     124       0       0       4       0                               0D   4228
     100    4176       0       0       0            4227        01010000D   4229
     100       0       0       2       0                               0D   4230
     126    4178       0       0       0                        01010500D   4231
     126       0       0       3       0                               0D   4232
     124    4181       0       0       0                        00000000D   4233
     124       0       0       4       0                               0D   4234
     100    4185       0       0       0            4233        01010000D   4235
     100       0       0       2       0                               0D   4236
     126    4187       0       0       0                        01010500D   4237
     126       0       0       2       0                               0D   4238
     110    4189       0       0       0                        01010000D   4239
     110       0       0       2       0                               0D   4240
     126    4191       0       0       0                        01010500D   4241
     126       0       0       2       0                               0D   4242
     110    4193       0       0       0                        01010000D   4243
     110       0       0       2       0                               0D   4244
     126    4195       0       0       0                        01010500D   4245
     126       0       0       2       0                               0D   4246
     110    4197       0       0       0                        01010000D   4247
     110       0       0       2       0                               0D   4248
     126    4199       0       0       0                        01010500D   4249
     126       0       0       2       0                               0D   4250
     110    4201       0       0       0                        01010000D   4251
     110       0       0       2       0                               0D   4252
     126    4203       0       0       0                        01010500D   4253
     126       0       0       2       0                               0D   4254
     110    4205       0       0       0                        01010000D   4255
     110       0       0       2       0                               0D   4256
     126    4207       0       0       0                        01010500D   4257
     126       0       0       4       0                               0D   4258
     124    4211       0       0       0                        00000000D   4259
     124       0       0       4       0                               0D   4260
     100    4215       0       0       0            4259        01010000D   4261
     100       0       0       2       0                               0D   4262
     126    4217       0       0       0                        01010500D   4263
     126       0       0       2       0                               0D   4264
     110    4219       0       0       0                        01010000D   4265
     110       0       0       2       0                               0D   4266
     126    4221       0       0       0                        01010500D   4267
     126       0       0       2       0                               0D   4268
     110    4223       0       0       0                        01010000D   4269
     110       0       0       2       0                               0D   4270
     126    4225       0       0       0                        01010500D   4271
     126       0       0       6       0                               0D   4272
     124    4231       0       0       0                        00000000D   4273
     124       0       0       4       0                               0D   4274
     100    4235       0       0       0            4273        01010000D   4275
     100       0       0       2       0                               0D   4276
     126    4237       0       0       0                        01010500D   4277
     126       0       0       2       0                               0D   4278
     110    4239       0       0       0                        01010000D   4279
     110       0       0       2       0                               0D   4280
     126    4241       0       0       0                        01010500D   4281
     126       0       0       2       0                               0D   4282
     110    4243       0       0       0                        01010000D   4283
     110       0       0       2       0                               0D   4284
     102    4245       0       0       0                        01010500D   4285
     102       0       0       2       0                               0D   4286
     102    4247       0       0       0                        01010000D   4287
     102       0       0       2       0                               0D   4288
     142    4249       0       0       0                        00010500D   4289
     142       0       0       1       0                               0D   4290
     126    4250       0       0       0                        01010500D   4291
     126       0       0       2       0                               0D   4292
     110    4252       0       0       0                        01010000D   4293
     110       0       0       2       0                               0D   4294
     126    4254       0       0       0                        01010500D   4295
     126       0       0       2       0                               0D   4296
     110    4256       0       0       0                        01010000D   4297
     110       0       0       2       0                               0D   4298
     126    4258       0       0       0                        01010500D   4299
     126       0       0       2       0                               0D   4300
     110    4260       0       0       0                        01010000D   4301
     110       0       0       2       0                               0D   4302
     126    4262       0       0       0                        01010500D   4303
     126       0       0       2       0                               0D   4304
     110    4264       0       0       0                        01010000D   4305
     110       0       0       2       0                               0D   4306
     126    4266       0       0       0                        01010500D   4307
     126       0       0       2       0                               0D   4308
     110    4268       0       0       0                        01010000D   4309
     110       0       0       2       0                               0D   4310
     126    4270       0       0       0                        01010500D   4311
     126       0       0       2       0                               0D   4312
     110    4272       0       0       0                        01010000D   4313
     110       0       0       2       0                               0D   4314
     126    4274       0       0       0                        01010500D   4315
     126       0       0       2       0                               0D   4316
     110    4276       0       0       0                        01010000D   4317
     110       0       0       2       0                               0D   4318
     126    4278       0       0       0                        01010500D   4319
     126       0       0       2       0                               0D   4320
     110    4280       0       0       0                        01010000D   4321
     110       0       0       2       0                               0D   4322
     126    4282       0       0       0                        01010500D   4323
     126       0       0       2       0                               0D   4324
     110    4284       0       0       0                        01010000D   4325
     110       0       0       2       0                               0D   4326
     126    4286       0       0       0                        01010500D   4327
     126       0       0       2       0                               0D   4328
     110    4288       0       0       0                        01010000D   4329
     110       0       0       2       0                               0D   4330
     126    4290       0       0       0                        01010500D   4331
     126       0       0       2       0                               0D   4332
     110    4292       0       0       0                        01010000D   4333
     110       0       0       2       0                               0D   4334
     126    4294       0       0       0                        01010500D   4335
     126       0       0       2       0                               0D   4336
     110    4296       0       0       0                        01010000D   4337
     110       0       0       2       0                               0D   4338
     126    4298       0       0       0                        01010500D   4339
     126       0       0       2       0                               0D   4340
     110    4300       0       0       0                        01010000D   4341
     110       0       0       2       0                               0D   4342
     126    4302       0       0       0                        01010500D   4343
     126       0       0       2       0                               0D   4344
     110    4304       0       0       0                        01010000D   4345
     110       0       0       2       0                               0D   4346
     126    4306       0       0       0                        01010500D   4347
     126       0       0       2       0                               0D   4348
     110    4308       0       0       0                        01010000D   4349
     110       0       0       2       0                               0D   4350
     126    4310       0       0       0                        01010500D   4351
     126       0       0       2       0                               0D   4352
     110    4312       0       0       0                        01010000D   4353
     110       0       0       2       0                               0D   4354
     126    4314       0       0       0                        01010500D   4355
     126       0       0       2       0                               0D   4356
     110    4316       0       0       0                        01010000D   4357
     110       0       0       2       0                               0D   4358
     126    4318       0       0       0                        01010500D   4359
     126       0       0       2       0                               0D   4360
     110    4320       0       0       0                        01010000D   4361
     110       0       0       2       0                               0D   4362
     126    4322       0       0       0                        01010500D   4363
     126       0       0       2       0                               0D   4364
     110    4324       0       0       0                        01010000D   4365
     110       0       0       2       0                               0D   4366
     126    4326       0       0       0                        01010500D   4367
     126       0       0       2       0                               0D   4368
     110    4328       0       0       0                        01010000D   4369
     110       0       0       2       0                               0D   4370
     126    4330       0       0       0                        01010500D   4371
     126       0       0       2       0                               0D   4372
     110    4332       0       0       0                        01010000D   4373
     110       0       0       2       0                               0D   4374
     126    4334       0       0       0                        01010500D   4375
     126       0       0       2       0                               0D   4376
     110    4336       0       0       0                        01010000D   4377
     110       0       0       2       0                               0D   4378
     126    4338       0       0       0                        01010500D   4379
     126       0       0       2       0                               0D   4380
     110    4340       0       0       0                        01010000D   4381
     110       0       0       2       0                               0D   4382
     126    4342       0       0       0                        01010500D   4383
     126       0       0       2       0                               0D   4384
     110    4344       0       0       0                        01010000D   4385
     110       0       0       2       0                               0D   4386
     126    4346       0       0       0                        01010500D   4387
     126       0       0       2       0                               0D   4388
     110    4348       0       0       0                        01010000D   4389
     110       0       0       2       0                               0D   4390
     126    4350       0       0       0                        01010500D   4391
     126       0       0       2       0                               0D   4392
     110    4352       0       0       0                        01010000D   4393
     110       0       0       2       0                               0D   4394
     126    4354       0       0       0                        01010500D   4395
     126       0       0       2       0                               0D   4396
     110    4356       0       0       0                        01010000D   4397
     110       0       0       2       0                               0D   4398
     126    4358       0       0       0                        01010500D   4399
     126       0       0       2       0                               0D   4400
     110    4360       0       0       0                        01010000D   4401
     110       0       0       2       0                               0D   4402
     126    4362       0       0       0                        01010500D   4403
     126       0       0       2       0                               0D   4404
     110    4364       0       0       0                        01010000D   4405
     110       0       0       2       0                               0D   4406
     126    4366       0       0       0                        01010500D   4407
     126       0       0       2       0                               0D   4408
     110    4368       0       0       0                        01010000D   4409
     110       0       0       2       0                               0D   4410
     126    4370       0       0       0                        01010500D   4411
     126       0       0       2       0                               0D   4412
     110    4372       0       0       0                        01010000D   4413
     110       0       0       2       0                               0D   4414
     126    4374       0       0       0                        01010500D   4415
     126       0       0       2       0                               0D   4416
     110    4376       0       0       0                        01010000D   4417
     110       0       0       2       0                               0D   4418
     126    4378       0       0       0                        01010500D   4419
     126       0       0       2       0                               0D   4420
     110    4380       0       0       0                        01010000D   4421
     110       0       0       2       0                               0D   4422
     126    4382       0       0       0                        01010500D   4423
     126       0       0       2       0                               0D   4424
     110    4384       0       0       0                        01010000D   4425
     110       0       0       2       0                               0D   4426
     126    4386       0       0       0                        01010500D   4427
     126       0       0       2       0                               0D   4428
     110    4388       0       0       0                        01010000D   4429
     110       0       0       2       0                               0D   4430
     126    4390       0       0       0                        01010500D   4431
     126       0       0       2       0                               0D   4432
     110    4392       0       0       0                        01010000D   4433
     110       0       0       2       0                               0D   4434
     126    4394       0       0       0                        01010500D   4435
     126       0       0       2       0                               0D   4436
     110    4396       0       0       0                        01010000D   4437
     110       0       0       2       0                               0D   4438
     126    4398       0       0       0                        01010500D   4439
     126       0       0       2       0                               0D   4440
     110    4400       0       0       0                        01010000D   4441
     110       0       0       2       0                               0D   4442
     126    4402       0       0       0                        01010500D   4443
     126       0       0       2       0                               0D   4444
     110    4404       0       0       0                        01010000D   4445
     110       0       0       2       0                               0D   4446
     126    4406       0       0       0                        01010500D   4447
     126       0       0       2       0                               0D   4448
     110    4408       0       0       0                        01010000D   4449
     110       0       0       2       0                               0D   4450
     126    4410       0       0       0                        01010500D   4451
     126       0       0       2       0                               0D   4452
     110    4412       0       0       0                        01010000D   4453
     110       0       0       2       0                               0D   4454
     126    4414       0       0       0                        01010500D   4455
     126       0       0       2       0                               0D   4456
     110    4416       0       0       0                        01010000D   4457
     110       0       0       2       0                               0D   4458
     126    4418       0       0       0                        01010500D   4459
     126       0       0       2       0                               0D   4460
     110    4420       0       0       0                        01010000D   4461
     110       0       0       2       0                               0D   4462
     126    4422       0       0       0                        01010500D   4463
     126       0       0       2       0                               0D   4464
     110    4424       0       0       0                        01010000D   4465
     110       0       0       2       0                               0D   4466
     126    4426       0       0       0                        01010500D   4467
     126       0       0       2       0                               0D   4468
     110    4428       0       0       0                        01010000D   4469
     110       0       0       2       0                               0D   4470
     126    4430       0       0       0                        01010500D   4471
     126       0       0       2       0                               0D   4472
     110    4432       0       0       0                        01010000D   4473
     110       0       0       2       0                               0D   4474
     126    4434       0       0       0                        01010500D   4475
     126       0       0       2       0                               0D   4476
     110    4436       0       0       0                        01010000D   4477
     110       0       0       2       0                               0D   4478
     126    4438       0       0       0                        01010500D   4479
     126       0       0       2       0                               0D   4480
     110    4440       0       0       0                        01010000D   4481
     110       0       0       2       0                               0D   4482
     126    4442       0       0       0                        01010500D   4483
     126       0       0       2       0                               0D   4484
     110    4444       0       0       0                        01010000D   4485
     110       0       0       2       0                               0D   4486
     126    4446       0       0       0                        01010500D   4487
     126       0       0       2       0                               0D   4488
     110    4448       0       0       0                        01010000D   4489
     110       0       0       2       0                               0D   4490
     126    4450       0       0       0                        01010500D   4491
     126       0       0       2       0                               0D   4492
     110    4452       0       0       0                        01010000D   4493
     110       0       0       2       0                               0D   4494
     126    4454       0       0       0                        01010500D   4495
     126       0       0       2       0                               0D   4496
     110    4456       0       0       0                        01010000D   4497
     110       0       0       2       0                               0D   4498
     126    4458       0       0       0                        01010500D   4499
     126       0       0       2       0                               0D   4500
     110    4460       0       0       0                        01010000D   4501
     110       0       0       2       0                               0D   4502
     126    4462       0       0       0                        01010500D   4503
     126       0       0       2       0                               0D   4504
     110    4464       0       0       0                        01010000D   4505
     110       0       0       2       0                               0D   4506
     126    4466       0       0       0                        01010500D   4507
     126       0       0       2       0                               0D   4508
     110    4468       0       0       0                        01010000D   4509
     110       0       0       2       0                               0D   4510
     126    4470       0       0       0                        01010500D   4511
     126       0       0       2       0                               0D   4512
     110    4472       0       0       0                        01010000D   4513
     110       0       0       2       0                               0D   4514
     126    4474       0       0       0                        01010500D   4515
     126       0       0       2       0                               0D   4516
     110    4476       0       0       0                        01010000D   4517
     110       0       0       2       0                               0D   4518
     126    4478       0       0       0                        01010500D   4519
     126       0       0       2       0                               0D   4520
     110    4480       0       0       0                        01010000D   4521
     110       0       0       2       0                               0D   4522
     126    4482       0       0       0                        01010500D   4523
     126       0       0       2       0                               0D   4524
     110    4484       0       0       0                        01010000D   4525
     110       0       0       2       0                               0D   4526
     126    4486       0       0       0                        01010500D   4527
     126       0       0       2       0                               0D   4528
     110    4488       0       0       0                        01010000D   4529
     110       0       0       2       0                               0D   4530
     126    4490       0       0       0                        01010500D   4531
     126       0       0       2       0                               0D   4532
     110    4492       0       0       0                        01010000D   4533
     110       0       0       2       0                               0D   4534
     126    4494       0       0       0                        01010500D   4535
     126       0       0       2       0                               0D   4536
     110    4496       0       0       0                        01010000D   4537
     110       0       0       2       0                               0D   4538
     126    4498       0       0       0                        01010500D   4539
     126       0       0       2       0                               0D   4540
     110    4500       0       0       0                        01010000D   4541
     110       0       0       2       0                               0D   4542
     126    4502       0       0       0                        01010500D   4543
     126       0       0       2       0                               0D   4544
     110    4504       0       0       0                        01010000D   4545
     110       0       0       2       0                               0D   4546
     102    4506       0       0       0                        01010500D   4547
     102       0       0       6       0                               0D   4548
     102    4512       0       0       0                        01010000D   4549
     102       0       0       6       0                               0D   4550
     142    4518       0       0       0                        00010500D   4551
     142       0       0       1       0                               0D   4552
     144    4519       0       0       0                        00000000D   4553
     144       0      -1       1       0                               0D   4554
     128    4520       0       0       0                        01010000D   4555
     128       0       0       4       0                               0D   4556
     126    4524       0       0       0                        01010500D   4557
     126       0       0       2       0                               0D   4558
     110    4526       0       0       0                        01010000D   4559
     110       0       0       2       0                               0D   4560
     126    4528       0       0       0                        01010500D   4561
     126       0       0       2       0                               0D   4562
     110    4530       0       0       0                        01010000D   4563
     110       0       0       2       0                               0D   4564
     126    4532       0       0       0                        01010500D   4565
     126       0       0       2       0                               0D   4566
     110    4534       0       0       0                        01010000D   4567
     110       0       0       2       0                               0D   4568
     126    4536       0       0       0                        01010500D   4569
     126       0       0       2       0                               0D   4570
     110    4538       0       0       0                        01010000D   4571
     110       0       0       2       0                               0D   4572
     102    4540       0       0       0                        01010500D   4573
     102       0       0       1       0                               0D   4574
     102    4541       0       0       0                        01010000D   4575
     102       0       0       1       0                               0D   4576
     142    4542       0       0       0                        00010500D   4577
     142       0       0       1       0                               0D   4578
     144    4543       0       0       0                        00000000D   4579
     144       0      -1       1       0                               0D   4580
     128    4544       0       0       0                        01010000D   4581
     128       0       0       4       0                               0D   4582
     126    4548       0       0       0                        01010500D   4583
     126       0       0       2       0                               0D   4584
     110    4550       0       0       0                        01010000D   4585
     110       0       0       2       0                               0D   4586
     126    4552       0       0       0                        01010500D   4587
     126       0       0       2       0                               0D   4588
     110    4554       0       0       0                        01010000D   4589
     110       0       0       2       0                               0D   4590
     126    4556       0       0       0                        01010500D   4591
     126       0       0       2       0                               0D   4592
     110    4558       0       0       0                        01010000D   4593
     110       0       0       2       0                               0D   4594
     126    4560       0       0       0                        01010500D   4595
     126       0       0       2       0                               0D   4596
     110    4562       0       0       0                        01010000D   4597
     110       0       0       2       0                               0D   4598
     102    4564       0       0       0                        01010500D   4599
     102       0       0       1       0                               0D   4600
     102    4565       0       0       0                        01010000D   4601
     102       0       0       1       0                               0D   4602
     142    4566       0       0       0                        00010500D   4603
     142       0       0       1       0                               0D   4604
     144    4567       0       0       0                        00000000D   4605
     144       0      -1       1       0                               0D   4606
     128    4568       0       0       0                        01010000D   4607
     128       0       0       4       0                               0D   4608
     126    4572       0       0       0                        01010500D   4609
     126       0       0       2       0                               0D   4610
     110    4574       0       0       0                        01010000D   4611
     110       0       0       2       0                               0D   4612
     126    4576       0       0       0                        01010500D   4613
     126       0       0       2       0                               0D   4614
     110    4578       0       0       0                        01010000D   4615
     110       0       0       2       0                               0D   4616
     126    4580       0       0       0                        01010500D   4617
     126       0       0       2       0                               0D   4618
     110    4582       0       0       0                        01010000D   4619
     110       0       0       2       0                               0D   4620
     126    4584       0       0       0                        01010500D   4621
     126       0       0       2       0                               0D   4622
     110    4586       0       0       0                        01010000D   4623
     110       0       0       2       0                               0D   4624
     102    4588       0       0       0                        01010500D   4625
     102       0       0       1       0                               0D   4626
     102    4589       0       0       0                        01010000D   4627
     102       0       0       1       0                               0D   4628
     142    4590       0       0       0                        00010500D   4629
     142       0       0       1       0                               0D   4630
     144    4591       0       0       0                        00000000D   4631
     144       0      -1       1       0                               0D   4632
     128    4592       0       0       0                        01010000D   4633
     128       0       0       4       0                               0D   4634
     126    4596       0       0       0                        01010500D   4635
     126       0       0       2       0                               0D   4636
     110    4598       0       0       0                        01010000D   4637
     110       0       0       2       0                               0D   4638
     126    4600       0       0       0                        01010500D   4639
     126       0       0       2       0                               0D   4640
     110    4602       0       0       0                        01010000D   4641
     110       0       0       2       0                               0D   4642
     126    4604       0       0       0                        01010500D   4643
     126       0       0       2       0                               0D   4644
     110    4606       0       0       0                        01010000D   4645
     110       0       0       2       0                               0D   4646
     126    4608       0       0       0                        01010500D   4647
     126       0       0       2       0                               0D   4648
     110    4610       0       0       0                        01010000D   4649
     110       0       0       2       0                               0D   4650
     102    4612       0       0       0                        01010500D   4651
     102       0       0       1       0                               0D   4652
     102    4613       0       0       0                        01010000D   4653
     102       0       0       1       0                               0D   4654
     142    4614       0       0       0                        00010500D   4655
     142       0       0       1       0                               0D   4656
     144    4615       0       0       0                        00000000D   4657
     144       0      -1       1       0                               0D   4658
     128    4616       0       0       0                        01010000D   4659
     128       0       0       4       0                               0D   4660
     126    4620       0       0       0                        01010500D   4661
     126       0       0       2       0                               0D   4662
     110    4622       0       0       0                        01010000D   4663
     110       0       0       2       0                               0D   4664
     126    4624       0       0       0                        01010500D   4665
     126       0       0       2       0                               0D   4666
     110    4626       0       0       0                        01010000D   4667
     110       0       0       2       0                               0D   4668
     126    4628       0       0       0                        01010500D   4669
     126       0       0       2       0                               0D   4670
     110    4630       0       0       0                        01010000D   4671
     110       0       0       2       0                               0D   4672
     126    4632       0       0       0                        01010500D   4673
     126       0       0       2       0                               0D   4674
     110    4634       0       0       0                        01010000D   4675
     110       0       0       2       0                               0D   4676
     102    4636       0       0       0                        01010500D   4677
     102       0       0       1       0                               0D   4678
     102    4637       0       0       0                        01010000D   4679
     102       0       0       1       0                               0D   4680
     142    4638       0       0       0                        00010500D   4681
     142       0       0       1       0                               0D   4682
     144    4639       0       0       0                        00000000D   4683
     144       0      -1       1       0                               0D   4684
     110    4640       0       0       0                        01010000D   4685
     110       0       0       2       0                               0D   4686
     110    4642       0       0       0                        01010000D   4687
     110       0       0       2       0                               0D   4688
     120    4644       0       0       0                        01010000D   4689
     120       0       0       1       0                               0D   4690
     126    4645       0       0       0                        01010500D   4691
     126       0       0       2       0                               0D   4692
     110    4647       0       0       0                        01010000D   4693
     110       0       0       2       0                               0D   4694
     126    4649       0       0       0                        01010500D   4695
     126       0       0       2       0                               0D   4696
     124    4651       0       0       0                        00000000D   4697
     124       0       0       4       0                               0D   4698
     100    4655       0       0       0            4697        01010000D   4699
     100       0       0       2       0                               0D   4700
     126    4657       0       0       0                        01010500D   4701
     126       0       0       2       0                               0D   4702
     110    4659       0       0       0                        01010000D   4703
     110       0       0       2       0                               0D   4704
     126    4661       0       0       0                        01010500D   4705
     126       0       0       2       0                               0D   4706
     124    4663       0       0       0                        00000000D   4707
     124       0       0       4       0                               0D   4708
     100    4667       0       0       0            4707        01010000D   4709
     100       0       0       2       0                               0D   4710
     102    4669       0       0       0                        01010500D   4711
     102       0       0       1       0                               0D   4712
     102    4670       0       0       0                        01010000D   4713
     102       0       0       1       0                               0D   4714
     142    4671       0       0       0                        00010500D   4715
     142       0       0       1       0                               0D   4716
     144    4672       0       0       0                        00000000D   4717
     144       0      -1       1       0                               0D   4718
     128    4673       0       0       0                        01010000D   4719
     128       0       0       4       0                               0D   4720
     126    4677       0       0       0                        01010500D   4721
     126       0       0       2       0                               0D   4722
     110    4679       0       0       0                        01010000D   4723
     110       0       0       2       0                               0D   4724
     126    4681       0       0       0                        01010500D   4725
     126       0       0       2       0                               0D   4726
     110    4683       0       0       0                        01010000D   4727
     110       0       0       2       0                               0D   4728
     126    4685       0       0       0                        01010500D   4729
     126       0       0       2       0                               0D   4730
     110    4687       0       0       0                        01010000D   4731
     110       0       0       2       0                               0D   4732
     126    4689       0       0       0                        01010500D   4733
     126       0       0       2       0                               0D   4734
     110    4691       0       0       0                        01010000D   4735
     110       0       0       2       0                               0D   4736
     102    4693       0       0       0                        01010500D   4737
     102       0       0       1       0                               0D   4738
     102    4694       0       0       0                        01010000D   4739
     102       0       0       1       0                               0D   4740
     142    4695       0       0       0                        00010500D   4741
     142       0       0       1       0                               0D   4742
     144    4696       0       0       0                        00000000D   4743
     144       0      -1       1       0                               0D   4744
     128    4697       0       0       0                        01010000D   4745
     128       0       0       4       0                               0D   4746
     126    4701       0       0       0                        01010500D   4747
     126       0       0       2       0                               0D   4748
     110    4703       0       0       0                        01010000D   4749
     110       0       0       2       0                               0D   4750
     126    4705       0       0       0                        01010500D   4751
     126       0       0       2       0                               0D   4752
     110    4707       0       0       0                        01010000D   4753
     110       0       0       2       0                               0D   4754
     126    4709       0       0       0                        01010500D   4755
     126       0       0       2       0                               0D   4756
     110    4711       0       0       0                        01010000D   4757
     110       0       0       2       0                               0D   4758
     126    4713       0       0       0                        01010500D   4759
     126       0       0       2       0                               0D   4760
     110    4715       0       0       0                        01010000D   4761
     110       0       0       2       0                               0D   4762
     102    4717       0       0       0                        01010500D   4763
     102       0       0       1       0                               0D   4764
     102    4718       0       0       0                        01010000D   4765
     102       0       0       1       0                               0D   4766
     142    4719       0       0       0                        00010500D   4767
     142       0       0       1       0                               0D   4768
     144    4720       0       0       0                        00000000D   4769
     144       0      -1       1       0                               0D   4770
     110    4721       0       0       0                        01010000D   4771
     110       0       0       2       0                               0D   4772
     110    4723       0       0       0                        01010000D   4773
     110       0       0       2       0                               0D   4774
     120    4725       0       0       0                        01010000D   4775
     120       0       0       1       0                               0D   4776
     126    4726       0       0       0                        01010500D   4777
     126       0       0       2       0                               0D   4778
     110    4728       0       0       0                        01010000D   4779
     110       0       0       2       0                               0D   4780
     126    4730       0       0       0                        01010500D   4781
     126       0       0       2       0                               0D   4782
     124    4732       0       0       0                        00000000D   4783
     124       0       0       4       0                               0D   4784
     100    4736       0       0       0            4783        01010000D   4785
     100       0       0       2       0                               0D   4786
     126    4738       0       0       0                        01010500D   4787
     126       0       0       2       0                               0D   4788
     110    4740       0       0       0                        01010000D   4789
     110       0       0       2       0                               0D   4790
     126    4742       0       0       0                        01010500D   4791
     126       0       0       2       0                               0D   4792
     124    4744       0       0       0                        00000000D   4793
     124       0       0       4       0                               0D   4794
     100    4748       0       0       0            4793        01010000D   4795
     100       0       0       2       0                               0D   4796
     102    4750       0       0       0                        01010500D   4797
     102       0       0       1       0                               0D   4798
     102    4751       0       0       0                        01010000D   4799
     102       0       0       1       0                               0D   4800
     142    4752       0       0       0                        00010500D   4801
     142       0       0       1       0                               0D   4802
     144    4753       0       0       0                        00000000D   4803
     144       0      -1       1       0                               0D   4804
     128    4754       0       0       0                        01010000D   4805
     128       0       0       4       0                               0D   4806
     126    4758       0       0       0                        01010500D   4807
     126       0       0       2       0                               0D   4808
     110    4760       0       0       0                        01010000D   4809
     110       0       0       2       0                               0D   4810
     126    4762       0       0       0                        01010500D   4811
     126       0       0       2       0                               0D   4812
     110    4764       0       0       0                        01010000D   4813
     110       0       0       2       0                               0D   4814
     126    4766       0       0       0                        01010500D   4815
     126       0       0       2       0                               0D   4816
     110    4768       0       0       0                        01010000D   4817
     110       0       0       2       0                               0D   4818
     126    4770       0       0       0                        01010500D   4819
     126       0       0       2       0                               0D   4820
     110    4772       0       0       0                        01010000D   4821
     110       0       0       2       0                               0D   4822
     102    4774       0       0       0                        01010500D   4823
     102       0       0       1       0                               0D   4824
     102    4775       0       0       0                        01010000D   4825
     102       0       0       1       0                               0D   4826
     142    4776       0       0       0                        00010500D   4827
     142       0       0       1       0                               0D   4828
     144    4777       0       0       0                        00000000D   4829
     144       0      -1       1       0                               0D   4830
     128    4778       0       0       0                        01010000D   4831
     128       0       0       4       0                               0D   4832
     126    4782       0       0       0                        01010500D   4833
     126       0       0       2       0                               0D   4834
     110    4784       0       0       0                        01010000D   4835
     110       0       0       2       0                               0D   4836
     126    4786       0       0       0                        01010500D   4837
     126       0       0       2       0                               0D   4838
     110    4788       0       0       0                        01010000D   4839
     110       0       0       2       0                               0D   4840
     126    4790       0       0       0                        01010500D   4841
     126       0       0       2       0                               0D   4842
     110    4792       0       0       0                        01010000D   4843
     110       0       0       2       0                               0D   4844
     126    4794       0       0       0                        01010500D   4845
     126       0       0       2       0                               0D   4846
     110    4796       0       0       0                        01010000D   4847
     110       0       0       2       0                               0D   4848
     102    4798       0       0       0                        01010500D   4849
     102       0       0       1       0                               0D   4850
     102    4799       0       0       0                        01010000D   4851
     102       0       0       1       0                               0D   4852
     142    4800       0       0       0                        00010500D   4853
     142       0       0       1       0                               0D   4854
     144    4801       0       0       0                        00000000D   4855
     144       0      -1       1       0                               0D   4856
     128    4802       0       0       0                        01010000D   4857
     128       0       0       4       0                               0D   4858
     126    4806       0       0       0                        01010500D   4859
     126       0       0       2       0                               0D   4860
     110    4808       0       0       0                        01010000D   4861
     110       0       0       2       0                               0D   4862
     126    4810       0       0       0                        01010500D   4863
     126       0       0       2       0                               0D   4864
     110    4812       0       0       0                        01010000D   4865
     110       0       0       2       0                               0D   4866
     126    4814       0       0       0                        01010500D   4867
     126       0       0       2       0                               0D   4868
     110    4816       0       0       0                        01010000D   4869
     110       0       0       2       0                               0D   4870
     126    4818       0       0       0                        01010500D   4871
     126       0       0       2       0                               0D   4872
     110    4820       0       0       0                        01010000D   4873
     110       0       0       2       0                               0D   4874
     102    4822       0       0       0                        01010500D   4875
     102       0       0       1       0                               0D   4876
     102    4823       0       0       0                        01010000D   4877
     102       0       0       1       0                               0D   4878
     142    4824       0       0       0                        00010500D   4879
     142       0       0       1       0                               0D   4880
     144    4825       0       0       0                        00000000D   4881
     144       0      -1       1       0                               0D   4882
     128    4826       0       0       0                        01010000D   4883
     128       0       0       4       0                               0D   4884
     126    4830       0       0       0                        01010500D   4885
     126       0       0       2       0                               0D   4886
     110    4832       0       0       0                        01010000D   4887
     110       0       0       2       0                               0D   4888
     126    4834       0       0       0                        01010500D   4889
     126       0       0       2       0                               0D   4890
     110    4836       0       0       0                        01010000D   4891
     110       0       0       2       0                               0D   4892
     126    4838       0       0       0                        01010500D   4893
     126       0       0       2       0                               0D   4894
     110    4840       0       0       0                        01010000D   4895
     110       0       0       2       0                               0D   4896
     126    4842       0       0       0                        01010500D   4897
     126       0       0       2       0                               0D   4898
     110    4844       0       0       0                        01010000D   4899
     110       0       0       2       0                               0D   4900
     102    4846       0       0       0                        01010500D   4901
     102       0       0       1       0                               0D   4902
     102    4847       0       0       0                        01010000D   4903
     102       0       0       1       0                               0D   4904
     142    4848       0       0       0                        00010500D   4905
     142       0       0       1       0                               0D   4906
     144    4849       0       0       0                        00000000D   4907
     144       0      -1       1       0                               0D   4908
     128    4850       0       0       0                        01010000D   4909
     128       0       0       4       0                               0D   4910
     126    4854       0       0       0                        01010500D   4911
     126       0       0       2       0                               0D   4912
     110    4856       0       0       0                        01010000D   4913
     110       0       0       2       0                               0D   4914
     126    4858       0       0       0                        01010500D   4915
     126       0       0       2       0                               0D   4916
     110    4860       0       0       0                        01010000D   4917
     110       0       0       2       0                               0D   4918
     126    4862       0       0       0                        01010500D   4919
     126       0       0       2       0                               0D   4920
     110    4864       0       0       0                        01010000D   4921
     110       0       0       2       0                               0D   4922
     126    4866       0       0       0                        01010500D   4923
     126       0       0       2       0                               0D   4924
     110    4868       0       0       0                        01010000D   4925
     110       0       0       2       0                               0D   4926
     102    4870       0       0       0                        01010500D   4927
     102       0       0       1       0                               0D   4928
     102    4871       0       0       0                        01010000D   4929
     102       0       0       1       0                               0D   4930
     142    4872       0       0       0                        00010500D   4931
     142       0       0       1       0                               0D   4932
[truncated: 756,298 more chars]
