# Supplementary material for: Modular microfluidics enables kinetic insight from time-resolved cryo-EM
Source: Nat Commun. 2020 Jul 10;11:3465. doi: 10.1038/s41467-020-17230-4 (PMC7351747; doi:10.1038/s41467-020-17230-4)
Supplement: Supplementary file 8 — Supplementary Data 6 [file 41467_2020_17230_MOESM8_ESM.txt]

SolidWorks IGES file using analytic representation for surfaces         S      1
1H,,1H;,12H400ms Comsol,95HZ:\home\users\nasresmo\Manufacturing and MicrG      1
ofluidics\PDMS(Mixing chip)\400ms\400ms Comsol.IGS,15HSolidWorks 2019,  G      2
15HSolidWorks 2019,32,308,15,308,15,12H400ms Comsol,1.,2,2HMM,50,0.125, G      3
13H200113.184051,1E-08,499990.,8Hnasresmo,,11,0,13H200113.184051;       G      4
     314       1       0       0       0                        00000200D      1
     314       0       8       1       0                               0D      2
     128       2       0       0       0                        01010000D      3
     128       0       0       4       0                               0D      4
     126       6       0       0       0                        01010500D      5
     126       0       0       2       0                               0D      6
     110       8       0       0       0                        01010000D      7
     110       0       0       2       0                               0D      8
     126      10       0       0       0                        01010500D      9
     126       0       0       2       0                               0D     10
     110      12       0       0       0                        01010000D     11
     110       0       0       2       0                               0D     12
     126      14       0       0       0                        01010500D     13
     126       0       0       2       0                               0D     14
     110      16       0       0       0                        01010000D     15
     110       0       0       2       0                               0D     16
     126      18       0       0       0                        01010500D     17
     126       0       0       2       0                               0D     18
     110      20       0       0       0                        01010000D     19
     110       0       0       2       0                               0D     20
     102      22       0       0       0                        01010500D     21
     102       0       0       1       0                               0D     22
     102      23       0       0       0                        01010000D     23
     102       0       0       1       0                               0D     24
     142      24       0       0       0                        00010500D     25
     142       0       0       1       0                               0D     26
     144      25       0       0       0                        00000000D     27
     144       0      -1       1       0                               0D     28
     128      26       0       0       0                        01010000D     29
     128       0       0       4       0                               0D     30
     126      30       0       0       0                        01010500D     31
     126       0       0       2       0                               0D     32
     110      32       0       0       0                        01010000D     33
     110       0       0       2       0                               0D     34
     126      34       0       0       0                        01010500D     35
     126       0       0       2       0                               0D     36
     110      36       0       0       0                        01010000D     37
     110       0       0       2       0                               0D     38
     126      38       0       0       0                        01010500D     39
     126       0       0       2       0                               0D     40
     110      40       0       0       0                        01010000D     41
     110       0       0       2       0                               0D     42
     126      42       0       0       0                        01010500D     43
     126       0       0       2       0                               0D     44
     110      44       0       0       0                        01010000D     45
     110       0       0       2       0                               0D     46
     102      46       0       0       0                        01010500D     47
     102       0       0       1       0                               0D     48
     102      47       0       0       0                        01010000D     49
     102       0       0       1       0                               0D     50
     142      48       0       0       0                        00010500D     51
     142       0       0       1       0                               0D     52
     144      49       0       0       0                        00000000D     53
     144       0      -1       1       0                               0D     54
     128      50       0       0       0                        01010000D     55
     128       0       0       4       0                               0D     56
     126      54       0       0       0                        01010500D     57
     126       0       0       2       0                               0D     58
     110      56       0       0       0                        01010000D     59
     110       0       0       2       0                               0D     60
     126      58       0       0       0                        01010500D     61
     126       0       0       2       0                               0D     62
     110      60       0       0       0                        01010000D     63
     110       0       0       2       0                               0D     64
     126      62       0       0       0                        01010500D     65
     126       0       0       2       0                               0D     66
     110      64       0       0       0                        01010000D     67
     110       0       0       2       0                               0D     68
     126      66       0       0       0                        01010500D     69
     126       0       0       2       0                               0D     70
     110      68       0       0       0                        01010000D     71
     110       0       0       2       0                               0D     72
     102      70       0       0       0                        01010500D     73
     102       0       0       1       0                               0D     74
     102      71       0       0       0                        01010000D     75
     102       0       0       1       0                               0D     76
     142      72       0       0       0                        00010500D     77
     142       0       0       1       0                               0D     78
     144      73       0       0       0                        00000000D     79
     144       0      -1       1       0                               0D     80
     128      74       0       0       0                        01010000D     81
     128       0       0       4       0                               0D     82
     126      78       0       0       0                        01010500D     83
     126       0       0       2       0                               0D     84
     110      80       0       0       0                        01010000D     85
     110       0       0       2       0                               0D     86
     126      82       0       0       0                        01010500D     87
     126       0       0       2       0                               0D     88
     110      84       0       0       0                        01010000D     89
     110       0       0       2       0                               0D     90
     126      86       0       0       0                        01010500D     91
     126       0       0       2       0                               0D     92
     110      88       0       0       0                        01010000D     93
     110       0       0       2       0                               0D     94
     126      90       0       0       0                        01010500D     95
     126       0       0       2       0                               0D     96
     110      92       0       0       0                        01010000D     97
     110       0       0       2       0                               0D     98
     102      94       0       0       0                        01010500D     99
     102       0       0       1       0                               0D    100
     102      95       0       0       0                        01010000D    101
     102       0       0       1       0                               0D    102
     142      96       0       0       0                        00010500D    103
     142       0       0       1       0                               0D    104
     144      97       0       0       0                        00000000D    105
     144       0      -1       1       0                               0D    106
     128      98       0       0       0                        01010000D    107
     128       0       0       4       0                               0D    108
     126     102       0       0       0                        01010500D    109
     126       0       0       2       0                               0D    110
     110     104       0       0       0                        01010000D    111
     110       0       0       2       0                               0D    112
     126     106       0       0       0                        01010500D    113
     126       0       0       2       0                               0D    114
     110     108       0       0       0                        01010000D    115
     110       0       0       2       0                               0D    116
     126     110       0       0       0                        01010500D    117
     126       0       0       2       0                               0D    118
     110     112       0       0       0                        01010000D    119
     110       0       0       2       0                               0D    120
     126     114       0       0       0                        01010500D    121
     126       0       0       2       0                               0D    122
     110     116       0       0       0                        01010000D    123
     110       0       0       2       0                               0D    124
     102     118       0       0       0                        01010500D    125
     102       0       0       1       0                               0D    126
     102     119       0       0       0                        01010000D    127
     102       0       0       1       0                               0D    128
     142     120       0       0       0                        00010500D    129
     142       0       0       1       0                               0D    130
     144     121       0       0       0                        00000000D    131
     144       0      -1       1       0                               0D    132
     128     122       0       0       0                        01010000D    133
     128       0       0       4       0                               0D    134
     126     126       0       0       0                        01010500D    135
     126       0       0       2       0                               0D    136
     110     128       0       0       0                        01010000D    137
     110       0       0       2       0                               0D    138
     126     130       0       0       0                        01010500D    139
     126       0       0       2       0                               0D    140
     110     132       0       0       0                        01010000D    141
     110       0       0       2       0                               0D    142
     126     134       0       0       0                        01010500D    143
     126       0       0       2       0                               0D    144
     110     136       0       0       0                        01010000D    145
     110       0       0       2       0                               0D    146
     126     138       0       0       0                        01010500D    147
     126       0       0       2       0                               0D    148
     110     140       0       0       0                        01010000D    149
     110       0       0       2       0                               0D    150
     102     142       0       0       0                        01010500D    151
     102       0       0       1       0                               0D    152
     102     143       0       0       0                        01010000D    153
     102       0       0       1       0                               0D    154
     142     144       0       0       0                        00010500D    155
     142       0       0       1       0                               0D    156
     144     145       0       0       0                        00000000D    157
     144       0      -1       1       0                               0D    158
     128     146       0       0       0                        01010000D    159
     128       0       0       4       0                               0D    160
     126     150       0       0       0                        01010500D    161
     126       0       0       2       0                               0D    162
     110     152       0       0       0                        01010000D    163
     110       0       0       2       0                               0D    164
     126     154       0       0       0                        01010500D    165
     126       0       0       2       0                               0D    166
     110     156       0       0       0                        01010000D    167
     110       0       0       2       0                               0D    168
     126     158       0       0       0                        01010500D    169
     126       0       0       2       0                               0D    170
     110     160       0       0       0                        01010000D    171
     110       0       0       2       0                               0D    172
     126     162       0       0       0                        01010500D    173
     126       0       0       2       0                               0D    174
     110     164       0       0       0                        01010000D    175
     110       0       0       2       0                               0D    176
     102     166       0       0       0                        01010500D    177
     102       0       0       1       0                               0D    178
     102     167       0       0       0                        01010000D    179
     102       0       0       1       0                               0D    180
     142     168       0       0       0                        00010500D    181
     142       0       0       1       0                               0D    182
     144     169       0       0       0                        00000000D    183
     144       0      -1       1       0                               0D    184
     128     170       0       0       0                        01010000D    185
     128       0       0       4       0                               0D    186
     126     174       0       0       0                        01010500D    187
     126       0       0       2       0                               0D    188
     110     176       0       0       0                        01010000D    189
     110       0       0       2       0                               0D    190
     126     178       0       0       0                        01010500D    191
     126       0       0       2       0                               0D    192
     110     180       0       0       0                        01010000D    193
     110       0       0       2       0                               0D    194
     126     182       0       0       0                        01010500D    195
     126       0       0       2       0                               0D    196
     110     184       0       0       0                        01010000D    197
     110       0       0       2       0                               0D    198
     126     186       0       0       0                        01010500D    199
     126       0       0       2       0                               0D    200
     110     188       0       0       0                        01010000D    201
     110       0       0       2       0                               0D    202
     102     190       0       0       0                        01010500D    203
     102       0       0       1       0                               0D    204
     102     191       0       0       0                        01010000D    205
     102       0       0       1       0                               0D    206
     142     192       0       0       0                        00010500D    207
     142       0       0       1       0                               0D    208
     144     193       0       0       0                        00000000D    209
     144       0      -1       1       0                               0D    210
     128     194       0       0       0                        01010000D    211
     128       0       0       4       0                               0D    212
     126     198       0       0       0                        01010500D    213
     126       0       0       2       0                               0D    214
     110     200       0       0       0                        01010000D    215
     110       0       0       2       0                               0D    216
     126     202       0       0       0                        01010500D    217
     126       0       0       2       0                               0D    218
     110     204       0       0       0                        01010000D    219
     110       0       0       2       0                               0D    220
     126     206       0       0       0                        01010500D    221
     126       0       0       2       0                               0D    222
     110     208       0       0       0                        01010000D    223
     110       0       0       2       0                               0D    224
     126     210       0       0       0                        01010500D    225
     126       0       0       2       0                               0D    226
     110     212       0       0       0                        01010000D    227
     110       0       0       2       0                               0D    228
     102     214       0       0       0                        01010500D    229
     102       0       0       1       0                               0D    230
     102     215       0       0       0                        01010000D    231
     102       0       0       1       0                               0D    232
     142     216       0       0       0                        00010500D    233
     142       0       0       1       0                               0D    234
     144     217       0       0       0                        00000000D    235
     144       0      -1       1       0                               0D    236
     128     218       0       0       0                        01010000D    237
     128       0       0       4       0                               0D    238
     126     222       0       0       0                        01010500D    239
     126       0       0       2       0                               0D    240
     110     224       0       0       0                        01010000D    241
     110       0       0       2       0                               0D    242
     126     226       0       0       0                        01010500D    243
     126       0       0       2       0                               0D    244
     110     228       0       0       0                        01010000D    245
     110       0       0       2       0                               0D    246
     126     230       0       0       0                        01010500D    247
     126       0       0       2       0                               0D    248
     110     232       0       0       0                        01010000D    249
     110       0       0       2       0                               0D    250
     126     234       0       0       0                        01010500D    251
     126       0       0       2       0                               0D    252
     110     236       0       0       0                        01010000D    253
     110       0       0       2       0                               0D    254
     102     238       0       0       0                        01010500D    255
     102       0       0       1       0                               0D    256
     102     239       0       0       0                        01010000D    257
     102       0       0       1       0                               0D    258
     142     240       0       0       0                        00010500D    259
     142       0       0       1       0                               0D    260
     144     241       0       0       0                        00000000D    261
     144       0      -1       1       0                               0D    262
     128     242       0       0       0                        01010000D    263
     128       0       0       4       0                               0D    264
     126     246       0       0       0                        01010500D    265
     126       0       0       2       0                               0D    266
     110     248       0       0       0                        01010000D    267
     110       0       0       2       0                               0D    268
     126     250       0       0       0                        01010500D    269
     126       0       0       2       0                               0D    270
     110     252       0       0       0                        01010000D    271
     110       0       0       2       0                               0D    272
     126     254       0       0       0                        01010500D    273
     126       0       0       2       0                               0D    274
     110     256       0       0       0                        01010000D    275
     110       0       0       2       0                               0D    276
     126     258       0       0       0                        01010500D    277
     126       0       0       2       0                               0D    278
     110     260       0       0       0                        01010000D    279
     110       0       0       2       0                               0D    280
     102     262       0       0       0                        01010500D    281
     102       0       0       1       0                               0D    282
     102     263       0       0       0                        01010000D    283
     102       0       0       1       0                               0D    284
     142     264       0       0       0                        00010500D    285
     142       0       0       1       0                               0D    286
     144     265       0       0       0                        00000000D    287
     144       0      -1       1       0                               0D    288
     110     266       0       0       0                        01010000D    289
     110       0       0       2       0                               0D    290
     110     268       0       0       0                        01010000D    291
     110       0       0       2       0                               0D    292
     120     270       0       0       0                        01010000D    293
     120       0       0       1       0                               0D    294
     126     271       0       0       0                        01010500D    295
     126       0       0       2       0                               0D    296
     110     273       0       0       0                        01010000D    297
     110       0       0       2       0                               0D    298
     126     275       0       0       0                        01010500D    299
     126       0       0       2       0                               0D    300
     124     277       0       0       0                        00000000D    301
     124       0       0       4       0                               0D    302
     100     281       0       0       0             301        01010000D    303
     100       0       0       2       0                               0D    304
     126     283       0       0       0                        01010500D    305
     126       0       0       2       0                               0D    306
     110     285       0       0       0                        01010000D    307
     110       0       0       2       0                               0D    308
     126     287       0       0       0                        01010500D    309
     126       0       0       2       0                               0D    310
     124     289       0       0       0                        00000000D    311
     124       0       0       4       0                               0D    312
     100     293       0       0       0             311        01010000D    313
     100       0       0       2       0                               0D    314
     102     295       0       0       0                        01010500D    315
     102       0       0       1       0                               0D    316
     102     296       0       0       0                        01010000D    317
     102       0       0       1       0                               0D    318
     142     297       0       0       0                        00010500D    319
     142       0       0       1       0                               0D    320
     144     298       0       0       0                        00000000D    321
     144       0      -1       1       0                               0D    322
     128     299       0       0       0                        01010000D    323
     128       0       0       4       0                               0D    324
     126     303       0       0       0                        01010500D    325
     126       0       0       2       0                               0D    326
     110     305       0       0       0                        01010000D    327
     110       0       0       2       0                               0D    328
     126     307       0       0       0                        01010500D    329
     126       0       0       2       0                               0D    330
     110     309       0       0       0                        01010000D    331
     110       0       0       2       0                               0D    332
     126     311       0       0       0                        01010500D    333
     126       0       0       2       0                               0D    334
     110     313       0       0       0                        01010000D    335
     110       0       0       2       0                               0D    336
     126     315       0       0       0                        01010500D    337
     126       0       0       2       0                               0D    338
     110     317       0       0       0                        01010000D    339
     110       0       0       2       0                               0D    340
     102     319       0       0       0                        01010500D    341
     102       0       0       1       0                               0D    342
     102     320       0       0       0                        01010000D    343
     102       0       0       1       0                               0D    344
     142     321       0       0       0                        00010500D    345
     142       0       0       1       0                               0D    346
     144     322       0       0       0                        00000000D    347
     144       0      -1       1       0                               0D    348
     128     323       0       0       0                        01010000D    349
     128       0       0       4       0                               0D    350
     126     327       0       0       0                        01010500D    351
     126       0       0       2       0                               0D    352
     110     329       0       0       0                        01010000D    353
     110       0       0       2       0                               0D    354
     126     331       0       0       0                        01010500D    355
     126       0       0       2       0                               0D    356
     110     333       0       0       0                        01010000D    357
     110       0       0       2       0                               0D    358
     126     335       0       0       0                        01010500D    359
     126       0       0       2       0                               0D    360
     110     337       0       0       0                        01010000D    361
     110       0       0       2       0                               0D    362
     126     339       0       0       0                        01010500D    363
     126       0       0       2       0                               0D    364
     110     341       0       0       0                        01010000D    365
     110       0       0       2       0                               0D    366
     102     343       0       0       0                        01010500D    367
     102       0       0       1       0                               0D    368
     102     344       0       0       0                        01010000D    369
     102       0       0       1       0                               0D    370
     142     345       0       0       0                        00010500D    371
     142       0       0       1       0                               0D    372
     144     346       0       0       0                        00000000D    373
     144       0      -1       1       0                               0D    374
     110     347       0       0       0                        01010000D    375
     110       0       0       2       0                               0D    376
     110     349       0       0       0                        01010000D    377
     110       0       0       2       0                               0D    378
     120     351       0       0       0                        01010000D    379
     120       0       0       1       0                               0D    380
     126     352       0       0       0                        01010500D    381
     126       0       0       2       0                               0D    382
     110     354       0       0       0                        01010000D    383
     110       0       0       2       0                               0D    384
     126     356       0       0       0                        01010500D    385
     126       0       0       2       0                               0D    386
     124     358       0       0       0                        00000000D    387
     124       0       0       4       0                               0D    388
     100     362       0       0       0             387        01010000D    389
     100       0       0       2       0                               0D    390
     126     364       0       0       0                        01010500D    391
     126       0       0       2       0                               0D    392
     110     366       0       0       0                        01010000D    393
     110       0       0       2       0                               0D    394
     126     368       0       0       0                        01010500D    395
     126       0       0       2       0                               0D    396
     124     370       0       0       0                        00000000D    397
     124       0       0       4       0                               0D    398
     100     374       0       0       0             397        01010000D    399
     100       0       0       2       0                               0D    400
     102     376       0       0       0                        01010500D    401
     102       0       0       1       0                               0D    402
     102     377       0       0       0                        01010000D    403
     102       0       0       1       0                               0D    404
     142     378       0       0       0                        00010500D    405
     142       0       0       1       0                               0D    406
     144     379       0       0       0                        00000000D    407
     144       0      -1       1       0                               0D    408
     128     380       0       0       0                        01010000D    409
     128       0       0       4       0                               0D    410
     126     384       0       0       0                        01010500D    411
     126       0       0       2       0                               0D    412
     110     386       0       0       0                        01010000D    413
     110       0       0       2       0                               0D    414
     126     388       0       0       0                        01010500D    415
     126       0       0       2       0                               0D    416
     110     390       0       0       0                        01010000D    417
     110       0       0       2       0                               0D    418
     126     392       0       0       0                        01010500D    419
     126       0       0       2       0                               0D    420
     110     394       0       0       0                        01010000D    421
     110       0       0       2       0                               0D    422
     126     396       0       0       0                        01010500D    423
     126       0       0       2       0                               0D    424
     110     398       0       0       0                        01010000D    425
     110       0       0       2       0                               0D    426
     102     400       0       0       0                        01010500D    427
     102       0       0       1       0                               0D    428
     102     401       0       0       0                        01010000D    429
     102       0       0       1       0                               0D    430
     142     402       0       0       0                        00010500D    431
     142       0       0       1       0                               0D    432
     144     403       0       0       0                        00000000D    433
     144       0      -1       1       0                               0D    434
     128     404       0       0       0                        01010000D    435
     128       0       0       4       0                               0D    436
     126     408       0       0       0                        01010500D    437
     126       0       0       2       0                               0D    438
     110     410       0       0       0                        01010000D    439
     110       0       0       2       0                               0D    440
     126     412       0       0       0                        01010500D    441
     126       0       0       2       0                               0D    442
     110     414       0       0       0                        01010000D    443
     110       0       0       2       0                               0D    444
     126     416       0       0       0                        01010500D    445
     126       0       0       2       0                               0D    446
     110     418       0       0       0                        01010000D    447
     110       0       0       2       0                               0D    448
     126     420       0       0       0                        01010500D    449
     126       0       0       2       0                               0D    450
     110     422       0       0       0                        01010000D    451
     110       0       0       2       0                               0D    452
     102     424       0       0       0                        01010500D    453
     102       0       0       1       0                               0D    454
     102     425       0       0       0                        01010000D    455
     102       0       0       1       0                               0D    456
     142     426       0       0       0                        00010500D    457
     142       0       0       1       0                               0D    458
     144     427       0       0       0                        00000000D    459
     144       0      -1       1       0                               0D    460
     128     428       0       0       0                        01010000D    461
     128       0       0       4       0                               0D    462
     126     432       0       0       0                        01010500D    463
     126       0       0       2       0                               0D    464
     110     434       0       0       0                        01010000D    465
     110       0       0       2       0                               0D    466
     126     436       0       0       0                        01010500D    467
     126       0       0       2       0                               0D    468
     110     438       0       0       0                        01010000D    469
     110       0       0       2       0                               0D    470
     126     440       0       0       0                        01010500D    471
     126       0       0       2       0                               0D    472
     110     442       0       0       0                        01010000D    473
     110       0       0       2       0                               0D    474
     126     444       0       0       0                        01010500D    475
     126       0       0       2       0                               0D    476
     110     446       0       0       0                        01010000D    477
     110       0       0       2       0                               0D    478
     102     448       0       0       0                        01010500D    479
     102       0       0       1       0                               0D    480
     102     449       0       0       0                        01010000D    481
     102       0       0       1       0                               0D    482
     142     450       0       0       0                        00010500D    483
     142       0       0       1       0                               0D    484
     144     451       0       0       0                        00000000D    485
     144       0      -1       1       0                               0D    486
     128     452       0       0       0                        01010000D    487
     128       0       0       4       0                               0D    488
     126     456       0       0       0                        01010500D    489
     126       0       0       2       0                               0D    490
     110     458       0       0       0                        01010000D    491
     110       0       0       2       0                               0D    492
     126     460       0       0       0                        01010500D    493
     126       0       0       2       0                               0D    494
     110     462       0       0       0                        01010000D    495
     110       0       0       2       0                               0D    496
     126     464       0       0       0                        01010500D    497
     126       0       0       2       0                               0D    498
     110     466       0       0       0                        01010000D    499
     110       0       0       2       0                               0D    500
     126     468       0       0       0                        01010500D    501
     126       0       0       2       0                               0D    502
     110     470       0       0       0                        01010000D    503
     110       0       0       2       0                               0D    504
     102     472       0       0       0                        01010500D    505
     102       0       0       1       0                               0D    506
     102     473       0       0       0                        01010000D    507
     102       0       0       1       0                               0D    508
     142     474       0       0       0                        00010500D    509
     142       0       0       1       0                               0D    510
     144     475       0       0       0                        00000000D    511
     144       0      -1       1       0                               0D    512
     128     476       0       0       0                        01010000D    513
     128       0       0       4       0                               0D    514
     126     480       0       0       0                        01010500D    515
     126       0       0       2       0                               0D    516
     110     482       0       0       0                        01010000D    517
     110       0       0       2       0                               0D    518
     126     484       0       0       0                        01010500D    519
     126       0       0       2       0                               0D    520
     110     486       0       0       0                        01010000D    521
     110       0       0       2       0                               0D    522
     126     488       0       0       0                        01010500D    523
     126       0       0       2       0                               0D    524
     110     490       0       0       0                        01010000D    525
     110       0       0       2       0                               0D    526
     126     492       0       0       0                        01010500D    527
     126       0       0       2       0                               0D    528
     110     494       0       0       0                        01010000D    529
     110       0       0       2       0                               0D    530
     102     496       0       0       0                        01010500D    531
     102       0       0       1       0                               0D    532
     102     497       0       0       0                        01010000D    533
     102       0       0       1       0                               0D    534
     142     498       0       0       0                        00010500D    535
     142       0       0       1       0                               0D    536
     144     499       0       0       0                        00000000D    537
     144       0      -1       1       0                               0D    538
     128     500       0       0       0                        01010000D    539
     128       0       0       4       0                               0D    540
     126     504       0       0       0                        01010500D    541
     126       0       0       2       0                               0D    542
     110     506       0       0       0                        01010000D    543
     110       0       0       2       0                               0D    544
     126     508       0       0       0                        01010500D    545
     126       0       0       2       0                               0D    546
     110     510       0       0       0                        01010000D    547
     110       0       0       2       0                               0D    548
     126     512       0       0       0                        01010500D    549
     126       0       0       2       0                               0D    550
     110     514       0       0       0                        01010000D    551
     110       0       0       2       0                               0D    552
     126     516       0       0       0                        01010500D    553
     126       0       0       2       0                               0D    554
     110     518       0       0       0                        01010000D    555
     110       0       0       2       0                               0D    556
     102     520       0       0       0                        01010500D    557
     102       0       0       1       0                               0D    558
     102     521       0       0       0                        01010000D    559
     102       0       0       1       0                               0D    560
     142     522       0       0       0                        00010500D    561
     142       0       0       1       0                               0D    562
     144     523       0       0       0                        00000000D    563
     144       0      -1       1       0                               0D    564
     128     524       0       0       0                        01010000D    565
     128       0       0       4       0                               0D    566
     126     528       0       0       0                        01010500D    567
     126       0       0       2       0                               0D    568
     110     530       0       0       0                        01010000D    569
     110       0       0       2       0                               0D    570
     126     532       0       0       0                        01010500D    571
     126       0       0       2       0                               0D    572
     110     534       0       0       0                        01010000D    573
     110       0       0       2       0                               0D    574
     126     536       0       0       0                        01010500D    575
     126       0       0       2       0                               0D    576
     110     538       0       0       0                        01010000D    577
     110       0       0       2       0                               0D    578
     126     540       0       0       0                        01010500D    579
     126       0       0       2       0                               0D    580
     110     542       0       0       0                        01010000D    581
     110       0       0       2       0                               0D    582
     102     544       0       0       0                        01010500D    583
     102       0       0       1       0                               0D    584
     102     545       0       0       0                        01010000D    585
     102       0       0       1       0                               0D    586
     142     546       0       0       0                        00010500D    587
     142       0       0       1       0                               0D    588
     144     547       0       0       0                        00000000D    589
     144       0      -1       1       0                               0D    590
     128     548       0       0       0                        01010000D    591
     128       0       0       4       0                               0D    592
     126     552       0       0       0                        01010500D    593
     126       0       0       2       0                               0D    594
     110     554       0       0       0                        01010000D    595
     110       0       0       2       0                               0D    596
     126     556       0       0       0                        01010500D    597
     126       0       0       2       0                               0D    598
     110     558       0       0       0                        01010000D    599
     110       0       0       2       0                               0D    600
     126     560       0       0       0                        01010500D    601
     126       0       0       2       0                               0D    602
     110     562       0       0       0                        01010000D    603
     110       0       0       2       0                               0D    604
     126     564       0       0       0                        01010500D    605
     126       0       0       2       0                               0D    606
     110     566       0       0       0                        01010000D    607
     110       0       0       2       0                               0D    608
     102     568       0       0       0                        01010500D    609
     102       0       0       1       0                               0D    610
     102     569       0       0       0                        01010000D    611
     102       0       0       1       0                               0D    612
     142     570       0       0       0                        00010500D    613
     142       0       0       1       0                               0D    614
     144     571       0       0       0                        00000000D    615
     144       0      -1       1       0                               0D    616
     128     572       0       0       0                        01010000D    617
     128       0       0       4       0                               0D    618
     126     576       0       0       0                        01010500D    619
     126       0       0       2       0                               0D    620
     110     578       0       0       0                        01010000D    621
     110       0       0       2       0                               0D    622
     126     580       0       0       0                        01010500D    623
     126       0       0       2       0                               0D    624
     110     582       0       0       0                        01010000D    625
     110       0       0       2       0                               0D    626
     126     584       0       0       0                        01010500D    627
     126       0       0       2       0                               0D    628
     110     586       0       0       0                        01010000D    629
     110       0       0       2       0                               0D    630
     126     588       0       0       0                        01010500D    631
     126       0       0       2       0                               0D    632
     110     590       0       0       0                        01010000D    633
     110       0       0       2       0                               0D    634
     102     592       0       0       0                        01010500D    635
     102       0       0       1       0                               0D    636
     102     593       0       0       0                        01010000D    637
     102       0       0       1       0                               0D    638
     142     594       0       0       0                        00010500D    639
     142       0       0       1       0                               0D    640
     144     595       0       0       0                        00000000D    641
     144       0      -1       1       0                               0D    642
     128     596       0       0       0                        01010000D    643
     128       0       0       4       0                               0D    644
     126     600       0       0       0                        01010500D    645
     126       0       0       2       0                               0D    646
     110     602       0       0       0                        01010000D    647
     110       0       0       2       0                               0D    648
     126     604       0       0       0                        01010500D    649
     126       0       0       2       0                               0D    650
     110     606       0       0       0                        01010000D    651
     110       0       0       2       0                               0D    652
     126     608       0       0       0                        01010500D    653
     126       0       0       2       0                               0D    654
     110     610       0       0       0                        01010000D    655
     110       0       0       2       0                               0D    656
     126     612       0       0       0                        01010500D    657
     126       0       0       2       0                               0D    658
     110     614       0       0       0                        01010000D    659
     110       0       0       2       0                               0D    660
     102     616       0       0       0                        01010500D    661
     102       0       0       1       0                               0D    662
     102     617       0       0       0                        01010000D    663
     102       0       0       1       0                               0D    664
     142     618       0       0       0                        00010500D    665
     142       0       0       1       0                               0D    666
     144     619       0       0       0                        00000000D    667
     144       0      -1       1       0                               0D    668
     128     620       0       0       0                        01010000D    669
     128       0       0       4       0                               0D    670
     126     624       0       0       0                        01010500D    671
     126       0       0       2       0                               0D    672
     110     626       0       0       0                        01010000D    673
     110       0       0       2       0                               0D    674
     126     628       0       0       0                        01010500D    675
     126       0       0       2       0                               0D    676
     110     630       0       0       0                        01010000D    677
     110       0       0       2       0                               0D    678
     126     632       0       0       0                        01010500D    679
     126       0       0       2       0                               0D    680
     110     634       0       0       0                        01010000D    681
     110       0       0       2       0                               0D    682
     126     636       0       0       0                        01010500D    683
     126       0       0       2       0                               0D    684
     110     638       0       0       0                        01010000D    685
     110       0       0       2       0                               0D    686
     102     640       0       0       0                        01010500D    687
     102       0       0       1       0                               0D    688
     102     641       0       0       0                        01010000D    689
     102       0       0       1       0                               0D    690
     142     642       0       0       0                        00010500D    691
     142       0       0       1       0                               0D    692
     144     643       0       0       0                        00000000D    693
     144       0      -1       1       0                               0D    694
     128     644       0       0       0                        01010000D    695
     128       0       0       4       0                               0D    696
     126     648       0       0       0                        01010500D    697
     126       0       0       2       0                               0D    698
     110     650       0       0       0                        01010000D    699
     110       0       0       2       0                               0D    700
     126     652       0       0       0                        01010500D    701
     126       0       0       2       0                               0D    702
     110     654       0       0       0                        01010000D    703
     110       0       0       2       0                               0D    704
     126     656       0       0       0                        01010500D    705
     126       0       0       2       0                               0D    706
     110     658       0       0       0                        01010000D    707
     110       0       0       2       0                               0D    708
     126     660       0       0       0                        01010500D    709
     126       0       0       2       0                               0D    710
     110     662       0       0       0                        01010000D    711
     110       0       0       2       0                               0D    712
     102     664       0       0       0                        01010500D    713
     102       0       0       1       0                               0D    714
     102     665       0       0       0                        01010000D    715
     102       0       0       1       0                               0D    716
     142     666       0       0       0                        00010500D    717
     142       0       0       1       0                               0D    718
     144     667       0       0       0                        00000000D    719
     144       0      -1       1       0                               0D    720
     128     668       0       0       0                        01010000D    721
     128       0       0       4       0                               0D    722
     126     672       0       0       0                        01010500D    723
     126       0       0       2       0                               0D    724
     110     674       0       0       0                        01010000D    725
     110       0       0       2       0                               0D    726
     126     676       0       0       0                        01010500D    727
     126       0       0       2       0                               0D    728
     110     678       0       0       0                        01010000D    729
     110       0       0       2       0                               0D    730
     126     680       0       0       0                        01010500D    731
     126       0       0       2       0                               0D    732
     110     682       0       0       0                        01010000D    733
     110       0       0       2       0                               0D    734
     126     684       0       0       0                        01010500D    735
     126       0       0       2       0                               0D    736
     110     686       0       0       0                        01010000D    737
     110       0       0       2       0                               0D    738
     102     688       0       0       0                        01010500D    739
     102       0       0       1       0                               0D    740
     102     689       0       0       0                        01010000D    741
     102       0       0       1       0                               0D    742
     142     690       0       0       0                        00010500D    743
     142       0       0       1       0                               0D    744
     144     691       0       0       0                        00000000D    745
     144       0      -1       1       0                               0D    746
     128     692       0       0       0                        01010000D    747
     128       0       0       4       0                               0D    748
     126     696       0       0       0                        01010500D    749
     126       0       0       2       0                               0D    750
     110     698       0       0       0                        01010000D    751
     110       0       0       2       0                               0D    752
     126     700       0       0       0                        01010500D    753
     126       0       0       2       0                               0D    754
     110     702       0       0       0                        01010000D    755
     110       0       0       2       0                               0D    756
     126     704       0       0       0                        01010500D    757
     126       0       0       2       0                               0D    758
     110     706       0       0       0                        01010000D    759
     110       0       0       2       0                               0D    760
     126     708       0       0       0                        01010500D    761
     126       0       0       2       0                               0D    762
     110     710       0       0       0                        01010000D    763
     110       0       0       2       0                               0D    764
     102     712       0       0       0                        01010500D    765
     102       0       0       1       0                               0D    766
     102     713       0       0       0                        01010000D    767
     102       0       0       1       0                               0D    768
     142     714       0       0       0                        00010500D    769
     142       0       0       1       0                               0D    770
     144     715       0       0       0                        00000000D    771
     144       0      -1       1       0                               0D    772
     128     716       0       0       0                        01010000D    773
     128       0       0       4       0                               0D    774
     126     720       0       0       0                        01010500D    775
     126       0       0       2       0                               0D    776
     110     722       0       0       0                        01010000D    777
     110       0       0       2       0                               0D    778
     126     724       0       0       0                        01010500D    779
     126       0       0       2       0                               0D    780
     110     726       0       0       0                        01010000D    781
     110       0       0       2       0                               0D    782
     126     728       0       0       0                        01010500D    783
     126       0       0       2       0                               0D    784
     110     730       0       0       0                        01010000D    785
     110       0       0       2       0                               0D    786
     126     732       0       0       0                        01010500D    787
     126       0       0       2       0                               0D    788
     110     734       0       0       0                        01010000D    789
     110       0       0       2       0                               0D    790
     102     736       0       0       0                        01010500D    791
     102       0       0       1       0                               0D    792
     102     737       0       0       0                        01010000D    793
     102       0       0       1       0                               0D    794
     142     738       0       0       0                        00010500D    795
     142       0       0       1       0                               0D    796
     144     739       0       0       0                        00000000D    797
     144       0      -1       1       0                               0D    798
     128     740       0       0       0                        01010000D    799
     128       0       0       4       0                               0D    800
     126     744       0       0       0                        01010500D    801
     126       0       0       2       0                               0D    802
     110     746       0       0       0                        01010000D    803
     110       0       0       2       0                               0D    804
     126     748       0       0       0                        01010500D    805
     126       0       0       2       0                               0D    806
     110     750       0       0       0                        01010000D    807
     110       0       0       2       0                               0D    808
     126     752       0       0       0                        01010500D    809
     126       0       0       2       0                               0D    810
     110     754       0       0       0                        01010000D    811
     110       0       0       2       0                               0D    812
     126     756       0       0       0                        01010500D    813
     126       0       0       2       0                               0D    814
     110     758       0       0       0                        01010000D    815
     110       0       0       2       0                               0D    816
     102     760       0       0       0                        01010500D    817
     102       0       0       1       0                               0D    818
     102     761       0       0       0                        01010000D    819
     102       0       0       1       0                               0D    820
     142     762       0       0       0                        00010500D    821
     142       0       0       1       0                               0D    822
     144     763       0       0       0                        00000000D    823
     144       0      -1       1       0                               0D    824
     128     764       0       0       0                        01010000D    825
     128       0       0       4       0                               0D    826
     126     768       0       0       0                        01010500D    827
     126       0       0       2       0                               0D    828
     110     770       0       0       0                        01010000D    829
     110       0       0       2       0                               0D    830
     126     772       0       0       0                        01010500D    831
     126       0       0       2       0                               0D    832
     110     774       0       0       0                        01010000D    833
     110       0       0       2       0                               0D    834
     126     776       0       0       0                        01010500D    835
     126       0       0       2       0                               0D    836
     110     778       0       0       0                        01010000D    837
     110       0       0       2       0                               0D    838
     126     780       0       0       0                        01010500D    839
     126       0       0       2       0                               0D    840
     110     782       0       0       0                        01010000D    841
     110       0       0       2       0                               0D    842
     102     784       0       0       0                        01010500D    843
     102       0       0       1       0                               0D    844
     102     785       0       0       0                        01010000D    845
     102       0       0       1       0                               0D    846
     142     786       0       0       0                        00010500D    847
     142       0       0       1       0                               0D    848
     144     787       0       0       0                        00000000D    849
     144       0      -1       1       0                               0D    850
     128     788       0       0       0                        01010000D    851
     128       0       0       4       0                               0D    852
     126     792       0       0       0                        01010500D    853
     126       0       0       2       0                               0D    854
     110     794       0       0       0                        01010000D    855
     110       0       0       2       0                               0D    856
     126     796       0       0       0                        01010500D    857
     126       0       0       2       0                               0D    858
     110     798       0       0       0                        01010000D    859
     110       0       0       2       0                               0D    860
     126     800       0       0       0                        01010500D    861
     126       0       0       2       0                               0D    862
     110     802       0       0       0                        01010000D    863
     110       0       0       2       0                               0D    864
     126     804       0       0       0                        01010500D    865
     126       0       0       2       0                               0D    866
     110     806       0       0       0                        01010000D    867
     110       0       0       2       0                               0D    868
     102     808       0       0       0                        01010500D    869
     102       0       0       1       0                               0D    870
     102     809       0       0       0                        01010000D    871
     102       0       0       1       0                               0D    872
     142     810       0       0       0                        00010500D    873
     142       0       0       1       0                               0D    874
     144     811       0       0       0                        00000000D    875
     144       0      -1       1       0                               0D    876
     128     812       0       0       0                        01010000D    877
     128       0       0       4       0                               0D    878
     126     816       0       0       0                        01010500D    879
     126       0       0       2       0                               0D    880
     110     818       0       0       0                        01010000D    881
     110       0       0       2       0                               0D    882
     126     820       0       0       0                        01010500D    883
     126       0       0       2       0                               0D    884
     110     822       0       0       0                        01010000D    885
     110       0       0       2       0                               0D    886
     126     824       0       0       0                        01010500D    887
     126       0       0       2       0                               0D    888
     110     826       0       0       0                        01010000D    889
     110       0       0       2       0                               0D    890
     126     828       0       0       0                        01010500D    891
     126       0       0       2       0                               0D    892
     110     830       0       0       0                        01010000D    893
     110       0       0       2       0                               0D    894
     102     832       0       0       0                        01010500D    895
     102       0       0       1       0                               0D    896
     102     833       0       0       0                        01010000D    897
     102       0       0       1       0                               0D    898
     142     834       0       0       0                        00010500D    899
     142       0       0       1       0                               0D    900
     144     835       0       0       0                        00000000D    901
     144       0      -1       1       0                               0D    902
     128     836       0       0       0                        01010000D    903
     128       0       0       4       0                               0D    904
     126     840       0       0       0                        01010500D    905
     126       0       0       2       0                               0D    906
     110     842       0       0       0                        01010000D    907
     110       0       0       2       0                               0D    908
     126     844       0       0       0                        01010500D    909
     126       0       0       2       0                               0D    910
     110     846       0       0       0                        01010000D    911
     110       0       0       2       0                               0D    912
     126     848       0       0       0                        01010500D    913
     126       0       0       2       0                               0D    914
     110     850       0       0       0                        01010000D    915
     110       0       0       2       0                               0D    916
     126     852       0       0       0                        01010500D    917
     126       0       0       2       0                               0D    918
     110     854       0       0       0                        01010000D    919
     110       0       0       2       0                               0D    920
     102     856       0       0       0                        01010500D    921
     102       0       0       1       0                               0D    922
     102     857       0       0       0                        01010000D    923
     102       0       0       1       0                               0D    924
     142     858       0       0       0                        00010500D    925
     142       0       0       1       0                               0D    926
     144     859       0       0       0                        00000000D    927
     144       0      -1       1       0                               0D    928
     128     860       0       0       0                        01010000D    929
     128       0       0       4       0                               0D    930
     126     864       0       0       0                        01010500D    931
     126       0       0       2       0                               0D    932
     110     866       0       0       0                        01010000D    933
     110       0       0       2       0                               0D    934
     126     868       0       0       0                        01010500D    935
     126       0       0       2       0                               0D    936
     110     870       0       0       0                        01010000D    937
     110       0       0       2       0                               0D    938
     126     872       0       0       0                        01010500D    939
     126       0       0       2       0                               0D    940
     110     874       0       0       0                        01010000D    941
     110       0       0       2       0                               0D    942
     126     876       0       0       0                        01010500D    943
     126       0       0       2       0                               0D    944
     110     878       0       0       0                        01010000D    945
     110       0       0       2       0                               0D    946
     102     880       0       0       0                        01010500D    947
     102       0       0       1       0                               0D    948
     102     881       0       0       0                        01010000D    949
     102       0       0       1       0                               0D    950
     142     882       0       0       0                        00010500D    951
     142       0       0       1       0                               0D    952
     144     883       0       0       0                        00000000D    953
     144       0      -1       1       0                               0D    954
     128     884       0       0       0                        01010000D    955
     128       0       0       4       0                               0D    956
     126     888       0       0       0                        01010500D    957
     126       0       0       2       0                               0D    958
     110     890       0       0       0                        01010000D    959
     110       0       0       2       0                               0D    960
     126     892       0       0       0                        01010500D    961
     126       0       0       2       0                               0D    962
     110     894       0       0       0                        01010000D    963
     110       0       0       2       0                               0D    964
     126     896       0       0       0                        01010500D    965
     126       0       0       2       0                               0D    966
     110     898       0       0       0                        01010000D    967
     110       0       0       2       0                               0D    968
     126     900       0       0       0                        01010500D    969
     126       0       0       2       0                               0D    970
     110     902       0       0       0                        01010000D    971
     110       0       0       2       0                               0D    972
     102     904       0       0       0                        01010500D    973
     102       0       0       1       0                               0D    974
     102     905       0       0       0                        01010000D    975
     102       0       0       1       0                               0D    976
     142     906       0       0       0                        00010500D    977
     142       0       0       1       0                               0D    978
     144     907       0       0       0                        00000000D    979
     144       0      -1       1       0                               0D    980
     128     908       0       0       0                        01010000D    981
     128       0       0       4       0                               0D    982
     126     912       0       0       0                        01010500D    983
     126       0       0       2       0                               0D    984
     110     914       0       0       0                        01010000D    985
     110       0       0       2       0                               0D    986
     126     916       0       0       0                        01010500D    987
     126       0       0       2       0                               0D    988
     110     918       0       0       0                        01010000D    989
     110       0       0       2       0                               0D    990
     126     920       0       0       0                        01010500D    991
     126       0       0       2       0                               0D    992
     110     922       0       0       0                        01010000D    993
     110       0       0       2       0                               0D    994
     126     924       0       0       0                        01010500D    995
     126       0       0       2       0                               0D    996
     110     926       0       0       0                        01010000D    997
     110       0       0       2       0                               0D    998
     102     928       0       0       0                        01010500D    999
     102       0       0       1       0                               0D   1000
     102     929       0       0       0                        01010000D   1001
     102       0       0       1       0                               0D   1002
     142     930       0       0       0                        00010500D   1003
     142       0       0       1       0                               0D   1004
     144     931       0       0       0                        00000000D   1005
     144       0      -1       1       0                               0D   1006
     128     932       0       0       0                        01010000D   1007
     128       0       0       4       0                               0D   1008
     126     936       0       0       0                        01010500D   1009
     126       0       0       2       0                               0D   1010
     110     938       0       0       0                        01010000D   1011
     110       0       0       2       0                               0D   1012
     126     940       0       0       0                        01010500D   1013
     126       0       0       2       0                               0D   1014
     110     942       0       0       0                        01010000D   1015
     110       0       0       2       0                               0D   1016
     126     944       0       0       0                        01010500D   1017
     126       0       0       2       0                               0D   1018
     110     946       0       0       0                        01010000D   1019
     110       0       0       2       0                               0D   1020
     126     948       0       0       0                        01010500D   1021
     126       0       0       2       0                               0D   1022
     110     950       0       0       0                        01010000D   1023
     110       0       0       2       0                               0D   1024
     102     952       0       0       0                        01010500D   1025
     102       0       0       1       0                               0D   1026
     102     953       0       0       0                        01010000D   1027
     102       0       0       1       0                               0D   1028
     142     954       0       0       0                        00010500D   1029
     142       0       0       1       0                               0D   1030
     144     955       0       0       0                        00000000D   1031
     144       0      -1       1       0                               0D   1032
     128     956       0       0       0                        01010000D   1033
     128       0       0       4       0                               0D   1034
     126     960       0       0       0                        01010500D   1035
     126       0       0       2       0                               0D   1036
     110     962       0       0       0                        01010000D   1037
     110       0       0       2       0                               0D   1038
     126     964       0       0       0                        01010500D   1039
     126       0       0       2       0                               0D   1040
     110     966       0       0       0                        01010000D   1041
     110       0       0       2       0                               0D   1042
     126     968       0       0       0                        01010500D   1043
     126       0       0       2       0                               0D   1044
     110     970       0       0       0                        01010000D   1045
     110       0       0       2       0                               0D   1046
     126     972       0       0       0                        01010500D   1047
     126       0       0       2       0                               0D   1048
     110     974       0       0       0                        01010000D   1049
     110       0       0       2       0                               0D   1050
     102     976       0       0       0                        01010500D   1051
     102       0       0       1       0                               0D   1052
     102     977       0       0       0                        01010000D   1053
     102       0       0       1       0                               0D   1054
     142     978       0       0       0                        00010500D   1055
     142       0       0       1       0                               0D   1056
     144     979       0       0       0                        00000000D   1057
     144       0      -1       1       0                               0D   1058
     128     980       0       0       0                        01010000D   1059
     128       0       0       4       0                               0D   1060
     126     984       0       0       0                        01010500D   1061
     126       0       0       2       0                               0D   1062
     110     986       0       0       0                        01010000D   1063
     110       0       0       2       0                               0D   1064
     126     988       0       0       0                        01010500D   1065
     126       0       0       2       0                               0D   1066
     110     990       0       0       0                        01010000D   1067
     110       0       0       2       0                               0D   1068
     126     992       0       0       0                        01010500D   1069
     126       0       0       2       0                               0D   1070
     110     994       0       0       0                        01010000D   1071
     110       0       0       2       0                               0D   1072
     126     996       0       0       0                        01010500D   1073
     126       0       0       2       0                               0D   1074
     110     998       0       0       0                        01010000D   1075
     110       0       0       2       0                               0D   1076
     102    1000       0       0       0                        01010500D   1077
     102       0       0       1       0                               0D   1078
     102    1001       0       0       0                        01010000D   1079
     102       0       0       1       0                               0D   1080
     142    1002       0       0       0                        00010500D   1081
     142       0       0       1       0                               0D   1082
     144    1003       0       0       0                        00000000D   1083
     144       0      -1       1       0                               0D   1084
     128    1004       0       0       0                        01010000D   1085
     128       0       0       4       0                               0D   1086
     126    1008       0       0       0                        01010500D   1087
     126       0       0       2       0                               0D   1088
     110    1010       0       0       0                        01010000D   1089
     110       0       0       2       0                               0D   1090
     126    1012       0       0       0                        01010500D   1091
     126       0       0       2       0                               0D   1092
     110    1014       0       0       0                        01010000D   1093
     110       0       0       2       0                               0D   1094
     126    1016       0       0       0                        01010500D   1095
     126       0       0       2       0                               0D   1096
     110    1018       0       0       0                        01010000D   1097
     110       0       0       2       0                               0D   1098
     126    1020       0       0       0                        01010500D   1099
     126       0       0       2       0                               0D   1100
     110    1022       0       0       0                        01010000D   1101
     110       0       0       2       0                               0D   1102
     102    1024       0       0       0                        01010500D   1103
     102       0       0       1       0                               0D   1104
     102    1025       0       0       0                        01010000D   1105
     102       0       0       1       0                               0D   1106
     142    1026       0       0       0                        00010500D   1107
     142       0       0       1       0                               0D   1108
     144    1027       0       0       0                        00000000D   1109
     144       0      -1       1       0                               0D   1110
     128    1028       0       0       0                        01010000D   1111
     128       0       0       4       0                               0D   1112
     126    1032       0       0       0                        01010500D   1113
     126       0       0       2       0                               0D   1114
     110    1034       0       0       0                        01010000D   1115
     110       0       0       2       0                               0D   1116
     126    1036       0       0       0                        01010500D   1117
     126       0       0       2       0                               0D   1118
     110    1038       0       0       0                        01010000D   1119
     110       0       0       2       0                               0D   1120
     126    1040       0       0       0                        01010500D   1121
     126       0       0       2       0                               0D   1122
     110    1042       0       0       0                        01010000D   1123
     110       0       0       2       0                               0D   1124
     126    1044       0       0       0                        01010500D   1125
     126       0       0       2       0                               0D   1126
     110    1046       0       0       0                        01010000D   1127
     110       0       0       2       0                               0D   1128
     102    1048       0       0       0                        01010500D   1129
     102       0       0       1       0                               0D   1130
     102    1049       0       0       0                        01010000D   1131
     102       0       0       1       0                               0D   1132
     142    1050       0       0       0                        00010500D   1133
     142       0       0       1       0                               0D   1134
     144    1051       0       0       0                        00000000D   1135
     144       0      -1       1       0                               0D   1136
     128    1052       0       0       0                        01010000D   1137
     128       0       0       4       0                               0D   1138
     126    1056       0       0       0                        01010500D   1139
     126       0       0       2       0                               0D   1140
     110    1058       0       0       0                        01010000D   1141
     110       0       0       2       0                               0D   1142
     126    1060       0       0       0                        01010500D   1143
     126       0       0       2       0                               0D   1144
     110    1062       0       0       0                        01010000D   1145
     110       0       0       2       0                               0D   1146
     126    1064       0       0       0                        01010500D   1147
     126       0       0       2       0                               0D   1148
     110    1066       0       0       0                        01010000D   1149
     110       0       0       2       0                               0D   1150
     126    1068       0       0       0                        01010500D   1151
     126       0       0       2       0                               0D   1152
     110    1070       0       0       0                        01010000D   1153
     110       0       0       2       0                               0D   1154
     102    1072       0       0       0                        01010500D   1155
     102       0       0       1       0                               0D   1156
     102    1073       0       0       0                        01010000D   1157
     102       0       0       1       0                               0D   1158
     142    1074       0       0       0                        00010500D   1159
     142       0       0       1       0                               0D   1160
     144    1075       0       0       0                        00000000D   1161
     144       0      -1       1       0                               0D   1162
     128    1076       0       0       0                        01010000D   1163
     128       0       0       4       0                               0D   1164
     126    1080       0       0       0                        01010500D   1165
     126       0       0       2       0                               0D   1166
     110    1082       0       0       0                        01010000D   1167
     110       0       0       2       0                               0D   1168
     126    1084       0       0       0                        01010500D   1169
     126       0       0       2       0                               0D   1170
     110    1086       0       0       0                        01010000D   1171
     110       0       0       2       0                               0D   1172
     126    1088       0       0       0                        01010500D   1173
     126       0       0       2       0                               0D   1174
     110    1090       0       0       0                        01010000D   1175
     110       0       0       2       0                               0D   1176
     126    1092       0       0       0                        01010500D   1177
     126       0       0       2       0                               0D   1178
     110    1094       0       0       0                        01010000D   1179
     110       0       0       2       0                               0D   1180
     102    1096       0       0       0                        01010500D   1181
     102       0       0       1       0                               0D   1182
     102    1097       0       0       0                        01010000D   1183
     102       0       0       1       0                               0D   1184
     142    1098       0       0       0                        00010500D   1185
     142       0       0       1       0                               0D   1186
     144    1099       0       0       0                        00000000D   1187
     144       0      -1       1       0                               0D   1188
     128    1100       0       0       0                        01010000D   1189
     128       0       0       4       0                               0D   1190
     126    1104       0       0       0                        01010500D   1191
     126       0       0       2       0                               0D   1192
     110    1106       0       0       0                        01010000D   1193
     110       0       0       2       0                               0D   1194
     126    1108       0       0       0                        01010500D   1195
     126       0       0       2       0                               0D   1196
     110    1110       0       0       0                        01010000D   1197
     110       0       0       2       0                               0D   1198
     126    1112       0       0       0                        01010500D   1199
     126       0       0       2       0                               0D   1200
     110    1114       0       0       0                        01010000D   1201
     110       0       0       2       0                               0D   1202
     126    1116       0       0       0                        01010500D   1203
     126       0       0       2       0                               0D   1204
     110    1118       0       0       0                        01010000D   1205
     110       0       0       2       0                               0D   1206
     102    1120       0       0       0                        01010500D   1207
     102       0       0       1       0                               0D   1208
     102    1121       0       0       0                        01010000D   1209
     102       0       0       1       0                               0D   1210
     142    1122       0       0       0                        00010500D   1211
     142       0       0       1       0                               0D   1212
     144    1123       0       0       0                        00000000D   1213
     144       0      -1       1       0                               0D   1214
     128    1124       0       0       0                        01010000D   1215
     128       0       0       4       0                               0D   1216
     126    1128       0       0       0                        01010500D   1217
     126       0       0       2       0                               0D   1218
     110    1130       0       0       0                        01010000D   1219
     110       0       0       2       0                               0D   1220
     126    1132       0       0       0                        01010500D   1221
     126       0       0       2       0                               0D   1222
     110    1134       0       0       0                        01010000D   1223
     110       0       0       2       0                               0D   1224
     126    1136       0       0       0                        01010500D   1225
     126       0       0       2       0                               0D   1226
     110    1138       0       0       0                        01010000D   1227
     110       0       0       2       0                               0D   1228
     126    1140       0       0       0                        01010500D   1229
     126       0       0       2       0                               0D   1230
     110    1142       0       0       0                        01010000D   1231
     110       0       0       2       0                               0D   1232
     102    1144       0       0       0                        01010500D   1233
     102       0       0       1       0                               0D   1234
     102    1145       0       0       0                        01010000D   1235
     102       0       0       1       0                               0D   1236
     142    1146       0       0       0                        00010500D   1237
     142       0       0       1       0                               0D   1238
     144    1147       0       0       0                        00000000D   1239
     144       0      -1       1       0                               0D   1240
     128    1148       0       0       0                        01010000D   1241
     128       0       0       4       0                               0D   1242
     126    1152       0       0       0                        01010500D   1243
     126       0       0       2       0                               0D   1244
     110    1154       0       0       0                        01010000D   1245
     110       0       0       2       0                               0D   1246
     126    1156       0       0       0                        01010500D   1247
     126       0       0       2       0                               0D   1248
     110    1158       0       0       0                        01010000D   1249
     110       0       0       2       0                               0D   1250
     126    1160       0       0       0                        01010500D   1251
     126       0       0       2       0                               0D   1252
     110    1162       0       0       0                        01010000D   1253
     110       0       0       2       0                               0D   1254
     126    1164       0       0       0                        01010500D   1255
     126       0       0       2       0                               0D   1256
     110    1166       0       0       0                        01010000D   1257
     110       0       0       2       0                               0D   1258
     102    1168       0       0       0                        01010500D   1259
     102       0       0       1       0                               0D   1260
     102    1169       0       0       0                        01010000D   1261
     102       0       0       1       0                               0D   1262
     142    1170       0       0       0                        00010500D   1263
     142       0       0       1       0                               0D   1264
     144    1171       0       0       0                        00000000D   1265
     144       0      -1       1       0                               0D   1266
     128    1172       0       0       0                        01010000D   1267
     128       0       0       4       0                               0D   1268
     126    1176       0       0       0                        01010500D   1269
     126       0       0       2       0                               0D   1270
     110    1178       0       0       0                        01010000D   1271
     110       0       0       2       0                               0D   1272
     126    1180       0       0       0                        01010500D   1273
     126       0       0       2       0                               0D   1274
     110    1182       0       0       0                        01010000D   1275
     110       0       0       2       0                               0D   1276
     126    1184       0       0       0                        01010500D   1277
     126       0       0       2       0                               0D   1278
     110    1186       0       0       0                        01010000D   1279
     110       0       0       2       0                               0D   1280
     126    1188       0       0       0                        01010500D   1281
     126       0       0       2       0                               0D   1282
     110    1190       0       0       0                        01010000D   1283
     110       0       0       2       0                               0D   1284
     102    1192       0       0       0                        01010500D   1285
     102       0       0       1       0                               0D   1286
     102    1193       0       0       0                        01010000D   1287
     102       0       0       1       0                               0D   1288
     142    1194       0       0       0                        00010500D   1289
     142       0       0       1       0                               0D   1290
     144    1195       0       0       0                        00000000D   1291
     144       0      -1       1       0                               0D   1292
     128    1196       0       0       0                        01010000D   1293
     128       0       0       4       0                               0D   1294
     126    1200       0       0       0                        01010500D   1295
     126       0       0       2       0                               0D   1296
     110    1202       0       0       0                        01010000D   1297
     110       0       0       2       0                               0D   1298
     126    1204       0       0       0                        01010500D   1299
     126       0       0       2       0                               0D   1300
     110    1206       0       0       0                        01010000D   1301
     110       0       0       2       0                               0D   1302
     126    1208       0       0       0                        01010500D   1303
     126       0       0       2       0                               0D   1304
     110    1210       0       0       0                        01010000D   1305
     110       0       0       2       0                               0D   1306
     126    1212       0       0       0                        01010500D   1307
     126       0       0       2       0                               0D   1308
     110    1214       0       0       0                        01010000D   1309
     110       0       0       2       0                               0D   1310
     102    1216       0       0       0                        01010500D   1311
     102       0       0       1       0                               0D   1312
     102    1217       0       0       0                        01010000D   1313
     102       0       0       1       0                               0D   1314
     142    1218       0       0       0                        00010500D   1315
     142       0       0       1       0                               0D   1316
     144    1219       0       0       0                        00000000D   1317
     144       0      -1       1       0                               0D   1318
     128    1220       0       0       0                        01010000D   1319
     128       0       0       4       0                               0D   1320
     126    1224       0       0       0                        01010500D   1321
     126       0       0       2       0                               0D   1322
     110    1226       0       0       0                        01010000D   1323
     110       0       0       2       0                               0D   1324
     126    1228       0       0       0                        01010500D   1325
     126       0       0       2       0                               0D   1326
     110    1230       0       0       0                        01010000D   1327
     110       0       0       2       0                               0D   1328
     126    1232       0       0       0                        01010500D   1329
     126       0       0       2       0                               0D   1330
     110    1234       0       0       0                        01010000D   1331
     110       0       0       2       0                               0D   1332
     126    1236       0       0       0                        01010500D   1333
     126       0       0       2       0                               0D   1334
     110    1238       0       0       0                        01010000D   1335
     110       0       0       2       0                               0D   1336
     102    1240       0       0       0                        01010500D   1337
     102       0       0       1       0                               0D   1338
     102    1241       0       0       0                        01010000D   1339
     102       0       0       1       0                               0D   1340
     142    1242       0       0       0                        00010500D   1341
     142       0       0       1       0                               0D   1342
     144    1243       0       0       0                        00000000D   1343
     144       0      -1       1       0                               0D   1344
     128    1244       0       0       0                        01010000D   1345
     128       0       0       4       0                               0D   1346
     126    1248       0       0       0                        01010500D   1347
     126       0       0       2       0                               0D   1348
     110    1250       0       0       0                        01010000D   1349
     110       0       0       2       0                               0D   1350
     126    1252       0       0       0                        01010500D   1351
     126       0       0       2       0                               0D   1352
     110    1254       0       0       0                        01010000D   1353
     110       0       0       2       0                               0D   1354
     126    1256       0       0       0                        01010500D   1355
     126       0       0       2       0                               0D   1356
     110    1258       0       0       0                        01010000D   1357
     110       0       0       2       0                               0D   1358
     126    1260       0       0       0                        01010500D   1359
     126       0       0       2       0                               0D   1360
     110    1262       0       0       0                        01010000D   1361
     110       0       0       2       0                               0D   1362
     102    1264       0       0       0                        01010500D   1363
     102       0       0       1       0                               0D   1364
     102    1265       0       0       0                        01010000D   1365
     102       0       0       1       0                               0D   1366
     142    1266       0       0       0                        00010500D   1367
     142       0       0       1       0                               0D   1368
     144    1267       0       0       0                        00000000D   1369
     144       0      -1       1       0                               0D   1370
     128    1268       0       0       0                        01010000D   1371
     128       0       0       4       0                               0D   1372
     126    1272       0       0       0                        01010500D   1373
     126       0       0       2       0                               0D   1374
     110    1274       0       0       0                        01010000D   1375
     110       0       0       2       0                               0D   1376
     126    1276       0       0       0                        01010500D   1377
     126       0       0       2       0                               0D   1378
     110    1278       0       0       0                        01010000D   1379
     110       0       0       2       0                               0D   1380
     126    1280       0       0       0                        01010500D   1381
     126       0       0       2       0                               0D   1382
     110    1282       0       0       0                        01010000D   1383
     110       0       0       2       0                               0D   1384
     126    1284       0       0       0                        01010500D   1385
     126       0       0       2       0                               0D   1386
     110    1286       0       0       0                        01010000D   1387
     110       0       0       2       0                               0D   1388
     102    1288       0       0       0                        01010500D   1389
     102       0       0       1       0                               0D   1390
     102    1289       0       0       0                        01010000D   1391
     102       0       0       1       0                               0D   1392
     142    1290       0       0       0                        00010500D   1393
     142       0       0       1       0                               0D   1394
     144    1291       0       0       0                        00000000D   1395
     144       0      -1       1       0                               0D   1396
     128    1292       0       0       0                        01010000D   1397
     128       0       0       4       0                               0D   1398
     126    1296       0       0       0                        01010500D   1399
     126       0       0       2       0                               0D   1400
     110    1298       0       0       0                        01010000D   1401
     110       0       0       2       0                               0D   1402
     126    1300       0       0       0                        01010500D   1403
     126       0       0       2       0                               0D   1404
     110    1302       0       0       0                        01010000D   1405
     110       0       0       2       0                               0D   1406
     126    1304       0       0       0                        01010500D   1407
     126       0       0       2       0                               0D   1408
     110    1306       0       0       0                        01010000D   1409
     110       0       0       2       0                               0D   1410
     126    1308       0       0       0                        01010500D   1411
     126       0       0       2       0                               0D   1412
     110    1310       0       0       0                        01010000D   1413
     110       0       0       2       0                               0D   1414
     102    1312       0       0       0                        01010500D   1415
     102       0       0       1       0                               0D   1416
     102    1313       0       0       0                        01010000D   1417
     102       0       0       1       0                               0D   1418
     142    1314       0       0       0                        00010500D   1419
     142       0       0       1       0                               0D   1420
     144    1315       0       0       0                        00000000D   1421
     144       0      -1       1       0                               0D   1422
     128    1316       0       0       0                        01010000D   1423
     128       0       0       4       0                               0D   1424
     126    1320       0       0       0                        01010500D   1425
     126       0       0       2       0                               0D   1426
     110    1322       0       0       0                        01010000D   1427
     110       0       0       2       0                               0D   1428
     126    1324       0       0       0                        01010500D   1429
     126       0       0       2       0                               0D   1430
     110    1326       0       0       0                        01010000D   1431
     110       0       0       2       0                               0D   1432
     126    1328       0       0       0                        01010500D   1433
     126       0       0       2       0                               0D   1434
     110    1330       0       0       0                        01010000D   1435
     110       0       0       2       0                               0D   1436
     126    1332       0       0       0                        01010500D   1437
     126       0       0       2       0                               0D   1438
     110    1334       0       0       0                        01010000D   1439
     110       0       0       2       0                               0D   1440
     102    1336       0       0       0                        01010500D   1441
     102       0       0       1       0                               0D   1442
     102    1337       0       0       0                        01010000D   1443
     102       0       0       1       0                               0D   1444
     142    1338       0       0       0                        00010500D   1445
     142       0       0       1       0                               0D   1446
     144    1339       0       0       0                        00000000D   1447
     144       0      -1       1       0                               0D   1448
     128    1340       0       0       0                        01010000D   1449
     128       0       0       4       0                               0D   1450
     126    1344       0       0       0                        01010500D   1451
     126       0       0       2       0                               0D   1452
     110    1346       0       0       0                        01010000D   1453
     110       0       0       2       0                               0D   1454
     126    1348       0       0       0                        01010500D   1455
     126       0       0       2       0                               0D   1456
     110    1350       0       0       0                        01010000D   1457
     110       0       0       2       0                               0D   1458
     126    1352       0       0       0                        01010500D   1459
     126       0       0       2       0                               0D   1460
     110    1354       0       0       0                        01010000D   1461
     110       0       0       2       0                               0D   1462
     126    1356       0       0       0                        01010500D   1463
     126       0       0       2       0                               0D   1464
     110    1358       0       0       0                        01010000D   1465
     110       0       0       2       0                               0D   1466
     102    1360       0       0       0                        01010500D   1467
     102       0       0       1       0                               0D   1468
     102    1361       0       0       0                        01010000D   1469
     102       0       0       1       0                               0D   1470
     142    1362       0       0       0                        00010500D   1471
     142       0       0       1       0                               0D   1472
     144    1363       0       0       0                        00000000D   1473
     144       0      -1       1       0                               0D   1474
     128    1364       0       0       0                        01010000D   1475
     128       0       0       4       0                               0D   1476
     126    1368       0       0       0                        01010500D   1477
     126       0       0       2       0                               0D   1478
     110    1370       0       0       0                        01010000D   1479
     110       0       0       2       0                               0D   1480
     126    1372       0       0       0                        01010500D   1481
     126       0       0       2       0                               0D   1482
     110    1374       0       0       0                        01010000D   1483
     110       0       0       2       0                               0D   1484
     126    1376       0       0       0                        01010500D   1485
     126       0       0       2       0                               0D   1486
     110    1378       0       0       0                        01010000D   1487
     110       0       0       2       0                               0D   1488
     126    1380       0       0       0                        01010500D   1489
     126       0       0       2       0                               0D   1490
     110    1382       0       0       0                        01010000D   1491
     110       0       0       2       0                               0D   1492
     102    1384       0       0       0                        01010500D   1493
     102       0       0       1       0                               0D   1494
     102    1385       0       0       0                        01010000D   1495
     102       0       0       1       0                               0D   1496
     142    1386       0       0       0                        00010500D   1497
     142       0       0       1       0                               0D   1498
     144    1387       0       0       0                        00000000D   1499
     144       0      -1       1       0                               0D   1500
     128    1388       0       0       0                        01010000D   1501
     128       0       0       4       0                               0D   1502
     126    1392       0       0       0                        01010500D   1503
     126       0       0       2       0                               0D   1504
     110    1394       0       0       0                        01010000D   1505
     110       0       0       2       0                               0D   1506
     126    1396       0       0       0                        01010500D   1507
     126       0       0       2       0                               0D   1508
     110    1398       0       0       0                        01010000D   1509
     110       0       0       2       0                               0D   1510
     126    1400       0       0       0                        01010500D   1511
     126       0       0       2       0                               0D   1512
     110    1402       0       0       0                        01010000D   1513
     110       0       0       2       0                               0D   1514
     126    1404       0       0       0                        01010500D   1515
     126       0       0       2       0                               0D   1516
     110    1406       0       0       0                        01010000D   1517
     110       0       0       1       0                               0D   1518
     102    1407       0       0       0                        01010500D   1519
     102       0       0       1       0                               0D   1520
     102    1408       0       0       0                        01010000D   1521
     102       0       0       1       0                               0D   1522
     142    1409       0       0       0                        00010500D   1523
     142       0       0       1       0                               0D   1524
     144    1410       0       0       0                        00000000D   1525
     144       0      -1       1       0                               0D   1526
     128    1411       0       0       0                        01010000D   1527
     128       0       0       4       0                               0D   1528
     126    1415       0       0       0                        01010500D   1529
     126       0       0       2       0                               0D   1530
     110    1417       0       0       0                        01010000D   1531
     110       0       0       2       0                               0D   1532
     126    1419       0       0       0                        01010500D   1533
     126       0       0       2       0                               0D   1534
     110    1421       0       0       0                        01010000D   1535
     110       0       0       1       0                               0D   1536
     126    1422       0       0       0                        01010500D   1537
     126       0       0       2       0                               0D   1538
     110    1424       0       0       0                        01010000D   1539
     110       0       0       2       0                               0D   1540
     126    1426       0       0       0                        01010500D   1541
     126       0       0       2       0                               0D   1542
     110    1428       0       0       0                        01010000D   1543
     110       0       0       2       0                               0D   1544
     102    1430       0       0       0                        01010500D   1545
     102       0       0       1       0                               0D   1546
     102    1431       0       0       0                        01010000D   1547
     102       0       0       1       0                               0D   1548
     142    1432       0       0       0                        00010500D   1549
     142       0       0       1       0                               0D   1550
     144    1433       0       0       0                        00000000D   1551
     144       0      -1       1       0                               0D   1552
     128    1434       0       0       0                        01010000D   1553
     128       0       0       4       0                               0D   1554
     126    1438       0       0       0                        01010500D   1555
     126       0       0       2       0                               0D   1556
     110    1440       0       0       0                        01010000D   1557
     110       0       0       2       0                               0D   1558
     126    1442       0       0       0                        01010500D   1559
     126       0       0       2       0                               0D   1560
     110    1444       0       0       0                        01010000D   1561
     110       0       0       2       0                               0D   1562
     126    1446       0       0       0                        01010500D   1563
     126       0       0       2       0                               0D   1564
     110    1448       0       0       0                        01010000D   1565
     110       0       0       2       0                               0D   1566
     126    1450       0       0       0                        01010500D   1567
     126       0       0       2       0                               0D   1568
     110    1452       0       0       0                        01010000D   1569
     110       0       0       2       0                               0D   1570
     102    1454       0       0       0                        01010500D   1571
     102       0       0       1       0                               0D   1572
     102    1455       0       0       0                        01010000D   1573
     102       0       0       1       0                               0D   1574
     142    1456       0       0       0                        00010500D   1575
     142       0       0       1       0                               0D   1576
     144    1457       0       0       0                        00000000D   1577
     144       0      -1       1       0                               0D   1578
     128    1458       0       0       0                        01010000D   1579
     128       0       0       4       0                               0D   1580
     126    1462       0       0       0                        01010500D   1581
     126       0       0       2       0                               0D   1582
     110    1464       0       0       0                        01010000D   1583
     110       0       0       2       0                               0D   1584
     126    1466       0       0       0                        01010500D   1585
     126       0       0       2       0                               0D   1586
     110    1468       0       0       0                        01010000D   1587
     110       0       0       2       0                               0D   1588
     126    1470       0       0       0                        01010500D   1589
     126       0       0       2       0                               0D   1590
     110    1472       0       0       0                        01010000D   1591
     110       0       0       2       0                               0D   1592
     126    1474       0       0       0                        01010500D   1593
     126       0       0       2       0                               0D   1594
     110    1476       0       0       0                        01010000D   1595
     110       0       0       2       0                               0D   1596
     102    1478       0       0       0                        01010500D   1597
     102       0       0       1       0                               0D   1598
     102    1479       0       0       0                        01010000D   1599
     102       0       0       1       0                               0D   1600
     142    1480       0       0       0                        00010500D   1601
     142       0       0       1       0                               0D   1602
     144    1481       0       0       0                        00000000D   1603
     144       0      -1       1       0                               0D   1604
     128    1482       0       0       0                        01010000D   1605
     128       0       0       4       0                               0D   1606
     126    1486       0       0       0                        01010500D   1607
     126       0       0       2       0                               0D   1608
     110    1488       0       0       0                        01010000D   1609
     110       0       0       2       0                               0D   1610
     126    1490       0       0       0                        01010500D   1611
     126       0       0       2       0                               0D   1612
     110    1492       0       0       0                        01010000D   1613
     110       0       0       2       0                               0D   1614
     126    1494       0       0       0                        01010500D   1615
     126       0       0       2       0                               0D   1616
     110    1496       0       0       0                        01010000D   1617
     110       0       0       2       0                               0D   1618
     126    1498       0       0       0                        01010500D   1619
     126       0       0       2       0                               0D   1620
     110    1500       0       0       0                        01010000D   1621
     110       0       0       2       0                               0D   1622
     102    1502       0       0       0                        01010500D   1623
     102       0       0       1       0                               0D   1624
     102    1503       0       0       0                        01010000D   1625
     102       0       0       1       0                               0D   1626
     142    1504       0       0       0                        00010500D   1627
     142       0       0       1       0                               0D   1628
     144    1505       0       0       0                        00000000D   1629
     144       0      -1       1       0                               0D   1630
     128    1506       0       0       0                        01010000D   1631
     128       0       0       4       0                               0D   1632
     126    1510       0       0       0                        01010500D   1633
     126       0       0       2       0                               0D   1634
     110    1512       0       0       0                        01010000D   1635
     110       0       0       2       0                               0D   1636
     126    1514       0       0       0                        01010500D   1637
     126       0       0       2       0                               0D   1638
     110    1516       0       0       0                        01010000D   1639
     110       0       0       2       0                               0D   1640
     126    1518       0       0       0                        01010500D   1641
     126       0       0       2       0                               0D   1642
     110    1520       0       0       0                        01010000D   1643
     110       0       0       2       0                               0D   1644
     126    1522       0       0       0                        01010500D   1645
     126       0       0       2       0                               0D   1646
     110    1524       0       0       0                        01010000D   1647
     110       0       0       2       0                               0D   1648
     102    1526       0       0       0                        01010500D   1649
     102       0       0       1       0                               0D   1650
     102    1527       0       0       0                        01010000D   1651
     102       0       0       1       0                               0D   1652
     142    1528       0       0       0                        00010500D   1653
     142       0       0       1       0                               0D   1654
     144    1529       0       0       0                        00000000D   1655
     144       0      -1       1       0                               0D   1656
     128    1530       0       0       0                        01010000D   1657
     128       0       0       4       0                               0D   1658
     126    1534       0       0       0                        01010500D   1659
     126       0       0       2       0                               0D   1660
     110    1536       0       0       0                        01010000D   1661
     110       0       0       2       0                               0D   1662
     126    1538       0       0       0                        01010500D   1663
     126       0       0       2       0                               0D   1664
     110    1540       0       0       0                        01010000D   1665
     110       0       0       2       0                               0D   1666
     126    1542       0       0       0                        01010500D   1667
     126       0       0       2       0                               0D   1668
     110    1544       0       0       0                        01010000D   1669
     110       0       0       2       0                               0D   1670
     126    1546       0       0       0                        01010500D   1671
     126       0       0       2       0                               0D   1672
     110    1548       0       0       0                        01010000D   1673
     110       0       0       2       0                               0D   1674
     102    1550       0       0       0                        01010500D   1675
     102       0       0       1       0                               0D   1676
     102    1551       0       0       0                        01010000D   1677
     102       0       0       1       0                               0D   1678
     142    1552       0       0       0                        00010500D   1679
     142       0       0       1       0                               0D   1680
     144    1553       0       0       0                        00000000D   1681
     144       0      -1       1       0                               0D   1682
     128    1554       0       0       0                        01010000D   1683
     128       0       0       4       0                               0D   1684
     126    1558       0       0       0                        01010500D   1685
     126       0       0       2       0                               0D   1686
     110    1560       0       0       0                        01010000D   1687
     110       0       0       2       0                               0D   1688
     126    1562       0       0       0                        01010500D   1689
     126       0       0       2       0                               0D   1690
     110    1564       0       0       0                        01010000D   1691
     110       0       0       2       0                               0D   1692
     126    1566       0       0       0                        01010500D   1693
     126       0       0       2       0                               0D   1694
     110    1568       0       0       0                        01010000D   1695
     110       0       0       2       0                               0D   1696
     126    1570       0       0       0                        01010500D   1697
     126       0       0       2       0                               0D   1698
     110    1572       0       0       0                        01010000D   1699
     110       0       0       2       0                               0D   1700
     102    1574       0       0       0                        01010500D   1701
     102       0       0       1       0                               0D   1702
     102    1575       0       0       0                        01010000D   1703
     102       0       0       1       0                               0D   1704
     142    1576       0       0       0                        00010500D   1705
     142       0       0       1       0                               0D   1706
     144    1577       0       0       0                        00000000D   1707
     144       0      -1       1       0                               0D   1708
     128    1578       0       0       0                        01010000D   1709
     128       0       0       4       0                               0D   1710
     126    1582       0       0       0                        01010500D   1711
     126       0       0       2       0                               0D   1712
     110    1584       0       0       0                        01010000D   1713
     110       0       0       2       0                               0D   1714
     126    1586       0       0       0                        01010500D   1715
     126       0       0       2       0                               0D   1716
     110    1588       0       0       0                        01010000D   1717
     110       0       0       2       0                               0D   1718
     126    1590       0       0       0                        01010500D   1719
     126       0       0       2       0                               0D   1720
     110    1592       0       0       0                        01010000D   1721
     110       0       0       2       0                               0D   1722
     126    1594       0       0       0                        01010500D   1723
     126       0       0       2       0                               0D   1724
     110    1596       0       0       0                        01010000D   1725
     110       0       0       2       0                               0D   1726
     102    1598       0       0       0                        01010500D   1727
     102       0       0       1       0                               0D   1728
     102    1599       0       0       0                        01010000D   1729
     102       0       0       1       0                               0D   1730
     142    1600       0       0       0                        00010500D   1731
     142       0       0       1       0                               0D   1732
     144    1601       0       0       0                        00000000D   1733
     144       0      -1       1       0                               0D   1734
     128    1602       0       0       0                        01010000D   1735
     128       0       0       4       0                               0D   1736
     126    1606       0       0       0                        01010500D   1737
     126       0       0       2       0                               0D   1738
     110    1608       0       0       0                        01010000D   1739
     110       0       0       2       0                               0D   1740
     126    1610       0       0       0                        01010500D   1741
     126       0       0       2       0                               0D   1742
     110    1612       0       0       0                        01010000D   1743
     110       0       0       2       0                               0D   1744
     126    1614       0       0       0                        01010500D   1745
     126       0       0       2       0                               0D   1746
     110    1616       0       0       0                        01010000D   1747
     110       0       0       2       0                               0D   1748
     126    1618       0       0       0                        01010500D   1749
     126       0       0       2       0                               0D   1750
     110    1620       0       0       0                        01010000D   1751
     110       0       0       2       0                               0D   1752
     102    1622       0       0       0                        01010500D   1753
     102       0       0       1       0                               0D   1754
     102    1623       0       0       0                        01010000D   1755
     102       0       0       1       0                               0D   1756
     142    1624       0       0       0                        00010500D   1757
     142       0       0       1       0                               0D   1758
     144    1625       0       0       0                        00000000D   1759
     144       0      -1       1       0                               0D   1760
     128    1626       0       0       0                        01010000D   1761
     128       0       0       4       0                               0D   1762
     126    1630       0       0       0                        01010500D   1763
     126       0       0       2       0                               0D   1764
     110    1632       0       0       0                        01010000D   1765
     110       0       0       2       0                               0D   1766
     126    1634       0       0       0                        01010500D   1767
     126       0       0       2       0                               0D   1768
     110    1636       0       0       0                        01010000D   1769
     110       0       0       2       0                               0D   1770
     126    1638       0       0       0                        01010500D   1771
     126       0       0       2       0                               0D   1772
     110    1640       0       0       0                        01010000D   1773
     110       0       0       2       0                               0D   1774
     126    1642       0       0       0                        01010500D   1775
     126       0       0       2       0                               0D   1776
     110    1644       0       0       0                        01010000D   1777
     110       0       0       2       0                               0D   1778
     102    1646       0       0       0                        01010500D   1779
     102       0       0       1       0                               0D   1780
     102    1647       0       0       0                        01010000D   1781
     102       0       0       1       0                               0D   1782
     142    1648       0       0       0                        00010500D   1783
     142       0       0       1       0                               0D   1784
     144    1649       0       0       0                        00000000D   1785
     144       0      -1       1       0                               0D   1786
     128    1650       0       0       0                        01010000D   1787
     128       0       0       4       0                               0D   1788
     126    1654       0       0       0                        01010500D   1789
     126       0       0       2       0                               0D   1790
     110    1656       0       0       0                        01010000D   1791
     110       0       0       2       0                               0D   1792
     126    1658       0       0       0                        01010500D   1793
     126       0       0       2       0                               0D   1794
     110    1660       0       0       0                        01010000D   1795
     110       0       0       2       0                               0D   1796
     126    1662       0       0       0                        01010500D   1797
     126       0       0       2       0                               0D   1798
     110    1664       0       0       0                        01010000D   1799
     110       0       0       2       0                               0D   1800
     126    1666       0       0       0                        01010500D   1801
     126       0       0       2       0                               0D   1802
     110    1668       0       0       0                        01010000D   1803
     110       0       0       2       0                               0D   1804
     102    1670       0       0       0                        01010500D   1805
     102       0       0       1       0                               0D   1806
     102    1671       0       0       0                        01010000D   1807
     102       0       0       1       0                               0D   1808
     142    1672       0       0       0                        00010500D   1809
     142       0       0       1       0                               0D   1810
     144    1673       0       0       0                        00000000D   1811
     144       0      -1       1       0                               0D   1812
     128    1674       0       0       0                        01010000D   1813
     128       0       0       4       0                               0D   1814
     126    1678       0       0       0                        01010500D   1815
     126       0       0       2       0                               0D   1816
     110    1680       0       0       0                        01010000D   1817
     110       0       0       2       0                               0D   1818
     126    1682       0       0       0                        01010500D   1819
     126       0       0       2       0                               0D   1820
     110    1684       0       0       0                        01010000D   1821
     110       0       0       2       0                               0D   1822
     126    1686       0       0       0                        01010500D   1823
     126       0       0       2       0                               0D   1824
     110    1688       0       0       0                        01010000D   1825
     110       0       0       2       0                               0D   1826
     126    1690       0       0       0                        01010500D   1827
     126       0       0       2       0                               0D   1828
     110    1692       0       0       0                        01010000D   1829
     110       0       0       2       0                               0D   1830
     102    1694       0       0       0                        01010500D   1831
     102       0       0       1       0                               0D   1832
     102    1695       0       0       0                        01010000D   1833
     102       0       0       1       0                               0D   1834
     142    1696       0       0       0                        00010500D   1835
     142       0       0       1       0                               0D   1836
     144    1697       0       0       0                        00000000D   1837
     144       0      -1       1       0                               0D   1838
     128    1698       0       0       0                        01010000D   1839
     128       0       0       4       0                               0D   1840
     126    1702       0       0       0                        01010500D   1841
     126       0       0       2       0                               0D   1842
     110    1704       0       0       0                        01010000D   1843
     110       0       0       2       0                               0D   1844
     126    1706       0       0       0                        01010500D   1845
     126       0       0       2       0                               0D   1846
     110    1708       0       0       0                        01010000D   1847
     110       0       0       2       0                               0D   1848
     126    1710       0       0       0                        01010500D   1849
     126       0       0       2       0                               0D   1850
     110    1712       0       0       0                        01010000D   1851
     110       0       0       2       0                               0D   1852
     126    1714       0       0       0                        01010500D   1853
     126       0       0       2       0                               0D   1854
     110    1716       0       0       0                        01010000D   1855
     110       0       0       2       0                               0D   1856
     102    1718       0       0       0                        01010500D   1857
     102       0       0       1       0                               0D   1858
     102    1719       0       0       0                        01010000D   1859
     102       0       0       1       0                               0D   1860
     142    1720       0       0       0                        00010500D   1861
     142       0       0       1       0                               0D   1862
     144    1721       0       0       0                        00000000D   1863
     144       0      -1       1       0                               0D   1864
     128    1722       0       0       0                        01010000D   1865
     128       0       0       4       0                               0D   1866
     126    1726       0       0       0                        01010500D   1867
     126       0       0       2       0                               0D   1868
     110    1728       0       0       0                        01010000D   1869
     110       0       0       2       0                               0D   1870
     126    1730       0       0       0                        01010500D   1871
     126       0       0       2       0                               0D   1872
     110    1732       0       0       0                        01010000D   1873
     110       0       0       2       0                               0D   1874
     126    1734       0       0       0                        01010500D   1875
     126       0       0       2       0                               0D   1876
     110    1736       0       0       0                        01010000D   1877
     110       0       0       2       0                               0D   1878
     126    1738       0       0       0                        01010500D   1879
     126       0       0       2       0                               0D   1880
     110    1740       0       0       0                        01010000D   1881
     110       0       0       2       0                               0D   1882
     102    1742       0       0       0                        01010500D   1883
     102       0       0       1       0                               0D   1884
     102    1743       0       0       0                        01010000D   1885
     102       0       0       1       0                               0D   1886
     142    1744       0       0       0                        00010500D   1887
     142       0       0       1       0                               0D   1888
     144    1745       0       0       0                        00000000D   1889
     144       0      -1       1       0                               0D   1890
     128    1746       0       0       0                        01010000D   1891
     128       0       0       4       0                               0D   1892
     126    1750       0       0       0                        01010500D   1893
     126       0       0       2       0                               0D   1894
     110    1752       0       0       0                        01010000D   1895
     110       0       0       2       0                               0D   1896
     126    1754       0       0       0                        01010500D   1897
     126       0       0       2       0                               0D   1898
     110    1756       0       0       0                        01010000D   1899
     110       0       0       2       0                               0D   1900
     126    1758       0       0       0                        01010500D   1901
     126       0       0       2       0                               0D   1902
     110    1760       0       0       0                        01010000D   1903
     110       0       0       2       0                               0D   1904
     126    1762       0       0       0                        01010500D   1905
     126       0       0       2       0                               0D   1906
     110    1764       0       0       0                        01010000D   1907
     110       0       0       2       0                               0D   1908
     102    1766       0       0       0                        01010500D   1909
     102       0       0       1       0                               0D   1910
     102    1767       0       0       0                        01010000D   1911
     102       0       0       1       0                               0D   1912
     142    1768       0       0       0                        00010500D   1913
     142       0       0       1       0                               0D   1914
     144    1769       0       0       0                        00000000D   1915
     144       0      -1       1       0                               0D   1916
     128    1770       0       0       0                        01010000D   1917
     128       0       0       4       0                               0D   1918
     126    1774       0       0       0                        01010500D   1919
     126       0       0       2       0                               0D   1920
     110    1776       0       0       0                        01010000D   1921
     110       0       0       2       0                               0D   1922
     126    1778       0       0       0                        01010500D   1923
     126       0       0       2       0                               0D   1924
     110    1780       0       0       0                        01010000D   1925
     110       0       0       2       0                               0D   1926
     126    1782       0       0       0                        01010500D   1927
     126       0       0       2       0                               0D   1928
     110    1784       0       0       0                        01010000D   1929
     110       0       0       2       0                               0D   1930
     126    1786       0       0       0                        01010500D   1931
     126       0       0       2       0                               0D   1932
     110    1788       0       0       0                        01010000D   1933
     110       0       0       2       0                               0D   1934
     102    1790       0       0       0                        01010500D   1935
     102       0       0       1       0                               0D   1936
     102    1791       0       0       0                        01010000D   1937
     102       0       0       1       0                               0D   1938
     142    1792       0       0       0                        00010500D   1939
     142       0       0       1       0                               0D   1940
     144    1793       0       0       0                        00000000D   1941
     144       0      -1       1       0                               0D   1942
     128    1794       0       0       0                        01010000D   1943
     128       0       0       4       0                               0D   1944
     126    1798       0       0       0                        01010500D   1945
     126       0       0       2       0                               0D   1946
     110    1800       0       0       0                        01010000D   1947
     110       0       0       2       0                               0D   1948
     126    1802       0       0       0                        01010500D   1949
     126       0       0       2       0                               0D   1950
     110    1804       0       0       0                        01010000D   1951
     110       0       0       2       0                               0D   1952
     126    1806       0       0       0                        01010500D   1953
     126       0       0       2       0                               0D   1954
     110    1808       0       0       0                        01010000D   1955
     110       0       0       2       0                               0D   1956
     126    1810       0       0       0                        01010500D   1957
     126       0       0       2       0                               0D   1958
     110    1812       0       0       0                        01010000D   1959
     110       0       0       2       0                               0D   1960
     102    1814       0       0       0                        01010500D   1961
     102       0       0       1       0                               0D   1962
     102    1815       0       0       0                        01010000D   1963
     102       0       0       1       0                               0D   1964
     142    1816       0       0       0                        00010500D   1965
     142       0       0       1       0                               0D   1966
     144    1817       0       0       0                        00000000D   1967
     144       0      -1       1       0                               0D   1968
     128    1818       0       0       0                        01010000D   1969
     128       0       0       4       0                               0D   1970
     126    1822       0       0       0                        01010500D   1971
     126       0       0       2       0                               0D   1972
     110    1824       0       0       0                        01010000D   1973
     110       0       0       2       0                               0D   1974
     126    1826       0       0       0                        01010500D   1975
     126       0       0       2       0                               0D   1976
     110    1828       0       0       0                        01010000D   1977
     110       0       0       2       0                               0D   1978
     126    1830       0       0       0                        01010500D   1979
     126       0       0       2       0                               0D   1980
     110    1832       0       0       0                        01010000D   1981
     110       0       0       2       0                               0D   1982
     126    1834       0       0       0                        01010500D   1983
     126       0       0       2       0                               0D   1984
     110    1836       0       0       0                        01010000D   1985
     110       0       0       2       0                               0D   1986
     102    1838       0       0       0                        01010500D   1987
     102       0       0       1       0                               0D   1988
     102    1839       0       0       0                        01010000D   1989
     102       0       0       1       0                               0D   1990
     142    1840       0       0       0                        00010500D   1991
     142       0       0       1       0                               0D   1992
     144    1841       0       0       0                        00000000D   1993
     144       0      -1       1       0                               0D   1994
     128    1842       0       0       0                        01010000D   1995
     128       0       0       4       0                               0D   1996
     126    1846       0       0       0                        01010500D   1997
     126       0       0       2       0                               0D   1998
     110    1848       0       0       0                        01010000D   1999
     110       0       0       2       0                               0D   2000
     126    1850       0       0       0                        01010500D   2001
     126       0       0       2       0                               0D   2002
     110    1852       0       0       0                        01010000D   2003
     110       0       0       2       0                               0D   2004
     126    1854       0       0       0                        01010500D   2005
     126       0       0       2       0                               0D   2006
     110    1856       0       0       0                        01010000D   2007
     110       0       0       2       0                               0D   2008
     126    1858       0       0       0                        01010500D   2009
     126       0       0       2       0                               0D   2010
     110    1860       0       0       0                        01010000D   2011
     110       0       0       2       0                               0D   2012
     102    1862       0       0       0                        01010500D   2013
     102       0       0       1       0                               0D   2014
     102    1863       0       0       0                        01010000D   2015
     102       0       0       1       0                               0D   2016
     142    1864       0       0       0                        00010500D   2017
     142       0       0       1       0                               0D   2018
     144    1865       0       0       0                        00000000D   2019
     144       0      -1       1       0                               0D   2020
     128    1866       0       0       0                        01010000D   2021
     128       0       0       4       0                               0D   2022
     126    1870       0       0       0                        01010500D   2023
     126       0       0       2       0                               0D   2024
     110    1872       0       0       0                        01010000D   2025
     110       0       0       2       0                               0D   2026
     126    1874       0       0       0                        01010500D   2027
     126       0       0       2       0                               0D   2028
     110    1876       0       0       0                        01010000D   2029
     110       0       0       2       0                               0D   2030
     126    1878       0       0       0                        01010500D   2031
     126       0       0       2       0                               0D   2032
     110    1880       0       0       0                        01010000D   2033
     110       0       0       2       0                               0D   2034
     126    1882       0       0       0                        01010500D   2035
     126       0       0       2       0                               0D   2036
     110    1884       0       0       0                        01010000D   2037
     110       0       0       2       0                               0D   2038
     102    1886       0       0       0                        01010500D   2039
     102       0       0       1       0                               0D   2040
     102    1887       0       0       0                        01010000D   2041
     102       0       0       1       0                               0D   2042
     142    1888       0       0       0                        00010500D   2043
     142       0       0       1       0                               0D   2044
     144    1889       0       0       0                        00000000D   2045
     144       0      -1       1       0                               0D   2046
     128    1890       0       0       0                        01010000D   2047
     128       0       0       4       0                               0D   2048
     126    1894       0       0       0                        01010500D   2049
     126       0       0       2       0                               0D   2050
     110    1896       0       0       0                        01010000D   2051
     110       0       0       2       0                               0D   2052
     126    1898       0       0       0                        01010500D   2053
     126       0       0       2       0                               0D   2054
     110    1900       0       0       0                        01010000D   2055
     110       0       0       2       0                               0D   2056
     126    1902       0       0       0                        01010500D   2057
     126       0       0       2       0                               0D   2058
     110    1904       0       0       0                        01010000D   2059
     110       0       0       2       0                               0D   2060
     126    1906       0       0       0                        01010500D   2061
     126       0       0       2       0                               0D   2062
     110    1908       0       0       0                        01010000D   2063
     110       0       0       2       0                               0D   2064
     102    1910       0       0       0                        01010500D   2065
     102       0       0       1       0                               0D   2066
     102    1911       0       0       0                        01010000D   2067
     102       0       0       1       0                               0D   2068
     142    1912       0       0       0                        00010500D   2069
     142       0       0       1       0                               0D   2070
     144    1913       0       0       0                        00000000D   2071
     144       0      -1       1       0                               0D   2072
     128    1914       0       0       0                        01010000D   2073
     128       0       0       4       0                               0D   2074
     126    1918       0       0       0                        01010500D   2075
     126       0       0       2       0                               0D   2076
     110    1920       0       0       0                        01010000D   2077
     110       0       0       2       0                               0D   2078
     126    1922       0       0       0                        01010500D   2079
     126       0       0       2       0                               0D   2080
     110    1924       0       0       0                        01010000D   2081
     110       0       0       2       0                               0D   2082
     126    1926       0       0       0                        01010500D   2083
     126       0       0       2       0                               0D   2084
     110    1928       0       0       0                        01010000D   2085
     110       0       0       2       0                               0D   2086
     126    1930       0       0       0                        01010500D   2087
     126       0       0       2       0                               0D   2088
     110    1932       0       0       0                        01010000D   2089
     110       0       0       2       0                               0D   2090
     102    1934       0       0       0                        01010500D   2091
     102       0       0       1       0                               0D   2092
     102    1935       0       0       0                        01010000D   2093
     102       0       0       1       0                               0D   2094
     142    1936       0       0       0                        00010500D   2095
     142       0       0       1       0                               0D   2096
     144    1937       0       0       0                        00000000D   2097
     144       0      -1       1       0                               0D   2098
     128    1938       0       0       0                        01010000D   2099
     128       0       0       4       0                               0D   2100
     126    1942       0       0       0                        01010500D   2101
     126       0       0       2       0                               0D   2102
     110    1944       0       0       0                        01010000D   2103
     110       0       0       2       0                               0D   2104
     126    1946       0       0       0                        01010500D   2105
     126       0       0       2       0                               0D   2106
     110    1948       0       0       0                        01010000D   2107
     110       0       0       2       0                               0D   2108
     126    1950       0       0       0                        01010500D   2109
     126       0       0       2       0                               0D   2110
     110    1952       0       0       0                        01010000D   2111
     110       0       0       2       0                               0D   2112
     126    1954       0       0       0                        01010500D   2113
     126       0       0       2       0                               0D   2114
     110    1956       0       0       0                        01010000D   2115
     110       0       0       2       0                               0D   2116
     102    1958       0       0       0                        01010500D   2117
     102       0       0       1       0                               0D   2118
     102    1959       0       0       0                        01010000D   2119
     102       0       0       1       0                               0D   2120
     142    1960       0       0       0                        00010500D   2121
     142       0       0       1       0                               0D   2122
     144    1961       0       0       0                        00000000D   2123
     144       0      -1       1       0                               0D   2124
     110    1962       0       0       0                        01010000D   2125
     110       0       0       2       0                               0D   2126
     110    1964       0       0       0                        01010000D   2127
     110       0       0       2       0                               0D   2128
     120    1966       0       0       0                        01010000D   2129
     120       0       0       1       0                               0D   2130
     126    1967       0       0       0                        01010500D   2131
     126       0       0       2       0                               0D   2132
     110    1969       0       0       0                        01010000D   2133
     110       0       0       2       0                               0D   2134
     126    1971       0       0       0                        01010500D   2135
     126       0       0       2       0                               0D   2136
     124    1973       0       0       0                        00000000D   2137
     124       0       0       4       0                               0D   2138
     100    1977       0       0       0            2137        01010000D   2139
     100       0       0       2       0                               0D   2140
     126    1979       0       0       0                        01010500D   2141
     126       0       0       2       0                               0D   2142
     110    1981       0       0       0                        01010000D   2143
     110       0       0       2       0                               0D   2144
     126    1983       0       0       0                        01010500D   2145
     126       0       0       2       0                               0D   2146
     124    1985       0       0       0                        00000000D   2147
     124       0       0       4       0                               0D   2148
     100    1989       0       0       0            2147        01010000D   2149
     100       0       0       2       0                               0D   2150
     102    1991       0       0       0                        01010500D   2151
     102       0       0       1       0                               0D   2152
     102    1992       0       0       0                        01010000D   2153
     102       0       0       1       0                               0D   2154
     142    1993       0       0       0                        00010500D   2155
     142       0       0       1       0                               0D   2156
     144    1994       0       0       0                        00000000D   2157
     144       0      -1       1       0                               0D   2158
     128    1995       0       0       0                        01010000D   2159
     128       0       0       4       0                               0D   2160
     126    1999       0       0       0                        01010500D   2161
     126       0       0       2       0                               0D   2162
     110    2001       0       0       0                        01010000D   2163
     110       0       0       2       0                               0D   2164
     126    2003       0       0       0                        01010500D   2165
     126       0       0       4       0                               0D   2166
     124    2007       0       0       0                        00000000D   2167
     124       0       0       4       0                               0D   2168
     100    2011       0       0       0            2167        01010000D   2169
     100       0       0       2       0                               0D   2170
     126    2013       0       0       0                        01010500D   2171
     126       0       0       2       0                               0D   2172
     110    2015       0       0       0                        01010000D   2173
     110       0       0       2       0                               0D   2174
     126    2017       0       0       0                        01010500D   2175
     126       0       0       2       0                               0D   2176
     110    2019       0       0       0                        01010000D   2177
     110       0       0       2       0                               0D   2178
     126    2021       0       0       0                        01010500D   2179
     126       0       0       6       0                               0D   2180
     124    2027       0       0       0                        00000000D   2181
     124       0       0       4       0                               0D   2182
     100    2031       0       0       0            2181        01010000D   2183
     100       0       0       2       0                               0D   2184
     126    2033       0       0       0                        01010500D   2185
     126       0       0       2       0                               0D   2186
     110    2035       0       0       0                        01010000D   2187
     110       0       0       2       0                               0D   2188
     126    2037       0       0       0                        01010500D   2189
     126       0       0       2       0                               0D   2190
     110    2039       0       0       0                        01010000D   2191
     110       0       0       2       0                               0D   2192
     126    2041       0       0       0                        01010500D   2193
     126       0       0       4       0                               0D   2194
     124    2045       0       0       0                        00000000D   2195
     124       0       0       4       0                               0D   2196
     100    2049       0       0       0            2195        01010000D   2197
     100       0       0       2       0                               0D   2198
     126    2051       0       0       0                        01010500D   2199
     126       0       0       2       0                               0D   2200
     110    2053       0       0       0                        01010000D   2201
     110       0       0       2       0                               0D   2202
     126    2055       0       0       0                        01010500D   2203
     126       0       0       2       0                               0D   2204
     110    2057       0       0       0                        01010000D   2205
     110       0       0       2       0                               0D   2206
     126    2059       0       0       0                        01010500D   2207
     126       0       0       2       0                               0D   2208
     110    2061       0       0       0                        01010000D   2209
     110       0       0       2       0                               0D   2210
     126    2063       0       0       0                        01010500D   2211
     126       0       0       2       0                               0D   2212
     110    2065       0       0       0                        01010000D   2213
     110       0       0       2       0                               0D   2214
     102    2067       0       0       0                        01010500D   2215
     102       0       0       2       0                               0D   2216
     102    2069       0       0       0                        01010000D   2217
     102       0       0       2       0                               0D   2218
     142    2071       0       0       0                        00010500D   2219
     142       0       0       1       0                               0D   2220
     126    2072       0       0       0                        01010500D   2221
     126       0       0       2       0                               0D   2222
     110    2074       0       0       0                        01010000D   2223
     110       0       0       2       0                               0D   2224
     126    2076       0       0       0                        01010500D   2225
     126       0       0       2       0                               0D   2226
     110    2078       0       0       0                        01010000D   2227
     110       0       0       2       0                               0D   2228
     126    2080       0       0       0                        01010500D   2229
     126       0       0       2       0                               0D   2230
     110    2082       0       0       0                        01010000D   2231
     110       0       0       2       0                               0D   2232
     126    2084       0       0       0                        01010500D   2233
     126       0       0       2       0                               0D   2234
     110    2086       0       0       0                        01010000D   2235
     110       0       0       2       0                               0D   2236
     126    2088       0       0       0                        01010500D   2237
     126       0       0       2       0                               0D   2238
     110    2090       0       0       0                        01010000D   2239
     110       0       0       2       0                               0D   2240
     126    2092       0       0       0                        01010500D   2241
     126       0       0       2       0                               0D   2242
     110    2094       0       0       0                        01010000D   2243
     110       0       0       2       0                               0D   2244
     126    2096       0       0       0                        01010500D   2245
     126       0       0       2       0                               0D   2246
     110    2098       0       0       0                        01010000D   2247
     110       0       0       2       0                               0D   2248
     126    2100       0       0       0                        01010500D   2249
     126       0       0       2       0                               0D   2250
     110    2102       0       0       0                        01010000D   2251
     110       0       0       2       0                               0D   2252
     126    2104       0       0       0                        01010500D   2253
     126       0       0       2       0                               0D   2254
     110    2106       0       0       0                        01010000D   2255
     110       0       0       2       0                               0D   2256
     126    2108       0       0       0                        01010500D   2257
     126       0       0       2       0                               0D   2258
     110    2110       0       0       0                        01010000D   2259
     110       0       0       2       0                               0D   2260
     126    2112       0       0       0                        01010500D   2261
     126       0       0       2       0                               0D   2262
     110    2114       0       0       0                        01010000D   2263
     110       0       0       2       0                               0D   2264
     126    2116       0       0       0                        01010500D   2265
     126       0       0       2       0                               0D   2266
     110    2118       0       0       0                        01010000D   2267
     110       0       0       2       0                               0D   2268
     126    2120       0       0       0                        01010500D   2269
     126       0       0       2       0                               0D   2270
     110    2122       0       0       0                        01010000D   2271
     110       0       0       2       0                               0D   2272
     126    2124       0       0       0                        01010500D   2273
     126       0       0       2       0                               0D   2274
     110    2126       0       0       0                        01010000D   2275
     110       0       0       2       0                               0D   2276
     126    2128       0       0       0                        01010500D   2277
     126       0       0       2       0                               0D   2278
     110    2130       0       0       0                        01010000D   2279
     110       0       0       2       0                               0D   2280
     126    2132       0       0       0                        01010500D   2281
     126       0       0       2       0                               0D   2282
     110    2134       0       0       0                        01010000D   2283
     110       0       0       2       0                               0D   2284
     126    2136       0       0       0                        01010500D   2285
     126       0       0       2       0                               0D   2286
     110    2138       0       0       0                        01010000D   2287
     110       0       0       2       0                               0D   2288
     126    2140       0       0       0                        01010500D   2289
     126       0       0       2       0                               0D   2290
     110    2142       0       0       0                        01010000D   2291
     110       0       0       2       0                               0D   2292
     126    2144       0       0       0                        01010500D   2293
     126       0       0       2       0                               0D   2294
     110    2146       0       0       0                        01010000D   2295
     110       0       0       2       0                               0D   2296
     126    2148       0       0       0                        01010500D   2297
     126       0       0       2       0                               0D   2298
     110    2150       0       0       0                        01010000D   2299
     110       0       0       2       0                               0D   2300
     126    2152       0       0       0                        01010500D   2301
     126       0       0       2       0                               0D   2302
     110    2154       0       0       0                        01010000D   2303
     110       0       0       2       0                               0D   2304
     126    2156       0       0       0                        01010500D   2305
     126       0       0       2       0                               0D   2306
     110    2158       0       0       0                        01010000D   2307
     110       0       0       2       0                               0D   2308
     126    2160       0       0       0                        01010500D   2309
     126       0       0       2       0                               0D   2310
     110    2162       0       0       0                        01010000D   2311
     110       0       0       2       0                               0D   2312
     126    2164       0       0       0                        01010500D   2313
     126       0       0       2       0                               0D   2314
     110    2166       0       0       0                        01010000D   2315
     110       0       0       2       0                               0D   2316
     126    2168       0       0       0                        01010500D   2317
     126       0       0       2       0                               0D   2318
     110    2170       0       0       0                        01010000D   2319
     110       0       0       2       0                               0D   2320
     126    2172       0       0       0                        01010500D   2321
     126       0       0       2       0                               0D   2322
     110    2174       0       0       0                        01010000D   2323
     110       0       0       2       0                               0D   2324
     126    2176       0       0       0                        01010500D   2325
     126       0       0       2       0                               0D   2326
     110    2178       0       0       0                        01010000D   2327
     110       0       0       2       0                               0D   2328
     126    2180       0       0       0                        01010500D   2329
     126       0       0       2       0                               0D   2330
     110    2182       0       0       0                        01010000D   2331
     110       0       0       2       0                               0D   2332
     126    2184       0       0       0                        01010500D   2333
     126       0       0       2       0                               0D   2334
     110    2186       0       0       0                        01010000D   2335
     110       0       0       2       0                               0D   2336
     126    2188       0       0       0                        01010500D   2337
     126       0       0       2       0                               0D   2338
     110    2190       0       0       0                        01010000D   2339
     110       0       0       2       0                               0D   2340
     126    2192       0       0       0                        01010500D   2341
     126       0       0       2       0                               0D   2342
     110    2194       0       0       0                        01010000D   2343
     110       0       0       2       0                               0D   2344
     126    2196       0       0       0                        01010500D   2345
     126       0       0       2       0                               0D   2346
     110    2198       0       0       0                        01010000D   2347
     110       0       0       2       0                               0D   2348
     126    2200       0       0       0                        01010500D   2349
     126       0       0       2       0                               0D   2350
     110    2202       0       0       0                        01010000D   2351
     110       0       0       2       0                               0D   2352
     126    2204       0       0       0                        01010500D   2353
     126       0       0       2       0                               0D   2354
     110    2206       0       0       0                        01010000D   2355
     110       0       0       2       0                               0D   2356
     126    2208       0       0       0                        01010500D   2357
     126       0       0       2       0                               0D   2358
     110    2210       0       0       0                        01010000D   2359
     110       0       0       2       0                               0D   2360
     126    2212       0       0       0                        01010500D   2361
     126       0       0       2       0                               0D   2362
     110    2214       0       0       0                        01010000D   2363
     110       0       0       2       0                               0D   2364
     126    2216       0       0       0                        01010500D   2365
     126       0       0       2       0                               0D   2366
     110    2218       0       0       0                        01010000D   2367
     110       0       0       2       0                               0D   2368
     126    2220       0       0       0                        01010500D   2369
     126       0       0       2       0                               0D   2370
     110    2222       0       0       0                        01010000D   2371
     110       0       0       2       0                               0D   2372
     126    2224       0       0       0                        01010500D   2373
     126       0       0       2       0                               0D   2374
     110    2226       0       0       0                        01010000D   2375
     110       0       0       2       0                               0D   2376
     126    2228       0       0       0                        01010500D   2377
     126       0       0       2       0                               0D   2378
     110    2230       0       0       0                        01010000D   2379
     110       0       0       2       0                               0D   2380
     126    2232       0       0       0                        01010500D   2381
     126       0       0       2       0                               0D   2382
     110    2234       0       0       0                        01010000D   2383
     110       0       0       2       0                               0D   2384
     126    2236       0       0       0                        01010500D   2385
     126       0       0       2       0                               0D   2386
     110    2238       0       0       0                        01010000D   2387
     110       0       0       2       0                               0D   2388
     126    2240       0       0       0                        01010500D   2389
     126       0       0       2       0                               0D   2390
     110    2242       0       0       0                        01010000D   2391
     110       0       0       2       0                               0D   2392
     126    2244       0       0       0                        01010500D   2393
     126       0       0       2       0                               0D   2394
     110    2246       0       0       0                        01010000D   2395
     110       0       0       2       0                               0D   2396
     126    2248       0       0       0                        01010500D   2397
     126       0       0       2       0                               0D   2398
     110    2250       0       0       0                        01010000D   2399
     110       0       0       2       0                               0D   2400
     126    2252       0       0       0                        01010500D   2401
     126       0       0       2       0                               0D   2402
     110    2254       0       0       0                        01010000D   2403
     110       0       0       2       0                               0D   2404
     126    2256       0       0       0                        01010500D   2405
     126       0       0       2       0                               0D   2406
     110    2258       0       0       0                        01010000D   2407
     110       0       0       2       0                               0D   2408
     126    2260       0       0       0                        01010500D   2409
     126       0       0       2       0                               0D   2410
     110    2262       0       0       0                        01010000D   2411
     110       0       0       2       0                               0D   2412
     126    2264       0       0       0                        01010500D   2413
     126       0       0       2       0                               0D   2414
     110    2266       0       0       0                        01010000D   2415
     110       0       0       2       0                               0D   2416
     126    2268       0       0       0                        01010500D   2417
     126       0       0       2       0                               0D   2418
     110    2270       0       0       0                        01010000D   2419
     110       0       0       2       0                               0D   2420
     126    2272       0       0       0                        01010500D   2421
     126       0       0       2       0                               0D   2422
     110    2274       0       0       0                        01010000D   2423
     110       0       0       2       0                               0D   2424
     126    2276       0       0       0                        01010500D   2425
     126       0       0       2       0                               0D   2426
     110    2278       0       0       0                        01010000D   2427
     110       0       0       2       0                               0D   2428
     126    2280       0       0       0                        01010500D   2429
     126       0       0       2       0                               0D   2430
     110    2282       0       0       0                        01010000D   2431
     110       0       0       2       0                               0D   2432
     126    2284       0       0       0                        01010500D   2433
     126       0       0       2       0                               0D   2434
     110    2286       0       0       0                        01010000D   2435
     110       0       0       2       0                               0D   2436
     126    2288       0       0       0                        01010500D   2437
     126       0       0       2       0                               0D   2438
     110    2290       0       0       0                        01010000D   2439
     110       0       0       2       0                               0D   2440
     126    2292       0       0       0                        01010500D   2441
     126       0       0       2       0                               0D   2442
     110    2294       0       0       0                        01010000D   2443
     110       0       0       2       0                               0D   2444
     126    2296       0       0       0                        01010500D   2445
     126       0       0       2       0                               0D   2446
     110    2298       0       0       0                        01010000D   2447
     110       0       0       2       0                               0D   2448
     126    2300       0       0       0                        01010500D   2449
     126       0       0       2       0                               0D   2450
     110    2302       0       0       0                        01010000D   2451
     110       0       0       2       0                               0D   2452
     126    2304       0       0       0                        01010500D   2453
     126       0       0       2       0                               0D   2454
     110    2306       0       0       0                        01010000D   2455
     110       0       0       2       0                               0D   2456
     126    2308       0       0       0                        01010500D   2457
     126       0       0       2       0                               0D   2458
     110    2310       0       0       0                        01010000D   2459
     110       0       0       2       0                               0D   2460
     126    2312       0       0       0                        01010500D   2461
     126       0       0       2       0                               0D   2462
     110    2314       0       0       0                        01010000D   2463
     110       0       0       2       0                               0D   2464
     126    2316       0       0       0                        01010500D   2465
     126       0       0       2       0                               0D   2466
     110    2318       0       0       0                        01010000D   2467
     110       0       0       2       0                               0D   2468
     126    2320       0       0       0                        01010500D   2469
     126       0       0       2       0                               0D   2470
     110    2322       0       0       0                        01010000D   2471
     110       0       0       2       0                               0D   2472
     126    2324       0       0       0                        01010500D   2473
     126       0       0       2       0                               0D   2474
     110    2326       0       0       0                        01010000D   2475
     110       0       0       2       0                               0D   2476
     102    2328       0       0       0                        01010500D   2477
     102       0       0       6       0                               0D   2478
     102    2334       0       0       0                        01010000D   2479
     102       0       0       6       0                               0D   2480
     142    2340       0       0       0                        00010500D   2481
     142       0       0       1       0                               0D   2482
     144    2341       0       0       0                        00000000D   2483
     144       0      -1       1       0                               0D   2484
     128    2342       0       0       0                        01010000D   2485
     128       0       0       4       0                               0D   2486
     126    2346       0       0       0                        01010500D   2487
     126       0       0       4       0                               0D   2488
     124    2350       0       0       0                        00000000D   2489
     124       0       0       4       0                               0D   2490
     100    2354       0       0       0            2489        01010000D   2491
     100       0       0       2       0                               0D   2492
     126    2356       0       0       0                        01010500D   2493
     126       0       0       2       0                               0D   2494
     110    2358       0       0       0                        01010000D   2495
     110       0       0       2       0                               0D   2496
     126    2360       0       0       0                        01010500D   2497
     126       0       0       2       0                               0D   2498
     110    2362       0       0       0                        01010000D   2499
     110       0       0       2       0                               0D   2500
     126    2364       0       0       0                        01010500D   2501
     126       0       0       6       0                               0D   2502
     124    2370       0       0       0                        00000000D   2503
     124       0       0       4       0                               0D   2504
     100    2374       0       0       0            2503        01010000D   2505
     100       0       0       2       0                               0D   2506
     126    2376       0       0       0                        01010500D   2507
     126       0       0       2       0                               0D   2508
     110    2378       0       0       0                        01010000D   2509
     110       0       0       2       0                               0D   2510
     126    2380       0       0       0                        01010500D   2511
     126       0       0       2       0                               0D   2512
     110    2382       0       0       0                        01010000D   2513
     110       0       0       2       0                               0D   2514
     126    2384       0       0       0                        01010500D   2515
     126       0       0       4       0                               0D   2516
     124    2388       0       0       0                        00000000D   2517
     124       0       0       4       0                               0D   2518
     100    2392       0       0       0            2517        01010000D   2519
     100       0       0       2       0                               0D   2520
     126    2394       0       0       0                        01010500D   2521
     126       0       0       2       0                               0D   2522
     110    2396       0       0       0                        01010000D   2523
     110       0       0       2       0                               0D   2524
     126    2398       0       0       0                        01010500D   2525
     126       0       0       2       0                               0D   2526
     110    2400       0       0       0                        01010000D   2527
     110       0       0       2       0                               0D   2528
     126    2402       0       0       0                        01010500D   2529
     126       0       0       2       0                               0D   2530
     110    2404       0       0       0                        01010000D   2531
     110       0       0       2       0                               0D   2532
     126    2406       0       0       0                        01010500D   2533
     126       0       0       2       0                               0D   2534
     110    2408       0       0       0                        01010000D   2535
     110       0       0       2       0                               0D   2536
     126    2410       0       0       0                        01010500D   2537
     126       0       0       2       0                               0D   2538
     110    2412       0       0       0                        01010000D   2539
     110       0       0       2       0                               0D   2540
     102    2414       0       0       0                        01010500D   2541
     102       0       0       2       0                               0D   2542
     102    2416       0       0       0                        01010000D   2543
     102       0       0       2       0                               0D   2544
     142    2418       0       0       0                        00010500D   2545
     142       0       0       1       0                               0D   2546
     126    2419       0       0       0                        01010500D   2547
     126       0       0       2       0                               0D   2548
     110    2421       0       0       0                        01010000D   2549
     110       0       0       2       0                               0D   2550
     126    2423       0       0       0                        01010500D   2551
     126       0       0       2       0                               0D   2552
     110    2425       0       0       0                        01010000D   2553
     110       0       0       2       0                               0D   2554
     126    2427       0       0       0                        01010500D   2555
     126       0       0       2       0                               0D   2556
     110    2429       0       0       0                        01010000D   2557
     110       0       0       2       0                               0D   2558
     126    2431       0       0       0                        01010500D   2559
     126       0       0       2       0                               0D   2560
     110    2433       0       0       0                        01010000D   2561
     110       0       0       2       0                               0D   2562
     126    2435       0       0       0                        01010500D   2563
     126       0       0       2       0                               0D   2564
     110    2437       0       0       0                        01010000D   2565
     110       0       0       2       0                               0D   2566
     126    2439       0       0       0                        01010500D   2567
     126       0       0       2       0                               0D   2568
     110    2441       0       0       0                        01010000D   2569
     110       0       0       2       0                               0D   2570
     126    2443       0       0       0                        01010500D   2571
     126       0       0       2       0                               0D   2572
     110    2445       0       0       0                        01010000D   2573
     110       0       0       2       0                               0D   2574
     126    2447       0       0       0                        01010500D   2575
     126       0       0       2       0                               0D   2576
     110    2449       0       0       0                        01010000D   2577
     110       0       0       2       0                               0D   2578
     126    2451       0       0       0                        01010500D   2579
     126       0       0       2       0                               0D   2580
     110    2453       0       0       0                        01010000D   2581
     110       0       0       2       0                               0D   2582
     126    2455       0       0       0                        01010500D   2583
     126       0       0       2       0                               0D   2584
     110    2457       0       0       0                        01010000D   2585
     110       0       0       2       0                               0D   2586
     126    2459       0       0       0                        01010500D   2587
     126       0       0       2       0                               0D   2588
     110    2461       0       0       0                        01010000D   2589
     110       0       0       2       0                               0D   2590
     126    2463       0       0       0                        01010500D   2591
     126       0       0       2       0                               0D   2592
     110    2465       0       0       0                        01010000D   2593
     110       0       0       2       0                               0D   2594
     126    2467       0       0       0                        01010500D   2595
     126       0       0       2       0                               0D   2596
     110    2469       0       0       0                        01010000D   2597
     110       0       0       2       0                               0D   2598
     126    2471       0       0       0                        01010500D   2599
     126       0       0       2       0                               0D   2600
     110    2473       0       0       0                        01010000D   2601
     110       0       0       2       0                               0D   2602
     126    2475       0       0       0                        01010500D   2603
     126       0       0       2       0                               0D   2604
     110    2477       0       0       0                        01010000D   2605
     110       0       0       2       0                               0D   2606
     126    2479       0       0       0                        01010500D   2607
     126       0       0       2       0                               0D   2608
     110    2481       0       0       0                        01010000D   2609
     110       0       0       2       0                               0D   2610
     126    2483       0       0       0                        01010500D   2611
     126       0       0       2       0                               0D   2612
     110    2485       0       0       0                        01010000D   2613
     110       0       0       2       0                               0D   2614
     126    2487       0       0       0                        01010500D   2615
     126       0       0       2       0                               0D   2616
     110    2489       0       0       0                        01010000D   2617
     110       0       0       2       0                               0D   2618
     126    2491       0       0       0                        01010500D   2619
     126       0       0       2       0                               0D   2620
     110    2493       0       0       0                        01010000D   2621
     110       0       0       2       0                               0D   2622
     126    2495       0       0       0                        01010500D   2623
     126       0       0       2       0                               0D   2624
     110    2497       0       0       0                        01010000D   2625
     110       0       0       2       0                               0D   2626
     126    2499       0       0       0                        01010500D   2627
     126       0       0       2       0                               0D   2628
     110    2501       0       0       0                        01010000D   2629
     110       0       0       2       0                               0D   2630
     126    2503       0       0       0                        01010500D   2631
     126       0       0       2       0                               0D   2632
     110    2505       0       0       0                        01010000D   2633
     110       0       0       2       0                               0D   2634
     126    2507       0       0       0                        01010500D   2635
     126       0       0       2       0                               0D   2636
     110    2509       0       0       0                        01010000D   2637
     110       0       0       2       0                               0D   2638
     126    2511       0       0       0                        01010500D   2639
     126       0       0       2       0                               0D   2640
     110    2513       0       0       0                        01010000D   2641
     110       0       0       2       0                               0D   2642
     126    2515       0       0       0                        01010500D   2643
     126       0       0       2       0                               0D   2644
     110    2517       0       0       0                        01010000D   2645
     110       0       0       2       0                               0D   2646
     126    2519       0       0       0                        01010500D   2647
     126       0       0       2       0                               0D   2648
     110    2521       0       0       0                        01010000D   2649
     110       0       0       2       0                               0D   2650
     126    2523       0       0       0                        01010500D   2651
     126       0       0       2       0                               0D   2652
     110    2525       0       0       0                        01010000D   2653
     110       0       0       2       0                               0D   2654
     126    2527       0       0       0                        01010500D   2655
     126       0       0       2       0                               0D   2656
     110    2529       0       0       0                        01010000D   2657
     110       0       0       2       0                               0D   2658
     126    2531       0       0       0                        01010500D   2659
     126       0       0       2       0                               0D   2660
     110    2533       0       0       0                        01010000D   2661
     110       0       0       2       0                               0D   2662
     126    2535       0       0       0                        01010500D   2663
     126       0       0       2       0                               0D   2664
     110    2537       0       0       0                        01010000D   2665
     110       0       0       2       0                               0D   2666
     126    2539       0       0       0                        01010500D   2667
     126       0       0       2       0                               0D   2668
     110    2541       0       0       0                        01010000D   2669
     110       0       0       2       0                               0D   2670
     126    2543       0       0       0                        01010500D   2671
     126       0       0       2       0                               0D   2672
     110    2545       0       0       0                        01010000D   2673
     110       0       0       2       0                               0D   2674
     126    2547       0       0       0                        01010500D   2675
     126       0       0       2       0                               0D   2676
     110    2549       0       0       0                        01010000D   2677
     110       0       0       2       0                               0D   2678
     126    2551       0       0       0                        01010500D   2679
     126       0       0       2       0                               0D   2680
     110    2553       0       0       0                        01010000D   2681
     110       0       0       2       0                               0D   2682
     126    2555       0       0       0                        01010500D   2683
     126       0       0       2       0                               0D   2684
     110    2557       0       0       0                        01010000D   2685
     110       0       0       2       0                               0D   2686
     126    2559       0       0       0                        01010500D   2687
     126       0       0       2       0                               0D   2688
     110    2561       0       0       0                        01010000D   2689
     110       0       0       2       0                               0D   2690
     126    2563       0       0       0                        01010500D   2691
     126       0       0       2       0                               0D   2692
     110    2565       0       0       0                        01010000D   2693
     110       0       0       2       0                               0D   2694
     126    2567       0       0       0                        01010500D   2695
     126       0       0       2       0                               0D   2696
     110    2569       0       0       0                        01010000D   2697
     110       0       0       2       0                               0D   2698
     126    2571       0       0       0                        01010500D   2699
     126       0       0       2       0                               0D   2700
     110    2573       0       0       0                        01010000D   2701
     110       0       0       2       0                               0D   2702
     126    2575       0       0       0                        01010500D   2703
     126       0       0       2       0                               0D   2704
     110    2577       0       0       0                        01010000D   2705
     110       0       0       2       0                               0D   2706
     126    2579       0       0       0                        01010500D   2707
     126       0       0       2       0                               0D   2708
     110    2581       0       0       0                        01010000D   2709
     110       0       0       2       0                               0D   2710
     126    2583       0       0       0                        01010500D   2711
     126       0       0       2       0                               0D   2712
     110    2585       0       0       0                        01010000D   2713
     110       0       0       2       0                               0D   2714
     126    2587       0       0       0                        01010500D   2715
     126       0       0       2       0                               0D   2716
     110    2589       0       0       0                        01010000D   2717
     110       0       0       2       0                               0D   2718
     126    2591       0       0       0                        01010500D   2719
     126       0       0       2       0                               0D   2720
     110    2593       0       0       0                        01010000D   2721
     110       0       0       2       0                               0D   2722
     126    2595       0       0       0                        01010500D   2723
     126       0       0       2       0                               0D   2724
     110    2597       0       0       0                        01010000D   2725
     110       0       0       2       0                               0D   2726
     126    2599       0       0       0                        01010500D   2727
     126       0       0       2       0                               0D   2728
     110    2601       0       0       0                        01010000D   2729
     110       0       0       2       0                               0D   2730
     126    2603       0       0       0                        01010500D   2731
     126       0       0       2       0                               0D   2732
     110    2605       0       0       0                        01010000D   2733
     110       0       0       2       0                               0D   2734
     126    2607       0       0       0                        01010500D   2735
     126       0       0       2       0                               0D   2736
     110    2609       0       0       0                        01010000D   2737
     110       0       0       2       0                               0D   2738
     126    2611       0       0       0                        01010500D   2739
     126       0       0       2       0                               0D   2740
     110    2613       0       0       0                        01010000D   2741
     110       0       0       2       0                               0D   2742
     126    2615       0       0       0                        01010500D   2743
     126       0       0       2       0                               0D   2744
     110    2617       0       0       0                        01010000D   2745
     110       0       0       2       0                               0D   2746
     126    2619       0       0       0                        01010500D   2747
     126       0       0       2       0                               0D   2748
     110    2621       0       0       0                        01010000D   2749
     110       0       0       2       0                               0D   2750
     126    2623       0       0       0                        01010500D   2751
     126       0       0       2       0                               0D   2752
     110    2625       0       0       0                        01010000D   2753
     110       0       0       2       0                               0D   2754
     126    2627       0       0       0                        01010500D   2755
     126       0       0       2       0                               0D   2756
     110    2629       0       0       0                        01010000D   2757
     110       0       0       2       0                               0D   2758
     126    2631       0       0       0                        01010500D   2759
     126       0       0       2       0                               0D   2760
     110    2633       0       0       0                        01010000D   2761
     110       0       0       2       0                               0D   2762
     126    2635       0       0       0                        01010500D   2763
     126       0       0       2       0                               0D   2764
     110    2637       0       0       0                        01010000D   2765
     110       0       0       2       0                               0D   2766
     126    2639       0       0       0                        01010500D   2767
     126       0       0       2       0                               0D   2768
     110    2641       0       0       0                        01010000D   2769
     110       0       0       2       0                               0D   2770
     126    2643       0       0       0                        01010500D   2771
     126       0       0       2       0                               0D   2772
     110    2645       0       0       0                        01010000D   2773
     110       0       0       2       0                               0D   2774
     126    2647       0       0       0                        01010500D   2775
     126       0       0       2       0                               0D   2776
     110    2649       0       0       0                        01010000D   2777
     110       0       0       2       0                               0D   2778
     126    2651       0       0       0                        01010500D   2779
     126       0       0       2       0                               0D   2780
     110    2653       0       0       0                        01010000D   2781
     110       0       0       2       0                               0D   2782
     126    2655       0       0       0                        01010500D   2783
     126       0       0       2       0                               0D   2784
     110    2657       0       0       0                        01010000D   2785
     110       0       0       2       0                               0D   2786
     126    2659       0       0       0                        01010500D   2787
     126       0       0       2       0                               0D   2788
     110    2661       0       0       0                        01010000D   2789
     110       0       0       2       0                               0D   2790
     126    2663       0       0       0                        01010500D   2791
     126       0       0       2       0                               0D   2792
     110    2665       0       0       0                        01010000D   2793
     110       0       0       2       0                               0D   2794
     126    2667       0       0       0                        01010500D   2795
     126       0       0       2       0                               0D   2796
     110    2669       0       0       0                        01010000D   2797
     110       0       0       2       0                               0D   2798
     126    2671       0       0       0                        01010500D   2799
     126       0       0       2       0                               0D   2800
     110    2673       0       0       0                        01010000D   2801
     110       0       0       2       0                               0D   2802
     102    2675       0       0       0                        01010500D   2803
     102       0       0       6       0                               0D   2804
     102    2681       0       0       0                        01010000D   2805
     102       0       0       6       0                               0D   2806
     142    2687       0       0       0                        00010500D   2807
     142       0       0       1       0                               0D   2808
     144    2688       0       0       0                        00000000D   2809
     144       0      -1       1       0                               0D   2810
     110    2689       0       0       0                        01010000D   2811
     110       0       0       2       0                               0D   2812
     110    2691       0       0       0                        01010000D   2813
     110       0       0       2       0                               0D   2814
     120    2693       0       0       0                        01010000D   2815
     120       0       0       1       0                               0D   2816
     126    2694       0       0       0                        01010500D   2817
     126       0       0       2       0                               0D   2818
     110    2696       0       0       0                        01010000D   2819
     110       0       0       2       0                               0D   2820
     126    2698       0       0       0                        01010500D   2821
     126       0       0       2       0                               0D   2822
     126    2700       0       0       0                        01010000D   2823
     126       0       0       8       0                               0D   2824
     126    2708       0       0       0                        01010500D   2825
     126       0       0       2       0                               0D   2826
     126    2710       0       0       0                        01010000D   2827
     126       0       0      11       0                               0D   2828
     126    2721       0       0       0                        01010500D   2829
     126       0       0       2       0                               0D   2830
     126    2723       0       0       0                        01010000D   2831
     126       0       0       9       0                               0D   2832
     126    2732       0       0       0                        01010500D   2833
     126       0       0       2       0                               0D   2834
     110    2734       0       0       0                        01010000D   2835
     110       0       0       2       0                               0D   2836
     126    2736       0       0       0                        01010500D   2837
     126       0       0       2       0                               0D   2838
     124    2738       0       0       0                        00000000D   2839
     124       0       0       3       0                               0D   2840
     100    2741       0       0       0            2839        01010000D   2841
     100       0       0       2       0                               0D   2842
     102    2743       0       0       0                        01010500D   2843
     102       0       0       1       0                               0D   2844
     102    2744       0       0       0                        01010000D   2845
     102       0       0       1       0                               0D   2846
     142    2745       0       0       0                        00010500D   2847
     142       0       0       1       0                               0D   2848
     144    2746       0       0       0                        00000000D   2849
     144       0      -1       1       0                               0D   2850
     128    2747       0       0       0                        01010000D   2851
     128       0       0       4       0                               0D   2852
     126    2751       0       0       0                        01010500D   2853
     126       0       0       2       0                               0D   2854
     110    2753       0       0       0                        01010000D   2855
     110       0       0       2       0                               0D   2856
     126    2755       0       0       0                        01010500D   2857
     126       0       0       2       0                               0D   2858
     110    2757       0       0       0                        01010000D   2859
     110       0       0       2       0                               0D   2860
     126    2759       0       0       0                        01010500D   2861
     126       0       0       2       0                               0D   2862
     110    2761       0       0       0                        01010000D   2863
     110       0       0       2       0                               0D   2864
     126    2763       0       0       0                        01010500D   2865
     126       0       0       2       0                               0D   2866
     110    2765       0       0       0                        01010000D   2867
     110       0       0       2       0                               0D   2868
     126    2767       0       0       0                        01010500D   2869
     126       0       0       2       0                               0D   2870
     110    2769       0       0       0                        01010000D   2871
     110       0       0       2       0                               0D   2872
     126    2771       0       0       0                        01010500D   2873
     126       0       0       2       0                               0D   2874
     110    2773       0       0       0                        01010000D   2875
     110       0       0       2       0                               0D   2876
     126    2775       0       0       0                        01010500D   2877
     126       0       0       2       0                               0D   2878
     110    2777       0       0       0                        01010000D   2879
     110       0       0       2       0                               0D   2880
     126    2779       0       0       0                        01010500D   2881
     126       0       0       2       0                               0D   2882
     110    2781       0       0       0                        01010000D   2883
     110       0       0       2       0                               0D   2884
     126    2783       0       0       0                        01010500D   2885
     126       0       0       2       0                               0D   2886
     110    2785       0       0       0                        01010000D   2887
     110       0       0       2       0                               0D   2888
     126    2787       0       0       0                        01010500D   2889
     126       0       0       2       0                               0D   2890
     110    2789       0       0       0                        01010000D   2891
     110       0       0       2       0                               0D   2892
     126    2791       0       0       0                        01010500D   2893
     126       0       0       2       0                               0D   2894
     110    2793       0       0       0                        01010000D   2895
     110       0       0       2       0                               0D   2896
     126    2795       0       0       0                        01010500D   2897
     126       0       0       2       0                               0D   2898
     110    2797       0       0       0                        01010000D   2899
     110       0       0       2       0                               0D   2900
     126    2799       0       0       0                        01010500D   2901
     126       0       0       2       0                               0D   2902
     110    2801       0       0       0                        01010000D   2903
     110       0       0       2       0                               0D   2904
     126    2803       0       0       0                        01010500D   2905
     126       0       0       2       0                               0D   2906
     110    2805       0       0       0                        01010000D   2907
     110       0       0       2       0                               0D   2908
     126    2807       0       0       0                        01010500D   2909
     126       0       0       2       0                               0D   2910
     110    2809       0       0       0                        01010000D   2911
     110       0       0       2       0                               0D   2912
     126    2811       0       0       0                        01010500D   2913
     126       0       0       2       0                               0D   2914
     110    2813       0       0       0                        01010000D   2915
     110       0       0       2       0                               0D   2916
     126    2815       0       0       0                        01010500D   2917
     126       0       0       2       0                               0D   2918
     110    2817       0       0       0                        01010000D   2919
     110       0       0       2       0                               0D   2920
     126    2819       0       0       0                        01010500D   2921
     126       0       0       2       0                               0D   2922
     110    2821       0       0       0                        01010000D   2923
     110       0       0       2       0                               0D   2924
     126    2823       0       0       0                        01010500D   2925
     126       0       0       2       0                               0D   2926
     110    2825       0       0       0                        01010000D   2927
     110       0       0       2       0                               0D   2928
     126    2827       0       0       0                        01010500D   2929
     126       0       0       2       0                               0D   2930
     110    2829       0       0       0                        01010000D   2931
     110       0       0       2       0                               0D   2932
     126    2831       0       0       0                        01010500D   2933
     126       0       0       2       0                               0D   2934
     110    2833       0       0       0                        01010000D   2935
     110       0       0       2       0                               0D   2936
     126    2835       0       0       0                        01010500D   2937
     126       0       0       2       0                               0D   2938
     110    2837       0       0       0                        01010000D   2939
     110       0       0       2       0                               0D   2940
     126    2839       0       0       0                        01010500D   2941
     126       0       0       2       0                               0D   2942
     110    2841       0       0       0                        01010000D   2943
     110       0       0       2       0                               0D   2944
     126    2843       0       0       0                        01010500D   2945
     126       0       0       2       0                               0D   2946
     110    2845       0       0       0                        01010000D   2947
     110       0       0       2       0                               0D   2948
     126    2847       0       0       0                        01010500D   2949
     126       0       0       2       0                               0D   2950
     110    2849       0       0       0                        01010000D   2951
     110       0       0       2       0                               0D   2952
     126    2851       0       0       0                        01010500D   2953
     126       0       0       2       0                               0D   2954
     110    2853       0       0       0                        01010000D   2955
     110       0       0       2       0                               0D   2956
     126    2855       0       0       0                        01010500D   2957
     126       0       0       2       0                               0D   2958
     110    2857       0       0       0                        01010000D   2959
     110       0       0       2       0                               0D   2960
     126    2859       0       0       0                        01010500D   2961
     126       0       0       2       0                               0D   2962
     110    2861       0       0       0                        01010000D   2963
     110       0       0       2       0                               0D   2964
     126    2863       0       0       0                        01010500D   2965
     126       0       0       2       0                               0D   2966
     110    2865       0       0       0                        01010000D   2967
     110       0       0       2       0                               0D   2968
     126    2867       0       0       0                        01010500D   2969
     126       0       0       2       0                               0D   2970
     110    2869       0       0       0                        01010000D   2971
     110       0       0       2       0                               0D   2972
     126    2871       0       0       0                        01010500D   2973
     126       0       0       2       0                               0D   2974
     110    2873       0       0       0                        01010000D   2975
     110       0       0       2       0                               0D   2976
     126    2875       0       0       0                        01010500D   2977
     126       0       0       2       0                               0D   2978
     110    2877       0       0       0                        01010000D   2979
     110       0       0       2       0                               0D   2980
     126    2879       0       0       0                        01010500D   2981
     126       0       0       2       0                               0D   2982
     126    2881       0       0       0                        01010000D   2983
     126       0       0       6       0                               0D   2984
     126    2887       0       0       0                        01010500D   2985
     126       0       0       2       0                               0D   2986
     110    2889       0       0       0                        01010000D   2987
     110       0       0       2       0                               0D   2988
     126    2891       0       0       0                        01010500D   2989
     126       0       0       2       0                               0D   2990
     110    2893       0       0       0                        01010000D   2991
     110       0       0       2       0                               0D   2992
     126    2895       0       0       0                        01010500D   2993
     126       0       0       2       0                               0D   2994
     110    2897       0       0       0                        01010000D   2995
     110       0       0       2       0                               0D   2996
     126    2899       0       0       0                        01010500D   2997
     126       0       0       2       0                               0D   2998
     110    2901       0       0       0                        01010000D   2999
     110       0       0       2       0                               0D   3000
     126    2903       0       0       0                        01010500D   3001
     126       0       0       2       0                               0D   3002
     110    2905       0       0       0                        01010000D   3003
     110       0       0       2       0                               0D   3004
     126    2907       0       0       0                        01010500D   3005
     126       0       0       2       0                               0D   3006
     110    2909       0       0       0                        01010000D   3007
     110       0       0       2       0                               0D   3008
     126    2911       0       0       0                        01010500D   3009
     126       0       0       2       0                               0D   3010
     110    2913       0       0       0                        01010000D   3011
     110       0       0       2       0                               0D   3012
     126    2915       0       0       0                        01010500D   3013
     126       0       0       2       0                               0D   3014
     110    2917       0       0       0                        01010000D   3015
     110       0       0       2       0                               0D   3016
     126    2919       0       0       0                        01010500D   3017
     126       0       0       2       0                               0D   3018
     110    2921       0       0       0                        01010000D   3019
     110       0       0       2       0                               0D   3020
     126    2923       0       0       0                        01010500D   3021
     126       0       0       2       0                               0D   3022
     110    2925       0       0       0                        01010000D   3023
     110       0       0       2       0                               0D   3024
     126    2927       0       0       0                        01010500D   3025
     126       0       0       2       0                               0D   3026
     110    2929       0       0       0                        01010000D   3027
     110       0       0       2       0                               0D   3028
     126    2931       0       0       0                        01010500D   3029
     126       0       0       2       0                               0D   3030
     110    2933       0       0       0                        01010000D   3031
     110       0       0       2       0                               0D   3032
     126    2935       0       0       0                        01010500D   3033
     126       0       0       2       0                               0D   3034
     110    2937       0       0       0                        01010000D   3035
     110       0       0       2       0                               0D   3036
     126    2939       0       0       0                        01010500D   3037
     126       0       0       2       0                               0D   3038
     110    2941       0       0       0                        01010000D   3039
     110       0       0       2       0                               0D   3040
     126    2943       0       0       0                        01010500D   3041
     126       0       0       2       0                               0D   3042
     110    2945       0       0       0                        01010000D   3043
     110       0       0       2       0                               0D   3044
     126    2947       0       0       0                        01010500D   3045
     126       0       0       2       0                               0D   3046
     110    2949       0       0       0                        01010000D   3047
     110       0       0       2       0                               0D   3048
     126    2951       0       0       0                        01010500D   3049
     126       0       0       2       0                               0D   3050
     110    2953       0       0       0                        01010000D   3051
     110       0       0       2       0                               0D   3052
     126    2955       0       0       0                        01010500D   3053
     126       0       0       2       0                               0D   3054
     110    2957       0       0       0                        01010000D   3055
     110       0       0       2       0                               0D   3056
     126    2959       0       0       0                        01010500D   3057
     126       0       0       2       0                               0D   3058
     110    2961       0       0       0                        01010000D   3059
     110       0       0       2       0                               0D   3060
     126    2963       0       0       0                        01010500D   3061
     126       0       0       2       0                               0D   3062
     110    2965       0       0       0                        01010000D   3063
     110       0       0       2       0                               0D   3064
     126    2967       0       0       0                        01010500D   3065
     126       0       0       2       0                               0D   3066
     110    2969       0       0       0                        01010000D   3067
     110       0       0       2       0                               0D   3068
     126    2971       0       0       0                        01010500D   3069
     126       0       0       2       0                               0D   3070
     110    2973       0       0       0                        01010000D   3071
     110       0       0       2       0                               0D   3072
     126    2975       0       0       0                        01010500D   3073
     126       0       0       2       0                               0D   3074
     110    2977       0       0       0                        01010000D   3075
     110       0       0       2       0                               0D   3076
     126    2979       0       0       0                        01010500D   3077
     126       0       0       2       0                               0D   3078
     110    2981       0       0       0                        01010000D   3079
     110       0       0       2       0                               0D   3080
     126    2983       0       0       0                        01010500D   3081
     126       0       0       2       0                               0D   3082
     110    2985       0       0       0                        01010000D   3083
     110       0       0       2       0                               0D   3084
     126    2987       0       0       0                        01010500D   3085
     126       0       0       2       0                               0D   3086
     110    2989       0       0       0                        01010000D   3087
     110       0       0       2       0                               0D   3088
     126    2991       0       0       0                        01010500D   3089
     126       0       0       2       0                               0D   3090
     110    2993       0       0       0                        01010000D   3091
     110       0       0       2       0                               0D   3092
     126    2995       0       0       0                        01010500D   3093
     126       0       0       2       0                               0D   3094
     110    2997       0       0       0                        01010000D   3095
     110       0       0       2       0                               0D   3096
     126    2999       0       0       0                        01010500D   3097
     126       0       0       2       0                               0D   3098
     110    3001       0       0       0                        01010000D   3099
     110       0       0       2       0                               0D   3100
     126    3003       0       0       0                        01010500D   3101
     126       0       0       2       0                               0D   3102
     110    3005       0       0       0                        01010000D   3103
     110       0       0       2       0                               0D   3104
     126    3007       0       0       0                        01010500D   3105
     126       0       0       2       0                               0D   3106
     110    3009       0       0       0                        01010000D   3107
     110       0       0       2       0                               0D   3108
     126    3011       0       0       0                        01010500D   3109
     126       0       0       2       0                               0D   3110
     110    3013       0       0       0                        01010000D   3111
     110       0       0       2       0                               0D   3112
     126    3015       0       0       0                        01010500D   3113
     126       0       0       2       0                               0D   3114
     110    3017       0       0       0                        01010000D   3115
     110       0       0       2       0                               0D   3116
     126    3019       0       0       0                        01010500D   3117
     126       0       0       2       0                               0D   3118
     110    3021       0       0       0                        01010000D   3119
     110       0       0       2       0                               0D   3120
     102    3023       0       0       0                        01010500D   3121
     102       0       0       6       0                               0D   3122
     102    3029       0       0       0                        01010000D   3123
     102       0       0       6       0                               0D   3124
     142    3035       0       0       0                        00010500D   3125
     142       0       0       1       0                               0D   3126
     144    3036       0       0       0                        00000000D   3127
     144       0      -1       1       0                               0D   3128
     128    3037       0       0       0                        01010000D   3129
     128       0       0       4       0                               0D   3130
     126    3041       0       0       0                        01010500D   3131
     126       0       0       2       0                               0D   3132
     110    3043       0       0       0                        01010000D   3133
     110       0       0       2       0                               0D   3134
     126    3045       0       0       0                        01010500D   3135
     126       0       0       2       0                               0D   3136
     110    3047       0       0       0                        01010000D   3137
     110       0       0       2       0                               0D   3138
     126    3049       0       0       0                        01010500D   3139
     126       0       0       2       0                               0D   3140
     110    3051       0       0       0                        01010000D   3141
     110       0       0       2       0                               0D   3142
     126    3053       0       0       0                        01010500D   3143
     126       0       0       2       0                               0D   3144
     110    3055       0       0       0                        01010000D   3145
     110       0       0       2       0                               0D   3146
     102    3057       0       0       0                        01010500D   3147
     102       0       0       1       0                               0D   3148
     102    3058       0       0       0                        01010000D   3149
     102       0       0       1       0                               0D   3150
     142    3059       0       0       0                        00010500D   3151
     142       0       0       1       0                               0D   3152
     144    3060       0       0       0                        00000000D   3153
     144       0      -1       1       0                               0D   3154
     128    3061       0       0       0                        01010000D   3155
     128       0       0       4       0                               0D   3156
     126    3065       0       0       0                        01010500D   3157
     126       0       0       2       0                               0D   3158
     110    3067       0       0       0                        01010000D   3159
     110       0       0       2       0                               0D   3160
     126    3069       0       0       0                        01010500D   3161
     126       0       0       2       0                               0D   3162
     110    3071       0       0       0                        01010000D   3163
     110       0       0       2       0                               0D   3164
     126    3073       0       0       0                        01010500D   3165
     126       0       0       2       0                               0D   3166
     110    3075       0       0       0                        01010000D   3167
     110       0       0       2       0                               0D   3168
     126    3077       0       0       0                        01010500D   3169
     126       0       0       2       0                               0D   3170
     110    3079       0       0       0                        01010000D   3171
     110       0       0       2       0                               0D   3172
     102    3081       0       0       0                        01010500D   3173
     102       0       0       1       0                               0D   3174
     102    3082       0       0       0                        01010000D   3175
     102       0       0       1       0                               0D   3176
     142    3083       0       0       0                        00010500D   3177
     142       0       0       1       0                               0D   3178
     144    3084       0       0       0                        00000000D   3179
     144       0      -1       1       0                               0D   3180
     128    3085       0       0       0                        01010000D   3181
     128       0       0       4       0                               0D   3182
     126    3089       0       0       0                        01010500D   3183
     126       0       0       2       0                               0D   3184
     110    3091       0       0       0                        01010000D   3185
     110       0       0       2       0                               0D   3186
     126    3093       0       0       0                        01010500D   3187
     126       0       0       2       0                               0D   3188
     110    3095       0       0       0                        01010000D   3189
     110       0       0       2       0                               0D   3190
     126    3097       0       0       0                        01010500D   3191
     126       0       0       2       0                               0D   3192
     110    3099       0       0       0                        01010000D   3193
     110       0       0       2       0                               0D   3194
     126    3101       0       0       0                        01010500D   3195
     126       0       0       2       0                               0D   3196
     110    3103       0       0       0                        01010000D   3197
     110       0       0       2       0                               0D   3198
     102    3105       0       0       0                        01010500D   3199
     102       0       0       1       0                               0D   3200
     102    3106       0       0       0                        01010000D   3201
     102       0       0       1       0                               0D   3202
     142    3107       0       0       0                        00010500D   3203
     142       0       0       1       0                               0D   3204
     144    3108       0       0       0                        00000000D   3205
     144       0      -1       1       0                               0D   3206
     128    3109       0       0       0                        01010000D   3207
     128       0       0       4       0                               0D   3208
     126    3113       0       0       0                        01010500D   3209
     126       0       0       2       0                               0D   3210
     110    3115       0       0       0                        01010000D   3211
     110       0       0       2       0                               0D   3212
     126    3117       0       0       0                        01010500D   3213
     126       0       0       2       0                               0D   3214
     110    3119       0       0       0                        01010000D   3215
     110       0       0       2       0                               0D   3216
     126    3121       0       0       0                        01010500D   3217
     126       0       0       2       0                               0D   3218
     110    3123       0       0       0                        01010000D   3219
     110       0       0       2       0                               0D   3220
     126    3125       0       0       0                        01010500D   3221
     126       0       0       2       0                               0D   3222
     110    3127       0       0       0                        01010000D   3223
     110       0       0       2       0                               0D   3224
     102    3129       0       0       0                        01010500D   3225
     102       0       0       1       0                               0D   3226
     102    3130       0       0       0                        01010000D   3227
     102       0       0       1       0                               0D   3228
     142    3131       0       0       0                        00010500D   3229
     142       0       0       1       0                               0D   3230
     144    3132       0       0       0                        00000000D   3231
     144       0      -1       1       0                               0D   3232
     128    3133       0       0       0                        01010000D   3233
     128       0       0       4       0                               0D   3234
     126    3137       0       0       0                        01010500D   3235
     126       0       0       2       0                               0D   3236
     110    3139       0       0       0                        01010000D   3237
     110       0       0       2       0                               0D   3238
     126    3141       0       0       0                        01010500D   3239
     126       0       0       2       0                               0D   3240
     110    3143       0       0       0                        01010000D   3241
     110       0       0       2       0                               0D   3242
     126    3145       0       0       0                        01010500D   3243
     126       0       0       2       0                               0D   3244
     110    3147       0       0       0                        01010000D   3245
     110       0       0       2       0                               0D   3246
     126    3149       0       0       0                        01010500D   3247
     126       0       0       2       0                               0D   3248
     110    3151       0       0       0                        01010000D   3249
     110       0       0       2       0                               0D   3250
     102    3153       0       0       0                        01010500D   3251
     102       0       0       1       0                               0D   3252
     102    3154       0       0       0                        01010000D   3253
     102       0       0       1       0                               0D   3254
     142    3155       0       0       0                        00010500D   3255
     142       0       0       1       0                               0D   3256
     144    3156       0       0       0                        00000000D   3257
     144       0      -1       1       0                               0D   3258
     128    3157       0       0       0                        01010000D   3259
     128       0       0       4       0                               0D   3260
     126    3161       0       0       0                        01010500D   3261
     126       0       0       2       0                               0D   3262
     110    3163       0       0       0                        01010000D   3263
     110       0       0       2       0                               0D   3264
     126    3165       0       0       0                        01010500D   3265
     126       0       0       2       0                               0D   3266
     110    3167       0       0       0                        01010000D   3267
     110       0       0       2       0                               0D   3268
     126    3169       0       0       0                        01010500D   3269
     126       0       0       2       0                               0D   3270
     110    3171       0       0       0                        01010000D   3271
     110       0       0       2       0                               0D   3272
     126    3173       0       0       0                        01010500D   3273
     126       0       0       2       0                               0D   3274
     110    3175       0       0       0                        01010000D   3275
     110       0       0       2       0                               0D   3276
     102    3177       0       0       0                        01010500D   3277
     102       0       0       1       0                               0D   3278
     102    3178       0       0       0                        01010000D   3279
     102       0       0       1       0                               0D   3280
     142    3179       0       0       0                        00010500D   3281
     142       0       0       1       0                               0D   3282
     144    3180       0       0       0                        00000000D   3283
     144       0      -1       1       0                               0D   3284
     128    3181       0       0       0                        01010000D   3285
     128       0       0       4       0                               0D   3286
     126    3185       0       0       0                        01010500D   3287
     126       0       0       2       0                               0D   3288
     110    3187       0       0       0                        01010000D   3289
     110       0       0       2       0                               0D   3290
     126    3189       0       0       0                        01010500D   3291
     126       0       0       2       0                               0D   3292
     110    3191       0       0       0                        01010000D   3293
     110       0       0       2       0                               0D   3294
     126    3193       0       0       0                        01010500D   3295
     126       0       0       2       0                               0D   3296
     110    3195       0       0       0                        01010000D   3297
     110       0       0       2       0                               0D   3298
     126    3197       0       0       0                        01010500D   3299
     126       0       0       2       0                               0D   3300
     110    3199       0       0       0                        01010000D   3301
     110       0       0       2       0                               0D   3302
     102    3201       0       0       0                        01010500D   3303
     102       0       0       1       0                               0D   3304
     102    3202       0       0       0                        01010000D   3305
     102       0       0       1       0                               0D   3306
     142    3203       0       0       0                        00010500D   3307
     142       0       0       1       0                               0D   3308
     144    3204       0       0       0                        00000000D   3309
     144       0      -1       1       0                               0D   3310
     128    3205       0       0       0                        01010000D   3311
     128       0       0       4       0                               0D   3312
     126    3209       0       0       0                        01010500D   3313
     126       0       0       2       0                               0D   3314
     110    3211       0       0       0                        01010000D   3315
     110       0       0       2       0                               0D   3316
     126    3213       0       0       0                        01010500D   3317
     126       0       0       2       0                               0D   3318
     110    3215       0       0       0                        01010000D   3319
     110       0       0       2       0                               0D   3320
     126    3217       0       0       0                        01010500D   3321
     126       0       0       2       0                               0D   3322
     110    3219       0       0       0                        01010000D   3323
     110       0       0       2       0                               0D   3324
     126    3221       0       0       0                        01010500D   3325
     126       0       0       2       0                               0D   3326
     110    3223       0       0       0                        01010000D   3327
     110       0       0       2       0                               0D   3328
     102    3225       0       0       0                        01010500D   3329
     102       0       0       1       0                               0D   3330
     102    3226       0       0       0                        01010000D   3331
     102       0       0       1       0                               0D   3332
     142    3227       0       0       0                        00010500D   3333
     142       0       0       1       0                               0D   3334
     144    3228       0       0       0                        00000000D   3335
     144       0      -1       1       0                               0D   3336
     128    3229       0       0       0                        01010000D   3337
     128       0       0       4       0                               0D   3338
     126    3233       0       0       0                        01010500D   3339
     126       0       0       2       0                               0D   3340
     110    3235       0       0       0                        01010000D   3341
     110       0       0       2       0                               0D   3342
     126    3237       0       0       0                        01010500D   3343
     126       0       0       2       0                               0D   3344
     110    3239       0       0       0                        01010000D   3345
     110       0       0       2       0                               0D   3346
     126    3241       0       0       0                        01010500D   3347
     126       0       0       2       0                               0D   3348
     110    3243       0       0       0                        01010000D   3349
     110       0       0       2       0                               0D   3350
     126    3245       0       0       0                        01010500D   3351
     126       0       0       2       0                               0D   3352
     110    3247       0       0       0                        01010000D   3353
     110       0       0       2       0                               0D   3354
     102    3249       0       0       0                        01010500D   3355
     102       0       0       1       0                               0D   3356
     102    3250       0       0       0                        01010000D   3357
     102       0       0       1       0                               0D   3358
     142    3251       0       0       0                        00010500D   3359
     142       0       0       1       0                               0D   3360
     144    3252       0       0       0                        00000000D   3361
     144       0      -1       1       0                               0D   3362
     128    3253       0       0       0                        01010000D   3363
     128       0       0       4       0                               0D   3364
     126    3257       0       0       0                        01010500D   3365
     126       0       0       2       0                               0D   3366
     110    3259       0       0       0                        01010000D   3367
     110       0       0       2       0                               0D   3368
     126    3261       0       0       0                        01010500D   3369
     126       0       0       2       0                               0D   3370
     110    3263       0       0       0                        01010000D   3371
     110       0       0       2       0                               0D   3372
     126    3265       0       0       0                        01010500D   3373
     126       0       0       2       0                               0D   3374
     110    3267       0       0       0                        01010000D   3375
     110       0       0       2       0                               0D   3376
     126    3269       0       0       0                        01010500D   3377
     126       0       0       2       0                               0D   3378
     110    3271       0       0       0                        01010000D   3379
     110       0       0       2       0                               0D   3380
     102    3273       0       0       0                        01010500D   3381
     102       0       0       1       0                               0D   3382
     102    3274       0       0       0                        01010000D   3383
     102       0       0       1       0                               0D   3384
     142    3275       0       0       0                        00010500D   3385
     142       0       0       1       0                               0D   3386
     144    3276       0       0       0                        00000000D   3387
     144       0      -1       1       0                               0D   3388
     128    3277       0       0       0                        01010000D   3389
     128       0       0       4       0                               0D   3390
     126    3281       0       0       0                        01010500D   3391
     126       0       0       2       0                               0D   3392
     110    3283       0       0       0                        01010000D   3393
     110       0       0       2       0                               0D   3394
     126    3285       0       0       0                        01010500D   3395
     126       0       0       2       0                               0D   3396
     110    3287       0       0       0                        01010000D   3397
     110       0       0       2       0                               0D   3398
     126    3289       0       0       0                        01010500D   3399
     126       0       0       2       0                               0D   3400
     110    3291       0       0       0                        01010000D   3401
     110       0       0       2       0                               0D   3402
     126    3293       0       0       0                        01010500D   3403
     126       0       0       2       0                               0D   3404
     110    3295       0       0       0                        01010000D   3405
     110       0       0       2       0                               0D   3406
     102    3297       0       0       0                        01010500D   3407
     102       0       0       1       0                               0D   3408
     102    3298       0       0       0                        01010000D   3409
     102       0       0       1       0                               0D   3410
     142    3299       0       0       0                        00010500D   3411
     142       0       0       1       0                               0D   3412
     144    3300       0       0       0                        00000000D   3413
     144       0      -1       1       0                               0D   3414
     128    3301       0       0       0                        01010000D   3415
     128       0       0       4       0                               0D   3416
     126    3305       0       0       0                        01010500D   3417
     126       0       0       2       0                               0D   3418
     110    3307       0       0       0                        01010000D   3419
     110       0       0       2       0                               0D   3420
     126    3309       0       0       0                        01010500D   3421
     126       0       0       2       0                               0D   3422
     110    3311       0       0       0                        01010000D   3423
     110       0       0       2       0                               0D   3424
     126    3313       0       0       0                        01010500D   3425
     126       0       0       2       0                               0D   3426
     110    3315       0       0       0                        01010000D   3427
     110       0       0       2       0                               0D   3428
     126    3317       0       0       0                        01010500D   3429
     126       0       0       2       0                               0D   3430
     110    3319       0       0       0                        01010000D   3431
     110       0       0       2       0                               0D   3432
     102    3321       0       0       0                        01010500D   3433
     102       0       0       1       0                               0D   3434
     102    3322       0       0       0                        01010000D   3435
     102       0       0       1       0                               0D   3436
     142    3323       0       0       0                        00010500D   3437
     142       0       0       1       0                               0D   3438
     144    3324       0       0       0                        00000000D   3439
     144       0      -1       1       0                               0D   3440
     128    3325       0       0       0                        01010000D   3441
     128       0       0       4       0                               0D   3442
     126    3329       0       0       0                        01010500D   3443
     126       0       0       2       0                               0D   3444
     126    3331       0       0       0                        01010000D   3445
     126       0       0       9       0                               0D   3446
     126    3340       0       0       0                        01010500D   3447
     126       0       0       2       0                               0D   3448
     110    3342       0       0       0                        01010000D   3449
     110       0       0       2       0                               0D   3450
     126    3344       0       0       0                        01010500D   3451
     126       0       0       2       0                               0D   3452
     110    3346       0       0       0                        01010000D   3453
     110       0       0       2       0                               0D   3454
     126    3348       0       0       0                        01010500D   3455
     126       0       0       2       0                               0D   3456
     110    3350       0       0       0                        01010000D   3457
     110       0       0       2       0                               0D   3458
     102    3352       0       0       0                        01010500D   3459
     102       0       0       1       0                               0D   3460
     102    3353       0       0       0                        01010000D   3461
     102       0       0       1       0                               0D   3462
     142    3354       0       0       0                        00010500D   3463
     142       0       0       1       0                               0D   3464
     144    3355       0       0       0                        00000000D   3465
     144       0      -1       1       0                               0D   3466
     128    3356       0       0       0                        01010000D   3467
     128       0       0       4       0                               0D   3468
     126    3360       0       0       0                        01010500D   3469
     126       0       0       2       0                               0D   3470
     110    3362       0       0       0                        01010000D   3471
     110       0       0       2       0                               0D   3472
     126    3364       0       0       0                        01010500D   3473
     126       0       0       2       0                               0D   3474
     110    3366       0       0       0                        01010000D   3475
     110       0       0       2       0                               0D   3476
     126    3368       0       0       0                        01010500D   3477
     126       0       0       2       0                               0D   3478
     126    3370       0       0       0                        01010000D   3479
     126       0       0      17       0                               0D   3480
     126    3387       0       0       0                        01010500D   3481
     126       0       0       2       0                               0D   3482
     110    3389       0       0       0                        01010000D   3483
     110       0       0       2       0                               0D   3484
     102    3391       0       0       0                        01010500D   3485
     102       0       0       1       0                               0D   3486
     102    3392       0       0       0                        01010000D   3487
     102       0       0       1       0                               0D   3488
     142    3393       0       0       0                        00010500D   3489
     142       0       0       1       0                               0D   3490
     144    3394       0       0       0                        00000000D   3491
     144       0      -1       1       0                               0D   3492
     128    3395       0       0       0                        01010000D   3493
     128       0       0       4       0                               0D   3494
     126    3399       0       0       0                        01010500D   3495
     126       0       0       2       0                               0D   3496
     110    3401       0       0       0                        01010000D   3497
     110       0       0       2       0                               0D   3498
     126    3403       0       0       0                        01010500D   3499
     126       0       0       2       0                               0D   3500
     110    3405       0       0       0                        01010000D   3501
     110       0       0       2       0                               0D   3502
     126    3407       0       0       0                        01010500D   3503
     126       0       0       2       0                               0D   3504
     110    3409       0       0       0                        01010000D   3505
     110       0       0       2       0                               0D   3506
     126    3411       0       0       0                        01010500D   3507
     126       0       0       2       0                               0D   3508
     110    3413       0       0       0                        01010000D   3509
     110       0       0       2       0                               0D   3510
     102    3415       0       0       0                        01010500D   3511
     102       0       0       1       0                               0D   3512
     102    3416       0       0       0                        01010000D   3513
     102       0       0       1       0                               0D   3514
     142    3417       0       0       0                        00010500D   3515
     142       0       0       1       0                               0D   3516
     144    3418       0       0       0                        00000000D   3517
     144       0      -1       1       0                               0D   3518
     128    3419       0       0       0                        01010000D   3519
     128       0       0       4       0                               0D   3520
     126    3423       0       0       0                        01010500D   3521
     126       0       0       2       0                               0D   3522
     110    3425       0       0       0                        01010000D   3523
     110       0       0       2       0                               0D   3524
     126    3427       0       0       0                        01010500D   3525
     126       0       0       2       0                               0D   3526
     110    3429       0       0       0                        01010000D   3527
     110       0       0       2       0                               0D   3528
     126    3431       0       0       0                        01010500D   3529
     126       0       0       2       0                               0D   3530
     110    3433       0       0       0                        01010000D   3531
     110       0       0       2       0                               0D   3532
     126    3435       0       0       0                        01010500D   3533
     126       0       0       2       0                               0D   3534
     110    3437       0       0       0                        01010000D   3535
     110       0       0       2       0                               0D   3536
     102    3439       0       0       0                        01010500D   3537
     102       0       0       1       0                               0D   3538
     102    3440       0       0       0                        01010000D   3539
     102       0       0       1       0                               0D   3540
     142    3441       0       0       0                        00010500D   3541
     142       0       0       1       0                               0D   3542
     144    3442       0       0       0                        00000000D   3543
     144       0      -1       1       0                               0D   3544
     128    3443       0       0       0                        01010000D   3545
     128       0       0       4       0                               0D   3546
     126    3447       0       0       0                        01010500D   3547
     126       0       0       2       0                               0D   3548
     110    3449       0       0       0                        01010000D   3549
     110       0       0       2       0                               0D   3550
     126    3451       0       0       0                        01010500D   3551
     126       0       0       2       0                               0D   3552
     110    3453       0       0       0                        01010000D   3553
     110       0       0       2       0                               0D   3554
     126    3455       0       0       0                        01010500D   3555
     126       0       0       2       0                               0D   3556
     110    3457       0       0       0                        01010000D   3557
     110       0       0       2       0                               0D   3558
     126    3459       0       0       0                        01010500D   3559
     126       0       0       2       0                               0D   3560
     110    3461       0       0       0                        01010000D   3561
     110       0       0       2       0                               0D   3562
     102    3463       0       0       0                        01010500D   3563
     102       0       0       1       0                               0D   3564
     102    3464       0       0       0                        01010000D   3565
     102       0       0       1       0                               0D   3566
     142    3465       0       0       0                        00010500D   3567
     142       0       0       1       0                               0D   3568
     144    3466       0       0       0                        00000000D   3569
     144       0      -1       1       0                               0D   3570
     128    3467       0       0       0                        01010000D   3571
     128       0       0       4       0                               0D   3572
     126    3471       0       0       0                        01010500D   3573
     126       0       0       2       0                               0D   3574
     110    3473       0       0       0                        01010000D   3575
     110       0       0       2       0                               0D   3576
     126    3475       0       0       0                        01010500D   3577
     126       0       0       2       0                               0D   3578
     110    3477       0       0       0                        01010000D   3579
     110       0       0       2       0                               0D   3580
     126    3479       0       0       0                        01010500D   3581
     126       0       0       2       0                               0D   3582
     110    3481       0       0       0                        01010000D   3583
     110       0       0       2       0                               0D   3584
     126    3483       0       0       0                        01010500D   3585
     126       0       0       2       0                               0D   3586
     110    3485       0       0       0                        01010000D   3587
     110       0       0       2       0                               0D   3588
     102    3487       0       0       0                        01010500D   3589
     102       0       0       1       0                               0D   3590
     102    3488       0       0       0                        01010000D   3591
     102       0       0       1       0                               0D   3592
     142    3489       0       0       0                        00010500D   3593
     142       0       0       1       0                               0D   3594
     144    3490       0       0       0                        00000000D   3595
     144       0      -1       1       0                               0D   3596
     128    3491       0       0       0                        01010000D   3597
     128       0       0       4       0                               0D   3598
     126    3495       0       0       0                        01010500D   3599
     126       0       0       2       0                               0D   3600
     110    3497       0       0       0                        01010000D   3601
     110       0       0       2       0                               0D   3602
     126    3499       0       0       0                        01010500D   3603
     126       0       0       2       0                               0D   3604
     110    3501       0       0       0                        01010000D   3605
     110       0       0       2       0                               0D   3606
     126    3503       0       0       0                        01010500D   3607
     126       0       0       2       0                               0D   3608
     110    3505       0       0       0                        01010000D   3609
     110       0       0       2       0                               0D   3610
     126    3507       0       0       0                        01010500D   3611
     126       0       0       2       0                               0D   3612
     110    3509       0       0       0                        01010000D   3613
     110       0       0       2       0                               0D   3614
     102    3511       0       0       0                        01010500D   3615
     102       0       0       1       0                               0D   3616
     102    3512       0       0       0                        01010000D   3617
     102       0       0       1       0                               0D   3618
     142    3513       0       0       0                        00010500D   3619
     142       0       0       1       0                               0D   3620
     144    3514       0       0       0                        00000000D   3621
     144       0      -1       1       0                               0D   3622
     128    3515       0       0       0                        01010000D   3623
     128       0       0       4       0                               0D   3624
     126    3519       0       0       0                        01010500D   3625
     126       0       0       2       0                               0D   3626
     110    3521       0       0       0                        01010000D   3627
     110       0       0       2       0                               0D   3628
     126    3523       0       0       0                        01010500D   3629
     126       0       0       2       0                               0D   3630
     110    3525       0       0       0                        01010000D   3631
     110       0       0       2       0                               0D   3632
     126    3527       0       0       0                        01010500D   3633
     126       0       0       2       0                               0D   3634
     110    3529       0       0       0                        01010000D   3635
     110       0       0       2       0                               0D   3636
     126    3531       0       0       0                        01010500D   3637
     126       0       0       2       0                               0D   3638
     110    3533       0       0       0                        01010000D   3639
     110       0       0       2       0                               0D   3640
     102    3535       0       0       0                        01010500D   3641
     102       0       0       1       0                               0D   3642
     102    3536       0       0       0                        01010000D   3643
     102       0       0       1       0                               0D   3644
     142    3537       0       0       0                        00010500D   3645
     142       0       0       1       0                               0D   3646
     144    3538       0       0       0                        00000000D   3647
     144       0      -1       1       0                               0D   3648
     128    3539       0       0       0                        01010000D   3649
     128       0       0       4       0                               0D   3650
     126    3543       0       0       0                        01010500D   3651
     126       0       0       2       0                               0D   3652
     110    3545       0       0       0                        01010000D   3653
     110       0       0       2       0                               0D   3654
     126    3547       0       0       0                        01010500D   3655
     126       0       0       2       0                               0D   3656
     110    3549       0       0       0                        01010000D   3657
     110       0       0       2       0                               0D   3658
     126    3551       0       0       0                        01010500D   3659
     126       0       0       2       0                               0D   3660
     110    3553       0       0       0                        01010000D   3661
     110       0       0       2       0                               0D   3662
     126    3555       0       0       0                        01010500D   3663
     126       0       0       2       0                               0D   3664
     110    3557       0       0       0                        01010000D   3665
     110       0       0       2       0                               0D   3666
     102    3559       0       0       0                        01010500D   3667
     102       0       0       1       0                               0D   3668
     102    3560       0       0       0                        01010000D   3669
     102       0       0       1       0                               0D   3670
     142    3561       0       0       0                        00010500D   3671
     142       0       0       1       0                               0D   3672
     144    3562       0       0       0                        00000000D   3673
     144       0      -1       1       0                               0D   3674
     128    3563       0       0       0                        01010000D   3675
     128       0       0       4       0                               0D   3676
     126    3567       0       0       0                        01010500D   3677
     126       0       0       2       0                               0D   3678
     110    3569       0       0       0                        01010000D   3679
     110       0       0       2       0                               0D   3680
     126    3571       0       0       0                        01010500D   3681
     126       0       0       2       0                               0D   3682
     110    3573       0       0       0                        01010000D   3683
     110       0       0       2       0                               0D   3684
     126    3575       0       0       0                        01010500D   3685
     126       0       0       2       0                               0D   3686
     110    3577       0       0       0                        01010000D   3687
     110       0       0       2       0                               0D   3688
     126    3579       0       0       0                        01010500D   3689
     126       0       0       2       0                               0D   3690
     110    3581       0       0       0                        01010000D   3691
     110       0       0       2       0                               0D   3692
     102    3583       0       0       0                        01010500D   3693
     102       0       0       1       0                               0D   3694
     102    3584       0       0       0                        01010000D   3695
     102       0       0       1       0                               0D   3696
     142    3585       0       0       0                        00010500D   3697
     142       0       0       1       0                               0D   3698
     144    3586       0       0       0                        00000000D   3699
     144       0      -1       1       0                               0D   3700
     128    3587       0       0       0                        01010000D   3701
     128       0       0       4       0                               0D   3702
     126    3591       0       0       0                        01010500D   3703
     126       0       0       2       0                               0D   3704
     110    3593       0       0       0                        01010000D   3705
     110       0       0       2       0                               0D   3706
     126    3595       0       0       0                        01010500D   3707
     126       0       0       2       0                               0D   3708
     110    3597       0       0       0                        01010000D   3709
     110       0       0       2       0                               0D   3710
     126    3599       0       0       0                        01010500D   3711
     126       0       0       2       0                               0D   3712
     110    3601       0       0       0                        01010000D   3713
     110       0       0       2       0                               0D   3714
     126    3603       0       0       0                        01010500D   3715
     126       0       0       2       0                               0D   3716
     110    3605       0       0       0                        01010000D   3717
     110       0       0       2       0                               0D   3718
     102    3607       0       0       0                        01010500D   3719
     102       0       0       1       0                               0D   3720
     102    3608       0       0       0                        01010000D   3721
     102       0       0       1       0                               0D   3722
     142    3609       0       0       0                        00010500D   3723
     142       0       0       1       0                               0D   3724
     144    3610       0       0       0                        00000000D   3725
     144       0      -1       1       0                               0D   3726
     128    3611       0       0       0                        01010000D   3727
     128       0       0       4       0                               0D   3728
     126    3615       0       0       0                        01010500D   3729
     126       0       0       2       0                               0D   3730
     110    3617       0       0       0                        01010000D   3731
     110       0       0       2       0                               0D   3732
     126    3619       0       0       0                        01010500D   3733
     126       0       0       2       0                               0D   3734
     110    3621       0       0       0                        01010000D   3735
     110       0       0       2       0                               0D   3736
     126    3623       0       0       0                        01010500D   3737
     126       0       0       2       0                               0D   3738
     110    3625       0       0       0                        01010000D   3739
     110       0       0       2       0                               0D   3740
     126    3627       0       0       0                        01010500D   3741
     126       0       0       2       0                               0D   3742
     110    3629       0       0       0                        01010000D   3743
     110       0       0       2       0                               0D   3744
     102    3631       0       0       0                        01010500D   3745
     102       0       0       1       0                               0D   3746
     102    3632       0       0       0                        01010000D   3747
     102       0       0       1       0                               0D   3748
     142    3633       0       0       0                        00010500D   3749
     142       0       0       1       0                               0D   3750
     144    3634       0       0       0                        00000000D   3751
     144       0      -1       1       0                               0D   3752
     128    3635       0       0       0                        01010000D   3753
     128       0       0       4       0                               0D   3754
     126    3639       0       0       0                        01010500D   3755
     126       0       0       2       0                               0D   3756
     110    3641       0       0       0                        01010000D   3757
     110       0       0       2       0                               0D   3758
     126    3643       0       0       0                        01010500D   3759
     126       0       0       2       0                               0D   3760
     110    3645       0       0       0                        01010000D   3761
     110       0       0       2       0                               0D   3762
     126    3647       0       0       0                        01010500D   3763
     126       0       0       2       0                               0D   3764
     110    3649       0       0       0                        01010000D   3765
     110       0       0       2       0                               0D   3766
     126    3651       0       0       0                        01010500D   3767
     126       0       0       2       0                               0D   3768
     110    3653       0       0       0                        01010000D   3769
     110       0       0       2       0                               0D   3770
     102    3655       0       0       0                        01010500D   3771
     102       0       0       1       0                               0D   3772
     102    3656       0       0       0                        01010000D   3773
     102       0       0       1       0                               0D   3774
     142    3657       0       0       0                        00010500D   3775
     142       0       0       1       0                               0D   3776
     144    3658       0       0       0                        00000000D   3777
     144       0      -1       1       0                               0D   3778
     128    3659       0       0       0                        01010000D   3779
     128       0       0       4       0                               0D   3780
     126    3663       0       0       0                        01010500D   3781
     126       0       0       2       0                               0D   3782
     110    3665       0       0       0                        01010000D   3783
     110       0       0       2       0                               0D   3784
     126    3667       0       0       0                        01010500D   3785
     126       0       0       2       0                               0D   3786
     110    3669       0       0       0                        01010000D   3787
     110       0       0       2       0                               0D   3788
     126    3671       0       0       0                        01010500D   3789
     126       0       0       2       0                               0D   3790
     110    3673       0       0       0                        01010000D   3791
     110       0       0       2       0                               0D   3792
     126    3675       0       0       0                        01010500D   3793
     126       0       0       2       0                               0D   3794
     110    3677       0       0       0                        01010000D   3795
     110       0       0       2       0                               0D   3796
     102    3679       0       0       0                        01010500D   3797
     102       0       0       1       0                               0D   3798
     102    3680       0       0       0                        01010000D   3799
     102       0       0       1       0                               0D   3800
     142    3681       0       0       0                        00010500D   3801
     142       0       0       1       0                               0D   3802
     144    3682       0       0       0                        00000000D   3803
     144       0      -1       1       0                               0D   3804
     128    3683       0       0       0                        01010000D   3805
     128       0       0       4       0                               0D   3806
     126    3687       0       0       0                        01010500D   3807
     126       0       0       2       0                               0D   3808
     110    3689       0       0       0                        01010000D   3809
     110       0       0       2       0                               0D   3810
     126    3691       0       0       0                        01010500D   3811
     126       0       0       2       0                               0D   3812
     110    3693       0       0       0                        01010000D   3813
     110       0       0       2       0                               0D   3814
     126    3695       0       0       0                        01010500D   3815
     126       0       0       2       0                               0D   3816
     110    3697       0       0       0                        01010000D   3817
     110       0       0       2       0                               0D   3818
     126    3699       0       0       0                        01010500D   3819
     126       0       0       2       0                               0D   3820
     110    3701       0       0       0                        01010000D   3821
     110       0       0       2       0                               0D   3822
     102    3703       0       0       0                        01010500D   3823
     102       0       0       1       0                               0D   3824
     102    3704       0       0       0                        01010000D   3825
     102       0       0       1       0                               0D   3826
     142    3705       0       0       0                        00010500D   3827
     142       0       0       1       0                               0D   3828
     144    3706       0       0       0                        00000000D   3829
     144       0      -1       1       0                               0D   3830
     128    3707       0       0       0                        01010000D   3831
     128       0       0       4       0                               0D   3832
     126    3711       0       0       0                        01010500D   3833
     126       0       0       2       0                               0D   3834
     110    3713       0       0       0                        01010000D   3835
     110       0       0       2       0                               0D   3836
     126    3715       0       0       0                        01010500D   3837
     126       0       0       2       0                               0D   3838
     110    3717       0       0       0                        01010000D   3839
     110       0       0       2       0                               0D   3840
     126    3719       0       0       0                        01010500D   3841
     126       0       0       2       0                               0D   3842
     110    3721       0       0       0                        01010000D   3843
     110       0       0       2       0                               0D   3844
     126    3723       0       0       0                        01010500D   3845
     126       0       0       2       0                               0D   3846
     110    3725       0       0       0                        01010000D   3847
     110       0       0       2       0                               0D   3848
     102    3727       0       0       0                        01010500D   3849
     102       0       0       1       0                               0D   3850
     102    3728       0       0       0                        01010000D   3851
     102       0       0       1       0                               0D   3852
     142    3729       0       0       0                        00010500D   3853
     142       0       0       1       0                               0D   3854
     144    3730       0       0       0                        00000000D   3855
     144       0      -1       1       0                               0D   3856
     128    3731       0       0       0                        01010000D   3857
     128       0       0       4       0                               0D   3858
     126    3735       0       0       0                        01010500D   3859
     126       0       0       2       0                               0D   3860
     110    3737       0       0       0                        01010000D   3861
     110       0       0       2       0                               0D   3862
     126    3739       0       0       0                        01010500D   3863
     126       0       0       2       0                               0D   3864
     110    3741       0       0       0                        01010000D   3865
     110       0       0       2       0                               0D   3866
     126    3743       0       0       0                        01010500D   3867
     126       0       0       2       0                               0D   3868
     110    3745       0       0       0                        01010000D   3869
     110       0       0       2       0                               0D   3870
     126    3747       0       0       0                        01010500D   3871
     126       0       0       2       0                               0D   3872
     110    3749       0       0       0                        01010000D   3873
     110       0       0       2       0                               0D   3874
     102    3751       0       0       0                        01010500D   3875
     102       0       0       1       0                               0D   3876
     102    3752       0       0       0                        01010000D   3877
     102       0       0       1       0                               0D   3878
     142    3753       0       0       0                        00010500D   3879
     142       0       0       1       0                               0D   3880
     144    3754       0       0       0                        00000000D   3881
     144       0      -1       1       0                               0D   3882
     128    3755       0       0       0                        01010000D   3883
     128       0       0       4       0                               0D   3884
     126    3759       0       0       0                        01010500D   3885
     126       0       0       2       0                               0D   3886
     110    3761       0       0       0                        01010000D   3887
     110       0       0       2       0                               0D   3888
     126    3763       0       0       0                        01010500D   3889
     126       0       0       2       0                               0D   3890
     110    3765       0       0       0                        01010000D   3891
     110       0       0       2       0                               0D   3892
     126    3767       0       0       0                        01010500D   3893
     126       0       0       2       0                               0D   3894
     110    3769       0       0       0                        01010000D   3895
     110       0       0       2       0                               0D   3896
     126    3771       0       0       0                        01010500D   3897
     126       0       0       2       0                               0D   3898
     110    3773       0       0       0                        01010000D   3899
     110       0       0       2       0                               0D   3900
     102    3775       0       0       0                        01010500D   3901
     102       0       0       1       0                               0D   3902
     102    3776       0       0       0                        01010000D   3903
     102       0       0       1       0                               0D   3904
     142    3777       0       0       0                        00010500D   3905
     142       0       0       1       0                               0D   3906
     144    3778       0       0       0                        00000000D   3907
     144       0      -1       1       0                               0D   3908
     128    3779       0       0       0                        01010000D   3909
     128       0       0       4       0                               0D   3910
     126    3783       0       0       0                        01010500D   3911
     126       0       0       2       0                               0D   3912
     110    3785       0       0       0                        01010000D   3913
     110       0       0       2       0                               0D   3914
     126    3787       0       0       0                        01010500D   3915
     126       0       0       2       0                               0D   3916
     110    3789       0       0       0                        01010000D   3917
     110       0       0       2       0                               0D   3918
     126    3791       0       0       0                        01010500D   3919
     126       0       0       2       0                               0D   3920
     110    3793       0       0       0                        01010000D   3921
     110       0       0       2       0                               0D   3922
     126    3795       0       0       0                        01010500D   3923
     126       0       0       2       0                               0D   3924
     110    3797       0       0       0                        01010000D   3925
     110       0       0       2       0                               0D   3926
     102    3799       0       0       0                        01010500D   3927
     102       0       0       1       0                               0D   3928
     102    3800       0       0       0                        01010000D   3929
     102       0       0       1       0                               0D   3930
     142    3801       0       0       0                        00010500D   3931
     142       0       0       1       0                               0D   3932
     144    3802       0       0       0                        00000000D   3933
     144       0      -1       1       0                               0D   3934
     128    3803       0       0       0                        01010000D   3935
     128       0       0       4       0                               0D   3936
     126    3807       0       0       0                        01010500D   3937
     126       0       0       2       0                               0D   3938
     110    3809       0       0       0                        01010000D   3939
     110       0       0       2       0                               0D   3940
     126    3811       0       0       0                        01010500D   3941
     126       0       0       2       0                               0D   3942
     110    3813       0       0       0                        01010000D   3943
     110       0       0       2       0                               0D   3944
     126    3815       0       0       0                        01010500D   3945
     126       0       0       2       0                               0D   3946
     110    3817       0       0       0                        01010000D   3947
     110       0       0       2       0                               0D   3948
     126    3819       0       0       0                        01010500D   3949
     126       0       0       2       0                               0D   3950
     110    3821       0       0       0                        01010000D   3951
     110       0       0       2       0                               0D   3952
     102    3823       0       0       0                        01010500D   3953
     102       0       0       1       0                               0D   3954
     102    3824       0       0       0                        01010000D   3955
     102       0       0       1       0                               0D   3956
     142    3825       0       0       0                        00010500D   3957
     142       0       0       1       0                               0D   3958
     144    3826       0       0       0                        00000000D   3959
     144       0      -1       1       0                               0D   3960
     128    3827       0       0       0                        01010000D   3961
     128       0       0       4       0                               0D   3962
     126    3831       0       0       0                        01010500D   3963
     126       0       0       2       0                               0D   3964
     110    3833       0       0       0                        01010000D   3965
     110       0       0       2       0                               0D   3966
     126    3835       0       0       0                        01010500D   3967
     126       0       0       2       0                               0D   3968
     110    3837       0       0       0                        01010000D   3969
     110       0       0       2       0                               0D   3970
     126    3839       0       0       0                        01010500D   3971
     126       0       0       2       0                               0D   3972
     110    3841       0       0       0                        01010000D   3973
     110       0       0       2       0                               0D   3974
     126    3843       0       0       0                        01010500D   3975
     126       0       0       2       0                               0D   3976
     110    3845       0       0       0                        01010000D   3977
     110       0       0       2       0                               0D   3978
     102    3847       0       0       0                        01010500D   3979
     102       0       0       1       0                               0D   3980
     102    3848       0       0       0                        01010000D   3981
     102       0       0       1       0                               0D   3982
     142    3849       0       0       0                        00010500D   3983
     142       0       0       1       0                               0D   3984
     144    3850       0       0       0                        00000000D   3985
     144       0      -1       1       0                               0D   3986
     128    3851       0       0       0                        01010000D   3987
     128       0       0       4       0                               0D   3988
     126    3855       0       0       0                        01010500D   3989
     126       0       0       2       0                               0D   3990
     110    3857       0       0       0                        01010000D   3991
     110       0       0       2       0                               0D   3992
     126    3859       0       0       0                        01010500D   3993
     126       0       0       2       0                               0D   3994
     110    3861       0       0       0                        01010000D   3995
     110       0       0       2       0                               0D   3996
     126    3863       0       0       0                        01010500D   3997
     126       0       0       2       0                               0D   3998
     110    3865       0       0       0                        01010000D   3999
     110       0       0       2       0                               0D   4000
     126    3867       0       0       0                        01010500D   4001
     126       0       0       2       0                               0D   4002
     110    3869       0       0       0                        01010000D   4003
     110       0       0       2       0                               0D   4004
     102    3871       0       0       0                        01010500D   4005
     102       0       0       1       0                               0D   4006
     102    3872       0       0       0                        01010000D   4007
     102       0       0       1       0                               0D   4008
     142    3873       0       0       0                        00010500D   4009
     142       0       0       1       0                               0D   4010
     144    3874       0       0       0                        00000000D   4011
     144       0      -1       1       0                               0D   4012
     128    3875       0       0       0                        01010000D   4013
     128       0       0       4       0                               0D   4014
     126    3879       0       0       0                        01010500D   4015
     126       0       0       2       0                               0D   4016
     110    3881       0       0       0                        01010000D   4017
     110       0       0       2       0                               0D   4018
     126    3883       0       0       0                        01010500D   4019
     126       0       0       2       0                               0D   4020
     110    3885       0       0       0                        01010000D   4021
     110       0       0       2       0                               0D   4022
     126    3887       0       0       0                        01010500D   4023
     126       0       0       2       0                               0D   4024
     110    3889       0       0       0                        01010000D   4025
     110       0       0       2       0                               0D   4026
     126    3891       0       0       0                        01010500D   4027
     126       0       0       2       0                               0D   4028
     110    3893       0       0       0                        01010000D   4029
     110       0       0       2       0                               0D   4030
     102    3895       0       0       0                        01010500D   4031
     102       0       0       1       0                               0D   4032
     102    3896       0       0       0                        01010000D   4033
     102       0       0       1       0                               0D   4034
     142    3897       0       0       0                        00010500D   4035
     142       0       0       1       0                               0D   4036
     144    3898       0       0       0                        00000000D   4037
     144       0      -1       1       0                               0D   4038
     128    3899       0       0       0                        01010000D   4039
     128       0       0       4       0                               0D   4040
     126    3903       0       0       0                        01010500D   4041
     126       0       0       2       0                               0D   4042
     110    3905       0       0       0                        01010000D   4043
     110       0       0       2       0                               0D   4044
     126    3907       0       0       0                        01010500D   4045
     126       0       0       2       0                               0D   4046
     110    3909       0       0       0                        01010000D   4047
     110       0       0       2       0                               0D   4048
     126    3911       0       0       0                        01010500D   4049
     126       0       0       2       0                               0D   4050
     110    3913       0       0       0                        01010000D   4051
     110       0       0       2       0                               0D   4052
     126    3915       0       0       0                        01010500D   4053
     126       0       0       2       0                               0D   4054
     110    3917       0       0       0                        01010000D   4055
     110       0       0       2       0                               0D   4056
     102    3919       0       0       0                        01010500D   4057
     102       0       0       1       0                               0D   4058
     102    3920       0       0       0                        01010000D   4059
     102       0       0       1       0                               0D   4060
     142    3921       0       0       0                        00010500D   4061
     142       0       0       1       0                               0D   4062
     144    3922       0       0       0                        00000000D   4063
     144       0      -1       1       0                               0D   4064
     128    3923       0       0       0                        01010000D   4065
     128       0       0       4       0                               0D   4066
     126    3927       0       0       0                        01010500D   4067
     126       0       0       2       0                               0D   4068
     110    3929       0       0       0                        01010000D   4069
     110       0       0       2       0                               0D   4070
     126    3931       0       0       0                        01010500D   4071
     126       0       0       2       0                               0D   4072
     110    3933       0       0       0                        01010000D   4073
     110       0       0       2       0                               0D   4074
     126    3935       0       0       0                        01010500D   4075
     126       0       0       2       0                               0D   4076
     110    3937       0       0       0                        01010000D   4077
     110       0       0       2       0                               0D   4078
     126    3939       0       0       0                        01010500D   4079
     126       0       0       2       0                               0D   4080
     110    3941       0       0       0                        01010000D   4081
     110       0       0       2       0                               0D   4082
     102    3943       0       0       0                        01010500D   4083
     102       0       0       1       0                               0D   4084
     102    3944       0       0       0                        01010000D   4085
     102       0       0       1       0                               0D   4086
     142    3945       0       0       0                        00010500D   4087
     142       0       0       1       0                               0D   4088
     144    3946       0       0       0                        00000000D   4089
     144       0      -1       1       0                               0D   4090
     128    3947       0       0       0                        01010000D   4091
     128       0       0       4       0                               0D   4092
     126    3951       0       0       0                        01010500D   4093
     126       0       0       2       0                               0D   4094
     110    3953       0       0       0                        01010000D   4095
     110       0       0       2       0                               0D   4096
     126    3955       0       0       0                        01010500D   4097
     126       0       0       2       0                               0D   4098
     110    3957       0       0       0                        01010000D   4099
     110       0       0       2       0                               0D   4100
     126    3959       0       0       0                        01010500D   4101
     126       0       0       2       0                               0D   4102
     110    3961       0       0       0                        01010000D   4103
     110       0       0       2       0                               0D   4104
     126    3963       0       0       0                        01010500D   4105
     126       0       0       2       0                               0D   4106
     110    3965       0       0       0                        01010000D   4107
     110       0       0       2       0                               0D   4108
     102    3967       0       0       0                        01010500D   4109
     102       0       0       1       0                               0D   4110
     102    3968       0       0       0                        01010000D   4111
     102       0       0       1       0                               0D   4112
     142    3969       0       0       0                        00010500D   4113
     142       0       0       1       0                               0D   4114
     144    3970       0       0       0                        00000000D   4115
     144       0      -1       1       0                               0D   4116
     128    3971       0       0       0                        01010000D   4117
     128       0       0       4       0                               0D   4118
     126    3975       0       0       0                        01010500D   4119
     126       0       0       2       0                               0D   4120
     110    3977       0       0       0                        01010000D   4121
     110       0       0       2       0                               0D   4122
     126    3979       0       0       0                        01010500D   4123
     126       0       0       2       0                               0D   4124
     110    3981       0       0       0                        01010000D   4125
     110       0       0       2       0                               0D   4126
     126    3983       0       0       0                        01010500D   4127
     126       0       0       2       0                               0D   4128
     110    3985       0       0       0                        01010000D   4129
     110       0       0       2       0                               0D   4130
     126    3987       0       0       0                        01010500D   4131
     126       0       0       2       0                               0D   4132
     110    3989       0       0       0                        01010000D   4133
     110       0       0       2       0                               0D   4134
     102    3991       0       0       0                        01010500D   4135
     102       0       0       1       0                               0D   4136
     102    3992       0       0       0                        01010000D   4137
     102       0       0       1       0                               0D   4138
     142    3993       0       0       0                        00010500D   4139
     142       0       0       1       0                               0D   4140
     144    3994       0       0       0                        00000000D   4141
     144       0      -1       1       0                               0D   4142
     128    3995       0       0       0                        01010000D   4143
     128       0       0       4       0                               0D   4144
     126    3999       0       0       0                        01010500D   4145
     126       0       0       2       0                               0D   4146
     110    4001       0       0       0                        01010000D   4147
     110       0       0       2       0                               0D   4148
     126    4003       0       0       0                        01010500D   4149
     126       0       0       2       0                               0D   4150
     110    4005       0       0       0                        01010000D   4151
     110       0       0       2       0                               0D   4152
     126    4007       0       0       0                        01010500D   4153
     126       0       0       2       0                               0D   4154
     110    4009       0       0       0                        01010000D   4155
     110       0       0       2       0                               0D   4156
     126    4011       0       0       0                        01010500D   4157
     126       0       0       2       0                               0D   4158
     110    4013       0       0       0                        01010000D   4159
     110       0       0       2       0                               0D   4160
     102    4015       0       0       0                        01010500D   4161
     102       0       0       1       0                               0D   4162
     102    4016       0       0       0                        01010000D   4163
     102       0       0       1       0                               0D   4164
     142    4017       0       0       0                        00010500D   4165
     142       0       0       1       0                               0D   4166
     144    4018       0       0       0                        00000000D   4167
     144       0      -1       1       0                               0D   4168
     128    4019       0       0       0                        01010000D   4169
     128       0       0       4       0                               0D   4170
     126    4023       0       0       0                        01010500D   4171
     126       0       0       2       0                               0D   4172
     110    4025       0       0       0                        01010000D   4173
     110       0       0       2       0                               0D   4174
     126    4027       0       0       0                        01010500D   4175
     126       0       0       2       0                               0D   4176
     110    4029       0       0       0                        01010000D   4177
     110       0       0       2       0                               0D   4178
     126    4031       0       0       0                        01010500D   4179
     126       0       0       2       0                               0D   4180
     110    4033       0       0       0                        01010000D   4181
     110       0       0       2       0                               0D   4182
     126    4035       0       0       0                        01010500D   4183
     126       0       0       2       0                               0D   4184
     110    4037       0       0       0                        01010000D   4185
     110       0       0       2       0                               0D   4186
     102    4039       0       0       0                        01010500D   4187
     102       0       0       1       0                               0D   4188
     102    4040       0       0       0                        01010000D   4189
     102       0       0       1       0                               0D   4190
     142    4041       0       0       0                        00010500D   4191
     142       0       0       1       0                               0D   4192
     144    4042       0       0       0                        00000000D   4193
     144       0      -1       1       0                               0D   4194
     128    4043       0       0       0                        01010000D   4195
     128       0       0       4       0                               0D   4196
     126    4047       0       0       0                        01010500D   4197
     126       0       0       2       0                               0D   4198
     110    4049       0       0       0                        01010000D   4199
     110       0       0       2       0                               0D   4200
     126    4051       0       0       0                        01010500D   4201
     126       0       0       2       0                               0D   4202
     110    4053       0       0       0                        01010000D   4203
     110       0       0       2       0                               0D   4204
     126    4055       0       0       0                        01010500D   4205
     126       0       0       2       0                               0D   4206
     110    4057       0       0       0                        01010000D   4207
     110       0       0       2       0                               0D   4208
     126    4059       0       0       0                        01010500D   4209
     126       0       0       2       0                               0D   4210
     110    4061       0       0       0                        01010000D   4211
     110       0       0       2       0                               0D   4212
     102    4063       0       0       0                        01010500D   4213
     102       0       0       1       0                               0D   4214
     102    4064       0       0       0                        01010000D   4215
     102       0       0       1       0                               0D   4216
     142    4065       0       0       0                        00010500D   4217
     142       0       0       1       0                               0D   4218
     144    4066       0       0       0                        00000000D   4219
     144       0      -1       1       0                               0D   4220
     128    4067       0       0       0                        01010000D   4221
     128       0       0       4       0                               0D   4222
     126    4071       0       0       0                        01010500D   4223
     126       0       0       2       0                               0D   4224
     110    4073       0       0       0                        01010000D   4225
     110       0       0       2       0                               0D   4226
     126    4075       0       0       0                        01010500D   4227
     126       0       0       2       0                               0D   4228
     110    4077       0       0       0                        01010000D   4229
     110       0       0       2       0                               0D   4230
     126    4079       0       0       0                        01010500D   4231
     126       0       0       2       0                               0D   4232
     110    4081       0       0       0                        01010000D   4233
     110       0       0       2       0                               0D   4234
     126    4083       0       0       0                        01010500D   4235
     126       0       0       2       0                               0D   4236
     110    4085       0       0       0                        01010000D   4237
     110       0       0       2       0                               0D   4238
     102    4087       0       0       0                        01010500D   4239
     102       0       0       1       0                               0D   4240
     102    4088       0       0       0                        01010000D   4241
     102       0       0       1       0                               0D   4242
     142    4089       0       0       0                        00010500D   4243
     142       0       0       1       0                               0D   4244
     144    4090       0       0       0                        00000000D   4245
     144       0      -1       1       0                               0D   4246
     128    4091       0       0       0                        01010000D   4247
     128       0       0       4       0                               0D   4248
     126    4095       0       0       0                        01010500D   4249
     126       0       0       2       0                               0D   4250
     110    4097       0       0       0                        01010000D   4251
     110       0       0       2       0                               0D   4252
     126    4099       0       0       0                        01010500D   4253
     126       0       0       2       0                               0D   4254
     110    4101       0       0       0                        01010000D   4255
     110       0       0       2       0                               0D   4256
     126    4103       0       0       0                        01010500D   4257
     126       0       0       2       0                               0D   4258
     110    4105       0       0       0                        01010000D   4259
     110       0       0       2       0                               0D   4260
     126    4107       0       0       0                        01010500D   4261
     126       0       0       2       0                               0D   4262
     110    4109       0       0       0                        01010000D   4263
     110       0       0       2       0                               0D   4264
     102    4111       0       0       0                        01010500D   4265
     102       0       0       1       0                               0D   4266
     102    4112       0       0       0                        01010000D   4267
     102       0       0       1       0                               0D   4268
     142    4113       0       0       0                        00010500D   4269
     142       0       0       1       0                               0D   4270
     144    4114       0       0       0                        00000000D   4271
     144       0      -1       1       0                               0D   4272
     128    4115       0       0       0                        01010000D   4273
     128       0       0       4       0                               0D   4274
     126    4119       0       0       0                        01010500D   4275
     126       0       0       2       0                               0D   4276
     110    4121       0       0       0                        01010000D   4277
     110       0       0       2       0                               0D   4278
     126    4123       0       0       0                        01010500D   4279
     126       0       0       2       0                               0D   4280
     110    4125       0       0       0                        01010000D   4281
     110       0       0       2       0                               0D   4282
     126    4127       0       0       0                        01010500D   4283
     126       0       0       2       0                               0D   4284
     110    4129       0       0       0                        01010000D   4285
     110       0       0       2       0                               0D   4286
     126    4131       0       0       0                        01010500D   4287
     126       0       0       2       0                               0D   4288
     110    4133       0       0       0                        01010000D   4289
     110       0       0       2       0                               0D   4290
     126    4135       0       0       0                        01010500D   4291
     126       0       0       2       0                               0D   4292
     110    4137       0       0       0                        01010000D   4293
     110       0       0       2       0                               0D   4294
     126    4139       0       0       0                        01010500D   4295
     126       0       0       2       0                               0D   4296
     110    4141       0       0       0                        01010000D   4297
     110       0       0       2       0                               0D   4298
     102    4143       0       0       0                        01010500D   4299
     102       0       0       1       0                               0D   4300
     102    4144       0       0       0                        01010000D   4301
     102       0       0       1       0                               0D   4302
     142    4145       0       0       0                        00010500D   4303
     142       0       0       1       0                               0D   4304
     144    4146       0       0       0                        00000000D   4305
     144       0      -1       1       0                               0D   4306
     128    4147       0       0       0                        01010000D   4307
     128       0       0       4       0                               0D   4308
     126    4151       0       0       0                        01010500D   4309
     126       0       0       2       0                               0D   4310
     110    4153       0       0       0                        01010000D   4311
     110       0       0       2       0                               0D   4312
     126    4155       0       0       0                        01010500D   4313
     126       0       0       2       0                               0D   4314
     110    4157       0       0       0                        01010000D   4315
     110       0       0       2       0                               0D   4316
     126    4159       0       0       0                        01010500D   4317
     126       0       0       2       0                               0D   4318
     110    4161       0       0       0                        01010000D   4319
     110       0       0       2       0                               0D   4320
     126    4163       0       0       0                        01010500D   4321
     126       0       0       2       0                               0D   4322
     110    4165       0       0       0                        01010000D   4323
     110       0       0       2       0                               0D   4324
     126    4167       0       0       0                        01010500D   4325
     126       0       0       2       0                               0D   4326
     110    4169       0       0       0                        01010000D   4327
     110       0       0       2       0                               0D   4328
     126    4171       0       0       0                        01010500D   4329
     126       0       0       2       0                               0D   4330
     110    4173       0       0       0                        01010000D   4331
     110       0       0       2       0                               0D   4332
     126    4175       0       0       0                        01010500D   4333
     126       0       0       2       0                               0D   4334
     110    4177       0       0       0                        01010000D   4335
     110       0       0       2       0                               0D   4336
     102    4179       0       0       0                        01010500D   4337
     102       0       0       1       0                               0D   4338
     102    4180       0       0       0                        01010000D   4339
     102       0       0       1       0                               0D   4340
     142    4181       0       0       0                        00010500D   4341
     142       0       0       1       0                               0D   4342
     144    4182       0       0       0                        00000000D   4343
     144       0      -1       1       0                               0D   4344
     128    4183       0       0       0                        01010000D   4345
     128       0       0       4       0                               0D   4346
     126    4187       0       0       0                        01010500D   4347
     126       0       0       2       0                               0D   4348
     110    4189       0       0       0                        01010000D   4349
     110       0       0       2       0                               0D   4350
     126    4191       0       0       0                        01010500D   4351
     126       0       0       2       0                               0D   4352
     110    4193       0       0       0                        01010000D   4353
     110       0       0       2       0                               0D   4354
     126    4195       0       0       0                        01010500D   4355
     126       0       0       2       0                               0D   4356
     110    4197       0       0       0                        01010000D   4357
     110       0       0       2       0                               0D   4358
     126    4199       0       0       0                        01010500D   4359
     126       0       0       2       0                               0D   4360
     110    4201       0       0       0                        01010000D   4361
     110       0       0       2       0                               0D   4362
     126    4203       0       0       0                        01010500D   4363
     126       0       0       2       0                               0D   4364
     110    4205       0       0       0                        01010000D   4365
     110       0       0       2       0                               0D   4366
     102    4207       0       0       0                        01010500D   4367
     102       0       0       1       0                               0D   4368
     102    4208       0       0       0                        01010000D   4369
     102       0       0       1       0                               0D   4370
     142    4209       0       0       0                        00010500D   4371
     142       0       0       1       0                               0D   4372
     144    4210       0       0       0                        00000000D   4373
     144       0      -1       1       0                               0D   4374
     128    4211       0       0       0                        01010000D   4375
     128       0       0       4       0                               0D   4376
     126    4215       0       0       0                        01010500D   4377
     126       0       0       2       0                               0D   4378
     110    4217       0       0       0                        01010000D   4379
     110       0       0       2       0                               0D   4380
     126    4219       0       0       0                        01010500D   4381
     126       0       0       2       0                               0D   4382
     110    4221       0       0       0                        01010000D   4383
     110       0       0       2       0                               0D   4384
     126    4223       0       0       0                        01010500D   4385
     126       0       0       2       0                               0D   4386
     110    4225       0       0       0                        01010000D   4387
     110       0       0       2       0                               0D   4388
     126    4227       0       0       0                        01010500D   4389
     126       0       0       2       0                               0D   4390
     110    4229       0       0       0                        01010000D   4391
     110       0       0       2       0                               0D   4392
     102    4231       0       0       0                        01010500D   4393
     102       0       0       1       0                               0D   4394
     102    4232       0       0       0                        01010000D   4395
     102       0       0       1       0                               0D   4396
     142    4233       0       0       0                        00010500D   4397
     142       0       0       1       0                               0D   4398
     144    4234       0       0       0                        00000000D   4399
     144       0      -1       1       0                               0D   4400
     128    4235       0       0       0                        01010000D   4401
     128       0       0       4       0                               0D   4402
     126    4239       0       0       0                        01010500D   4403
     126       0       0       2       0                               0D   4404
     110    4241       0       0       0                        01010000D   4405
     110       0       0       2       0                               0D   4406
     126    4243       0       0       0                        01010500D   4407
     126       0       0       2       0                               0D   4408
     110    4245       0       0       0                        01010000D   4409
     110       0       0       2       0                               0D   4410
     126    4247       0       0       0                        01010500D   4411
     126       0       0       2       0                               0D   4412
     110    4249       0       0       0                        01010000D   4413
     110       0       0       2       0                               0D   4414
     126    4251       0       0       0                        01010500D   4415
     126       0       0       2       0                               0D   4416
     110    4253       0       0       0                        01010000D   4417
     110       0       0       2       0                               0D   4418
     102    4255       0       0       0                        01010500D   4419
     102       0       0       1       0                               0D   4420
     102    4256       0       0       0                        01010000D   4421
     102       0       0       1       0                               0D   4422
     142    4257       0       0       0                        00010500D   4423
     142       0       0       1       0                               0D   4424
     144    4258       0       0       0                        00000000D   4425
     144       0      -1       1       0                               0D   4426
     128    4259       0       0       0                        01010000D   4427
     128       0       0       4       0                               0D   4428
     126    4263       0       0       0                        01010500D   4429
     126       0       0       2       0                               0D   4430
     110    4265       0       0       0                        01010000D   4431
     110       0       0       2       0                               0D   4432
     126    4267       0       0       0                        01010500D   4433
     126       0       0       2       0                               0D   4434
     110    4269       0       0       0                        01010000D   4435
     110       0       0       2       0                               0D   4436
     126    4271       0       0       0                        01010500D   4437
     126       0       0       2       0                               0D   4438
     110    4273       0       0       0                        01010000D   4439
     110       0       0       2       0                               0D   4440
     126    4275       0       0       0                        01010500D   4441
     126       0       0       2       0                               0D   4442
     110    4277       0       0       0                        01010000D   4443
     110       0       0       2       0                               0D   4444
     102    4279       0       0       0                        01010500D   4445
     102       0       0       1       0                               0D   4446
     102    4280       0       0       0                        01010000D   4447
     102       0       0       1       0                               0D   4448
     142    4281       0       0       0                        00010500D   4449
     142       0       0       1       0                               0D   4450
     144    4282       0       0       0                        00000000D   4451
     144       0      -1       1       0                               0D   4452
     128    4283       0       0       0                        01010000D   4453
     128       0       0       4       0                               0D   4454
     126    4287       0       0       0                        01010500D   4455
     126       0       0       2       0                               0D   4456
     110    4289       0       0       0                        01010000D   4457
     110       0       0       2       0                               0D   4458
     126    4291       0       0       0                        01010500D   4459
     126       0       0       2       0                               0D   4460
     110    4293       0       0       0                        01010000D   4461
     110       0       0       2       0                               0D   4462
     126    4295       0       0       0                        01010500D   4463
     126       0       0       2       0                               0D   4464
     110    4297       0       0       0                        01010000D   4465
     110       0       0       2       0                               0D   4466
     126    4299       0       0       0                        01010500D   4467
     126       0       0       2       0                               0D   4468
     110    4301       0       0       0                        01010000D   4469
     110       0       0       2       0                               0D   4470
     102    4303       0       0       0                        01010500D   4471
     102       0       0       1       0                               0D   4472
     102    4304       0       0       0                        01010000D   4473
     102       0       0       1       0                               0D   4474
     142    4305       0       0       0                        00010500D   4475
     142       0       0       1       0                               0D   4476
     144    4306       0       0       0                        00000000D   4477
     144       0      -1       1       0                               0D   4478
     128    4307       0       0       0                        01010000D   4479
     128       0       0       4       0                               0D   4480
     126    4311       0       0       0                        01010500D   4481
     126       0       0       2       0                               0D   4482
     110    4313       0       0       0                        01010000D   4483
     110       0       0       2       0                               0D   4484
     126    4315       0       0       0                        01010500D   4485
     126       0       0       2       0                               0D   4486
     110    4317       0       0       0                        01010000D   4487
     110       0       0       2       0                               0D   4488
     126    4319       0       0       0                        01010500D   4489
     126       0       0       2       0                               0D   4490
     110    4321       0       0       0                        01010000D   4491
     110       0       0       2       0                               0D   4492
     126    4323       0       0       0                        01010500D   4493
     126       0       0       2       0                               0D   4494
     110    4325       0       0       0                        01010000D   4495
     110       0       0       2       0                               0D   4496
     102    4327       0       0       0                        01010500D   4497
     102       0       0       1       0                               0D   4498
     102    4328       0       0       0                        01010000D   4499
     102       0       0       1       0                               0D   4500
     142    4329       0       0       0                        00010500D   4501
     142       0       0       1       0                               0D   4502
     144    4330       0       0       0                        00000000D   4503
     144       0      -1       1       0                               0D   4504
     128    4331       0       0       0                        01010000D   4505
     128       0       0       4       0                               0D   4506
     126    4335       0       0       0                        01010500D   4507
     126       0       0       2       0                               0D   4508
     110    4337       0       0       0                        01010000D   4509
     110       0       0       2       0                               0D   4510
     126    4339       0       0       0                        01010500D   4511
     126       0       0       2       0                               0D   4512
     110    4341       0       0       0                        01010000D   4513
     110       0       0       2       0                               0D   4514
     126    4343       0       0       0                        01010500D   4515
     126       0       0       2       0                               0D   4516
     110    4345       0       0       0                        01010000D   4517
     110       0       0       2       0                               0D   4518
     126    4347       0       0       0                        01010500D   4519
     126       0       0       2       0                               0D   4520
     110    4349       0       0       0                        01010000D   4521
     110       0       0       2       0                               0D   4522
     102    4351       0       0       0                        01010500D   4523
     102       0       0       1       0                               0D   4524
     102    4352       0       0       0                        01010000D   4525
     102       0       0       1       0                               0D   4526
     142    4353       0       0       0                        00010500D   4527
     142       0       0       1       0                               0D   4528
     144    4354       0       0       0                        00000000D   4529
     144       0      -1       1       0                               0D   4530
     128    4355       0       0       0                        01010000D   4531
     128       0       0       4       0                               0D   4532
     126    4359       0       0       0                        01010500D   4533
     126       0       0       2       0                               0D   4534
     110    4361       0       0       0                        01010000D   4535
     110       0       0       2       0                               0D   4536
     126    4363       0       0       0                        01010500D   4537
     126       0       0       2       0                               0D   4538
     110    4365       0       0       0                        01010000D   4539
     110       0       0       2       0                               0D   4540
     126    4367       0       0       0                        01010500D   4541
     126       0       0       2       0                               0D   4542
     110    4369       0       0       0                        01010000D   4543
     110       0       0       2       0                               0D   4544
     126    4371       0       0       0                        01010500D   4545
     126       0       0       2       0                               0D   4546
     110    4373       0       0       0                        01010000D   4547
     110       0       0       2       0                               0D   4548
     102    4375       0       0       0                        01010500D   4549
     102       0       0       1       0                               0D   4550
     102    4376       0       0       0                        01010000D   4551
     102       0       0       1       0                               0D   4552
     142    4377       0       0       0                        00010500D   4553
     142       0       0       1       0                               0D   4554
     144    4378       0       0       0                        00000000D   4555
     144       0      -1       1       0                               0D   4556
     128    4379       0       0       0                        01010000D   4557
     128       0       0       4       0                               0D   4558
     126    4383       0       0       0                        01010500D   4559
     126       0       0       2       0                               0D   4560
     110    4385       0       0       0                        01010000D   4561
     110       0       0       2       0                               0D   4562
     126    4387       0       0       0                        01010500D   4563
     126       0       0       2       0                               0D   4564
     110    4389       0       0       0                        01010000D   4565
     110       0       0       2       0                               0D   4566
     126    4391       0       0       0                        01010500D   4567
     126       0       0       2       0                               0D   4568
     110    4393       0       0       0                        01010000D   4569
     110       0       0       2       0                               0D   4570
     126    4395       0       0       0                        01010500D   4571
     126       0       0       2       0                               0D   4572
     110    4397       0       0       0                        01010000D   4573
     110       0       0       2       0                               0D   4574
     102    4399       0       0       0                        01010500D   4575
     102       0       0       1       0                               0D   4576
     102    4400       0       0       0                        01010000D   4577
     102       0       0       1       0                               0D   4578
     142    4401       0       0       0                        00010500D   4579
     142       0       0       1       0                               0D   4580
     144    4402       0       0       0                        00000000D   4581
     144       0      -1       1       0                               0D   4582
     128    4403       0       0       0                        01010000D   4583
     128       0       0       4       0                               0D   4584
     126    4407       0       0       0                        01010500D   4585
     126       0       0       2       0                               0D   4586
     110    4409       0       0       0                        01010000D   4587
     110       0       0       2       0                               0D   4588
     126    4411       0       0       0                        01010500D   4589
     126       0       0       2       0                               0D   4590
     110    4413       0       0       0                        01010000D   4591
     110       0       0       2       0                               0D   4592
     126    4415       0       0       0                        01010500D   4593
     126       0       0       2       0                               0D   4594
     110    4417       0       0       0                        01010000D   4595
     110       0       0       2       0                               0D   4596
     126    4419       0       0       0                        01010500D   4597
     126       0       0       2       0                               0D   4598
     110    4421       0       0       0                        01010000D   4599
     110       0       0       2       0                               0D   4600
     102    4423       0       0       0                        01010500D   4601
     102       0       0       1       0                               0D   4602
     102    4424       0       0       0                        01010000D   4603
     102       0       0       1       0                               0D   4604
     142    4425       0       0       0                        00010500D   4605
     142       0       0       1       0                               0D   4606
     144    4426       0       0       0                        00000000D   4607
     144       0      -1       1       0                               0D   4608
     128    4427       0       0       0                        01010000D   4609
     128       0       0       4       0                               0D   4610
     126    4431       0       0       0                        01010500D   4611
     126       0       0       2       0                               0D   4612
     110    4433       0       0       0                        01010000D   4613
     110       0       0       2       0                               0D   4614
     126    4435       0       0       0                        01010500D   4615
     126       0       0       2       0                               0D   4616
     110    4437       0       0       0                        01010000D   4617
     110       0       0       2       0                               0D   4618
     126    4439       0       0       0                        01010500D   4619
     126       0       0       2       0                               0D   4620
     110    4441       0       0       0                        01010000D   4621
     110       0       0       2       0                               0D   4622
     126    4443       0       0       0                        01010500D   4623
     126       0       0       2       0                               0D   4624
     110    4445       0       0       0                        01010000D   4625
     110       0       0       2       0                               0D   4626
     102    4447       0       0       0                        01010500D   4627
     102       0       0       1       0                               0D   4628
     102    4448       0       0       0                        01010000D   4629
     102       0       0       1       0                               0D   4630
     142    4449       0       0       0                        00010500D   4631
     142       0       0       1       0                               0D   4632
     144    4450       0       0       0                        00000000D   4633
     144       0      -1       1       0                               0D   4634
     128    4451       0       0       0                        01010000D   4635
     128       0       0       4       0                               0D   4636
     126    4455       0       0       0                        01010500D   4637
     126       0       0       2       0                               0D   4638
     110    4457       0       0       0                        01010000D   4639
     110       0       0       2       0                               0D   4640
     126    4459       0       0       0                        01010500D   4641
     126       0       0       2       0                               0D   4642
     110    4461       0       0       0                        01010000D   4643
     110       0       0       2       0                               0D   4644
     126    4463       0       0       0                        01010500D   4645
     126       0       0       2       0                               0D   4646
     110    4465       0       0       0                        01010000D   4647
     110       0       0       2       0                               0D   4648
     126    4467       0       0       0                        01010500D   4649
     126       0       0       2       0                               0D   4650
     110    4469       0       0       0                        01010000D   4651
     110       0       0       2       0                               0D   4652
     102    4471       0       0       0                        01010500D   4653
     102       0       0       1       0                               0D   4654
     102    4472       0       0       0                        01010000D   4655
     102       0       0       1       0                               0D   4656
     142    4473       0       0       0                        00010500D   4657
     142       0       0       1       0                               0D   4658
     144    4474       0       0       0                        00000000D   4659
     144       0      -1       1       0                               0D   4660
     128    4475       0       0       0                        01010000D   4661
     128       0       0       4       0                               0D   4662
     126    4479       0       0       0                        01010500D   4663
     126       0       0       2       0                               0D   4664
     110    4481       0       0       0                        01010000D   4665
     110       0       0       2       0                               0D   4666
     126    4483       0       0       0                        01010500D   4667
     126       0       0       2       0                               0D   4668
     110    4485       0       0       0                        01010000D   4669
     110       0       0       2       0                               0D   4670
     126    4487       0       0       0                        01010500D   4671
     126       0       0       2       0                               0D   4672
     110    4489       0       0       0                        01010000D   4673
     110       0       0       2       0                               0D   4674
     126    4491       0       0       0                        01010500D   4675
     126       0       0       2       0                               0D   4676
     110    4493       0       0       0                        01010000D   4677
     110       0       0       2       0                               0D   4678
     102    4495       0       0       0                        01010500D   4679
     102       0       0       1       0                               0D   4680
     102    4496       0       0       0                        01010000D   4681
     102       0       0       1       0                               0D   4682
     142    4497       0       0       0                        00010500D   4683
     142       0       0       1       0                               0D   4684
     144    4498       0       0       0                        00000000D   4685
     144       0      -1       1       0                               0D   4686
     128    4499       0       0       0                        01010000D   4687
     128       0       0       4       0                               0D   4688
     126    4503       0       0       0                        01010500D   4689
     126       0       0       2       0                               0D   4690
     110    4505       0       0       0                        01010000D   4691
     110       0       0       2       0                               0D   4692
     126    4507       0       0       0                        01010500D   4693
     126       0       0       2       0                               0D   4694
     110    4509       0       0       0                        01010000D   4695
     110       0       0       2       0                               0D   4696
     126    4511       0       0       0                        01010500D   4697
     126       0       0       2       0                               0D   4698
     110    4513       0       0       0                        01010000D   4699
     110       0       0       2       0                               0D   4700
     126    4515       0       0       0                        01010500D   4701
     126       0       0       2       0                               0D   4702
     110    4517       0       0       0                        01010000D   4703
     110       0       0       2       0                               0D   4704
     102    4519       0       0       0                        01010500D   4705
     102       0       0       1       0                               0D   4706
     102    4520       0       0       0                        01010000D   4707
     102       0       0       1       0                               0D   4708
     142    4521       0       0       0                        00010500D   4709
     142       0       0       1       0                               0D   4710
     144    4522       0       0       0                        00000000D   4711
     144       0      -1       1       0                               0D   4712
     128    4523       0       0       0                        01010000D   4713
     128       0       0       4       0                               0D   4714
     126    4527       0       0       0                        01010500D   4715
     126       0       0       2       0                               0D   4716
     110    4529       0       0       0                        01010000D   4717
     110       0       0       2       0                               0D   4718
     126    4531       0       0       0                        01010500D   4719
     126       0       0       2       0                               0D   4720
     110    4533       0       0       0                        01010000D   4721
     110       0       0       2       0                               0D   4722
     126    4535       0       0       0                        01010500D   4723
     126       0       0       2       0                               0D   4724
     110    4537       0       0       0                        01010000D   4725
     110       0       0       2       0                               0D   4726
     126    4539       0       0       0                        01010500D   4727
     126       0       0       2       0                               0D   4728
     110    4541       0       0       0                        01010000D   4729
     110       0       0       2       0                               0D   4730
     102    4543       0       0       0                        01010500D   4731
     102       0       0       1       0                               0D   4732
     102    4544       0       0       0                        01010000D   4733
     102       0       0       1       0                               0D   4734
     142    4545       0       0       0                        00010500D   4735
     142       0       0       1       0                               0D   4736
     144    4546       0       0       0                        00000000D   4737
     144       0      -1       1       0                               0D   4738
     128    4547       0       0       0                        01010000D   4739
     128       0       0       4       0                               0D   4740
     126    4551       0       0       0                        01010500D   4741
     126       0       0       2       0                               0D   4742
     110    4553       0       0       0                        01010000D   4743
     110       0       0       2       0                               0D   4744
     126    4555       0       0       0                        01010500D   4745
     126       0       0       2       0                               0D   4746
     110    4557       0       0       0                        01010000D   4747
     110       0       0       2       0                               0D   4748
     126    4559       0       0       0                        01010500D   4749
     126       0       0       2       0                               0D   4750
     110    4561       0       0       0                        01010000D   4751
     110       0       0       2       0                               0D   4752
     126    4563       0       0       0                        01010500D   4753
     126       0       0       2       0                               0D   4754
     110    4565       0       0       0                        01010000D   4755
     110       0       0       2       0                               0D   4756
     102    4567       0       0       0                        01010500D   4757
     102       0       0       1       0                               0D   4758
     102    4568       0       0       0                        01010000D   4759
     102       0       0       1       0                               0D   4760
     142    4569       0       0       0                        00010500D   4761
     142       0       0       1       0                               0D   4762
     144    4570       0       0       0                        00000000D   4763
     144       0      -1       1       0                               0D   4764
     128    4571       0       0       0                        01010000D   4765
     128       0       0       4       0                               0D   4766
     126    4575       0       0       0                        01010500D   4767
     126       0       0       2       0                               0D   4768
     110    4577       0       0       0                        01010000D   4769
     110       0       0       2       0                               0D   4770
     126    4579       0       0       0                        01010500D   4771
     126       0       0       2       0                               0D   4772
     110    4581       0       0       0                        01010000D   4773
     110       0       0       2       0                               0D   4774
     126    4583       0       0       0                        01010500D   4775
     126       0       0       2       0                               0D   4776
     110    4585       0       0       0                        01010000D   4777
     110       0       0       2       0                               0D   4778
     126    4587       0       0       0                        01010500D   4779
     126       0       0       2       0                               0D   4780
     110    4589       0       0       0                        01010000D   4781
     110       0       0       2       0                               0D   4782
     102    4591       0       0       0                        01010500D   4783
     102       0       0       1       0                               0D   4784
     102    4592       0       0       0                        01010000D   4785
     102       0       0       1       0                               0D   4786
     142    4593       0       0       0                        00010500D   4787
     142       0       0       1       0                               0D   4788
     144    4594       0       0       0                        00000000D   4789
     144       0      -1       1       0                               0D   4790
     128    4595       0       0       0                        01010000D   4791
     128       0       0       4       0                               0D   4792
     126    4599       0       0       0                        01010500D   4793
     126       0       0       2       0                               0D   4794
     110    4601       0       0       0                        01010000D   4795
     110       0       0       2       0                               0D   4796
     126    4603       0       0       0                        01010500D   4797
     126       0       0       2       0                               0D   4798
     110    4605       0       0       0                        01010000D   4799
     110       0       0       2       0                               0D   4800
     126    4607       0       0       0                        01010500D   4801
     126       0       0       2       0                               0D   4802
     110    4609       0       0       0                        01010000D   4803
     110       0       0       2       0                               0D   4804
     126    4611       0       0       0                        01010500D   4805
     126       0       0       2       0                               0D   4806
     110    4613       0       0       0                        01010000D   4807
     110       0       0       2       0                               0D   4808
     102    4615       0       0       0                        01010500D   4809
     102       0       0       1       0                               0D   4810
     102    4616       0       0       0                        01010000D   4811
     102       0       0       1       0                               0D   4812
     142    4617       0       0       0                        00010500D   4813
     142       0       0       1       0                               0D   4814
     144    4618       0       0       0                        00000000D   4815
     144       0      -1       1       0                               0D   4816
     128    4619       0       0       0                        01010000D   4817
     128       0       0       4       0                               0D   4818
     126    4623       0       0       0                        01010500D   4819
     126       0       0       2       0                               0D   4820
     110    4625       0       0       0                        01010000D   4821
     110       0       0       2       0                               0D   4822
     126    4627       0       0       0                        01010500D   4823
     126       0       0       2       0                               0D   4824
     110    4629       0       0       0                        01010000D   4825
     110       0       0       2       0                               0D   4826
     126    4631       0       0       0                        01010500D   4827
     126       0       0       2       0                               0D   4828
     110    4633       0       0       0                        01010000D   4829
     110       0       0       2       0                               0D   4830
     126    4635       0       0       0                        01010500D   4831
     126       0       0       2       0                               0D   4832
     110    4637       0       0       0                        01010000D   4833
     110       0       0       2       0                               0D   4834
     102    4639       0       0       0                        01010500D   4835
     102       0       0       1       0                               0D   4836
     102    4640       0       0       0                        01010000D   4837
     102       0       0       1       0                               0D   4838
     142    4641       0       0       0                        00010500D   4839
     142       0       0       1       0                               0D   4840
     144    4642       0       0       0                        00000000D   4841
     144       0      -1       1       0                               0D   4842
     128    4643       0       0       0                        01010000D   4843
     128       0       0       4       0                               0D   4844
     126    4647       0       0       0                        01010500D   4845
     126       0       0       2       0                               0D   4846
     110    4649       0       0       0                        01010000D   4847
     110       0       0       2       0                               0D   4848
     126    4651       0       0       0                        01010500D   4849
     126       0       0       2       0                               0D   4850
     110    4653       0       0       0                        01010000D   4851
     110       0       0       2       0                               0D   4852
     126    4655       0       0       0                        01010500D   4853
     126       0       0       2       0                               0D   4854
     110    4657       0       0       0                        01010000D   4855
     110       0       0       2       0                               0D   4856
     126    4659       0       0       0                        01010500D   4857
     126       0       0       2       0                               0D   4858
     110    4661       0       0       0                        01010000D   4859
     110       0       0       2       0                               0D   4860
     126    4663       0       0       0                        01010500D   4861
     126       0       0       2       0                               0D   4862
     110    4665       0       0       0                        01010000D   4863
     110       0       0       2       0                               0D   4864
     126    4667       0       0       0                        01010500D   4865
     126       0       0       2       0                               0D   4866
     110    4669       0       0       0                        01010000D   4867
     110       0       0       2       0                               0D   4868
     126    4671       0       0       0                        01010500D   4869
     126       0       0       2       0                               0D   4870
     110    4673       0       0       0                        01010000D   4871
     110       0       0       2       0                               0D   4872
     126    4675       0       0       0                        01010500D   4873
     126       0       0       2       0                               0D   4874
     110    4677       0       0       0                        01010000D   4875
     110       0       0       2       0                               0D   4876
     126    4679       0       0       0                        01010500D   4877
     126       0       0       2       0                               0D   4878
     110    4681       0       0       0                        01010000D   4879
     110       0       0       2       0                               0D   4880
     126    4683       0       0       0                        01010500D   4881
     126       0       0       2       0                               0D   4882
     110    4685       0       0       0                        01010000D   4883
     110       0       0       2       0                               0D   4884
     126    4687       0       0       0                        01010500D   4885
     126       0       0       2       0                               0D   4886
     110    4689       0       0       0                        01010000D   4887
     110       0       0       2       0                               0D   4888
     126    4691       0       0       0                        01010500D   4889
     126       0       0       2       0                               0D   4890
     110    4693       0       0       0                        01010000D   4891
     110       0       0       2       0                               0D   4892
     126    4695       0       0       0                        01010500D   4893
     126       0       0       2       0                               0D   4894
     110    4697       0       0       0                        01010000D   4895
     110       0       0       2       0                               0D   4896
     126    4699       0       0       0                        01010500D   4897
     126       0       0       2       0                               0D   4898
     110    4701       0       0       0                        01010000D   4899
     110       0       0       2       0                               0D   4900
     126    4703       0       0       0                        01010500D   4901
     126       0       0       2       0                               0D   4902
     110    4705       0       0       0                        01010000D   4903
     110       0       0       2       0                               0D   4904
     126    4707       0       0       0                        01010500D   4905
     126       0       0       2       0                               0D   4906
     110    4709       0       0       0                        01010000D   4907
     110       0       0       2       0                               0D   4908
     126    4711       0       0       0                        01010500D   4909
     126       0       0       2       0                               0D   4910
     110    4713       0       0       0                        01010000D   4911
     110       0       0       2       0                               0D   4912
     126    4715       0       0       0                        01010500D   4913
     126       0       0       2       0                               0D   4914
     110    4717       0       0       0                        01010000D   4915
     110       0       0       2       0                               0D   4916
     126    4719       0       0       0                        01010500D   4917
     126       0       0       2       0                               0D   4918
     110    4721       0       0       0                        01010000D   4919
     110       0       0       2       0                               0D   4920
     126    4723       0       0       0                        01010500D   4921
     126       0       0       2       0                               0D   4922
     110    4725       0       0       0                        01010000D   4923
     110       0       0       2       0                               0D   4924
     126    4727       0       0       0                        01010500D   4925
     126       0       0       2       0                               0D   4926
     110    4729       0       0       0                        01010000D   4927
     110       0       0       2       0                               0D   4928
     126    4731       0       0       0                        01010500D   4929
     126       0       0       2       0                               0D   4930
     110    4733       0       0       0                        01010000D   4931
     110       0       0       2       0                               0D   4932
     126    4735       0       0       0                        01010500D   4933
[truncated: 1,044,658 more chars]
