# Supplementary material for: Modular microfluidics enables kinetic insight from time-resolved cryo-EM
Source: Nat Commun. 2020 Jul 10;11:3465. doi: 10.1038/s41467-020-17230-4 (PMC7351747; doi:10.1038/s41467-020-17230-4)
Supplement: Supplementary file 9 — Supplementary Data 7 [file 41467_2020_17230_MOESM9_ESM.txt]

                                                                        S      1
1H,,1H;,,                                                               G      1
31HC:\Users\BLEE\Desktop\500ms.igs,                                     G      2
26HRhinoceros ( Nov 12 2013 ),31HTrout Lake IGES 012 Nov 12 2013,       G      3
32,38,6,308,15,                                                         G      4
,                                                                       G      5
1.0D0,9,2HUM,1,254.0D0,13H180311.120032,                                G      6
0.001D0,                                                                G      7
467616.139435377D0,                                                     G      8
,                                                                       G      9
,                                                                       G     10
10,0,13H180311.120032;                                                  G     11
     314       1       0       0       0       0       0       000000200D      1
     314       0       1       1       0       0       0   COLOR       0D      2
     314       2       0       0       0       0       0       000000200D      3
     314       0       7       1       0       0       0   COLOR       0D      4
     314       3       0       0       0       0       0       000000200D      5
     314       0       5       1       0       0       0   COLOR       0D      6
     314       4       0       0       0       0       0       000000200D      7
     314       0       6       1       0       0       0   COLOR       0D      8
     314       5       0       0       0       0       0       000000200D      9
     314       0       5       1       0       0       0   COLOR       0D     10
     314       6       0       0       0       0       0       000000200D     11
     314       0       2       1       0       0       0   COLOR       0D     12
     314       7       0       0       0       0       0       000000200D     13
     314       0       3       1       0       0       0   COLOR       0D     14
     314       8       0       0       0       0       0       000000200D     15
     314       0       5       1       0       0       0   COLOR       0D     16
     314       9       0       0       0       0       0       000000200D     17
     314       0       4       1       0       0       0   COLOR       0D     18
     314      10       0       0       0       0       0       000000200D     19
     314       0       5       1       0       0       0   COLOR       0D     20
     314      11       0       0       0       0       0       000000200D     21
     314       0       2       1       0       0       0   COLOR       0D     22
     406      12       0       0       1       0       0       000000300D     23
     406       0      -1       1       3       0       0LEVELDEF       0D     24
     406      13       0       0       2       0       0       000000300D     25
     406       0      -1       1       3       0       0LEVELDEF       0D     26
     406      14       0       0       3       0       0       000000300D     27
     406       0      -3       1       3       0       0LEVELDEF       0D     28
     406      15       0       0       4       0       0       000000300D     29
     406       0      -5       1       3       0       0LEVELDEF       0D     30
     406      16       0       0       5       0       0       000000300D     31
     406       0      -7       1       3       0       0LEVELDEF       0D     32
     406      17       0       0       6       0       0       000000300D     33
     406       0      -9       1       3       0       0LEVELDEF       0D     34
     406      18       0       0       7       0       0       000000300D     35
     406       0     -11       1       3       0       0LEVELDEF       0D     36
     406      19       0       0       8       0       0       000000300D     37
     406       0     -13       1       3       0       0LEVELDEF       0D     38
     406      20       0       0       9       0       0       000000300D     39
     406       0     -15       1       3       0       0LEVELDEF       0D     40
     406      21       0       0      10       0       0       000000300D     41
     406       0     -17       1       3       0       0LEVELDEF       0D     42
     406      22       0       0      11       0       0       000000300D     43
     406       0     -19       1       3       0       0LEVELDEF       0D     44
     406      23       0       0      12       0       0       000000300D     45
     406       0      -1       1       3       0       0LEVELDEF       0D     46
     406      24       0       0      13       0       0       000000300D     47
     406       0     -11       1       3       0       0LEVELDEF       0D     48
     406      25       0       0      14       0       0       000000300D     49
     406       0     -21       1       3       0       0LEVELDEF       0D     50
     128      26       0       0       1       0       0       000000000D     51
     128       0      -1       7       8       0       0   Shell       1D     52
     128      33       0       0       1       0       0       000000000D     53
     128       0      -1       6       8       0       0   Shell       2D     54
     128      39       0       0       1       0       0       000010000D     55
     128       0      -1       6       8       0       0   Shell       0D     56
     126      45       0       0       1       0       0       000010000D     57
     126       0      -1       3       1       0       0   Shell       1D     58
     126      48       0       0       1       0       0       000010500D     59
     126       0      -1       3       1       0       0   Shell       1D     60
     126      51       0       0       1       0       0       000010000D     61
     126       0      -1       3       1       0       0   Shell       2D     62
     126      54       0       0       1       0       0       000010500D     63
     126       0      -1       3       1       0       0   Shell       2D     64
     126      57       0       0       1       0       0       000010000D     65
     126       0      -1       3       1       0       0   Shell       3D     66
     126      60       0       0       1       0       0       000010500D     67
     126       0      -1       3       1       0       0   Shell       3D     68
     126      63       0       0       1       0       0       000010000D     69
     126       0      -1       4       1       0       0   Shell       4D     70
     126      67       0       0       1       0       0       000010500D     71
     126       0      -1       3       1       0       0   Shell       4D     72
     141      70       0       0       1       0       0       000010000D     73
     141       0      -1       1       0       0       0   Shell       1D     74
     126      71       0       0       1       0       0       000010000D     75
     126       0      -1      16       2       0       0   Shell       1D     76
     126      87       0       0       1       0       0       000010500D     77
     126       0      -1      16       2       0       0   Shell       1D     78
     141     103       0       0       1       0       0       000010000D     79
     141       0      -1       1       0       0       0   Shell       2D     80
     126     104       0       0       1       0       0       000010000D     81
     126       0      -1      16       2       0       0   Shell       1D     82
     126     120       0       0       1       0       0       000010500D     83
     126       0      -1      16       2       0       0   Shell       1D     84
     141     136       0       0       1       0       0       000010000D     85
     141       0      -1       1       0       0       0   Shell       3D     86
     143     137       0       0       1       0       0       000000000D     87
     143       0      -1       1       0       0       0   Shell       3D     88
     128     138       0       0       1       0       0       000010000D     89
     128       0      -1       5       8       0       0   Shell       0D     90
     126     143       0       0       1       0       0       000010000D     91
     126       0      -1       3       1       0       0   Shell       1D     92
     126     146       0       0       1       0       0       000010500D     93
     126       0      -1       3       1       0       0   Shell       1D     94
     126     149       0       0       1       0       0       000010000D     95
     126       0      -1       3       1       0       0   Shell       2D     96
     126     152       0       0       1       0       0       000010500D     97
     126       0      -1       3       1       0       0   Shell       2D     98
     126     155       0       0       1       0       0       000010000D     99
     126       0      -1       3       1       0       0   Shell       3D    100
     126     158       0       0       1       0       0       000010500D    101
     126       0      -1       3       1       0       0   Shell       3D    102
     126     161       0       0       1       0       0       000010000D    103
     126       0      -1       3       1       0       0   Shell       4D    104
     126     164       0       0       1       0       0       000010500D    105
     126       0      -1       2       1       0       0   Shell       4D    106
     141     166       0       0       1       0       0       000010000D    107
     141       0      -1       1       0       0       0   Shell       1D    108
     126     167       0       0       1       0       0       000010000D    109
     126       0      -1       3       1       0       0   Shell       1D    110
     126     170       0       0       1       0       0       000010500D    111
     126       0      -1       4       1       0       0   Shell       1D    112
     126     174       0       0       1       0       0       000010000D    113
     126       0      -1       4       1       0       0   Shell       2D    114
     126     178       0       0       1       0       0       000010500D    115
     126       0      -1       5       1       0       0   Shell       2D    116
     126     183       0       0       1       0       0       000010000D    117
     126       0      -1       3       1       0       0   Shell       3D    118
     126     186       0       0       1       0       0       000010500D    119
     126       0      -1       4       1       0       0   Shell       3D    120
     126     190       0       0       1       0       0       000010000D    121
     126       0      -1       4       1       0       0   Shell       4D    122
     126     194       0       0       1       0       0       000010500D    123
     126       0      -1       5       1       0       0   Shell       4D    124
     141     199       0       0       1       0       0       000010000D    125
     141       0      -1       1       0       0       0   Shell       2D    126
     143     200       0       0       1       0       0       000000000D    127
     143       0      -1       1       0       0       0   Shell       4D    128
     128     201       0       0       1       0       0       000000000D    129
     128       0      -1       6       8       0       0   Shell       5D    130
     128     207       0       0       1       0       0       000000000D    131
     128       0      -1       6       8       0       0   Shell       6D    132
     128     213       0       0       1       0       0       000000000D    133
     128       0      -1       7       8       0       0   Shell       7D    134
     128     220       0       0       1       0       0       000010000D    135
     128       0      -1       6       8       0       0   Shell       0D    136
     126     226       0       0       1       0       0       000010000D    137
     126       0      -1       4       1       0       0   Shell       1D    138
     126     230       0       0       1       0       0       000010500D    139
     126       0      -1       2       1       0       0   Shell       1D    140
     126     232       0       0       1       0       0       000010000D    141
     126       0      -1       4       1       0       0   Shell       2D    142
     126     236       0       0       1       0       0       000010500D    143
     126       0      -1       3       1       0       0   Shell       2D    144
     126     239       0       0       1       0       0       000010000D    145
     126       0      -1       4       1       0       0   Shell       3D    146
     126     243       0       0       1       0       0       000010500D    147
     126       0      -1       3       1       0       0   Shell       3D    148
     126     246       0       0       1       0       0       000010000D    149
     126       0      -1       4       1       0       0   Shell       4D    150
     126     250       0       0       1       0       0       000010500D    151
     126       0      -1       3       1       0       0   Shell       4D    152
     141     253       0       0       1       0       0       000010000D    153
     141       0      -1       1       0       0       0   Shell       1D    154
     126     254       0       0       1       0       0       000010000D    155
     126       0      -1       4       1       0       0   Shell       1D    156
     126     258       0       0       1       0       0       000010500D    157
     126       0      -1       3       1       0       0   Shell       1D    158
     126     261       0       0       1       0       0       000010000D    159
     126       0      -1       5       1       0       0   Shell       2D    160
     126     266       0       0       1       0       0       000010500D    161
     126       0      -1       4       1       0       0   Shell       2D    162
     126     270       0       0       1       0       0       000010000D    163
     126       0      -1       4       1       0       0   Shell       3D    164
     126     274       0       0       1       0       0       000010500D    165
     126       0      -1       3       1       0       0   Shell       3D    166
     126     277       0       0       1       0       0       000010000D    167
     126       0      -1       5       1       0       0   Shell       4D    168
     126     282       0       0       1       0       0       000010500D    169
     126       0      -1       4       1       0       0   Shell       4D    170
     141     286       0       0       1       0       0       000010000D    171
     141       0      -1       1       0       0       0   Shell       2D    172
     143     287       0       0       1       0       0       000000000D    173
     143       0      -1       1       0       0       0   Shell       8D    174
     128     288       0       0       1       0       0       000000000D    175
     128       0      -1       7       8       0       0   Shell       9D    176
     128     295       0       0       1       0       0       000000000D    177
     128       0      -1       6       8       0       0   Shell      10D    178
     128     301       0       0       1       0       0       000000000D    179
     128       0      -1       6       8       0       0   Shell      11D    180
     128     307       0       0       1       0       0       000000000D    181
     128       0      -1       6       8       0       0   Shell      12D    182
     128     313       0       0       1       0       0       000010000D    183
     128       0      -1       9       8       0       0   Shell       0D    184
     126     322       0       0       1       0       0       000010000D    185
     126       0      -1       4       1       0       0   Shell       1D    186
     126     326       0       0       1       0       0       000010500D    187
     126       0      -1       4       1       0       0   Shell       1D    188
     126     330       0       0       1       0       0       000010000D    189
     126       0      -1       5       1       0       0   Shell       2D    190
     126     335       0       0       1       0       0       000010500D    191
     126       0      -1       6       1       0       0   Shell       2D    192
     126     341       0       0       1       0       0       000010000D    193
     126       0      -1       4       1       0       0   Shell       3D    194
     126     345       0       0       1       0       0       000010500D    195
     126       0      -1       5       1       0       0   Shell       3D    196
     126     350       0       0       1       0       0       000010000D    197
     126       0      -1       4       1       0       0   Shell       4D    198
     126     354       0       0       1       0       0       000010500D    199
     126       0      -1       4       1       0       0   Shell       4D    200
     141     358       0       0       1       0       0       000010000D    201
     141       0      -1       1       0       0       0   Shell       1D    202
     143     359       0       0       1       0       0       000000000D    203
     143       0      -1       1       0       0       0   Shell      13D    204
     128     360       0       0       1       0       0       000000000D    205
     128       0      -1       9       0       0       0   Shell      14D    206
     128     369       0       0       1       0       0       000000000D    207
     128       0      -1       6       8       0       0   Shell      15D    208
     128     375       0       0       1       0       0       000000000D    209
     128       0      -1       6       8       0       0   Shell      16D    210
     128     381       0       0       1       0       0       000010000D    211
     128       0      -1       9       8       0       0   Shell       0D    212
     126     390       0       0       1       0       0       000010000D    213
     126       0      -1       6       1       0       0   Shell       1D    214
     126     396       0       0       1       0       0       000010500D    215
     126       0      -1       6       1       0       0   Shell       1D    216
     126     402       0       0       1       0       0       000010000D    217
     126       0      -1       9       1       0       0   Shell       2D    218
     126     411       0       0       1       0       0       000010500D    219
     126       0      -1       9       1       0       0   Shell       2D    220
     126     420       0       0       1       0       0       000010000D    221
     126       0      -1       7       1       0       0   Shell       3D    222
     126     427       0       0       1       0       0       000010500D    223
     126       0      -1       7       1       0       0   Shell       3D    224
     126     434       0       0       1       0       0       000010000D    225
     126       0      -1       5       1       0       0   Shell       4D    226
     126     439       0       0       1       0       0       000010500D    227
     126       0      -1       5       1       0       0   Shell       4D    228
     126     444       0       0       1       0       0       000010000D    229
     126       0      -1      12       0       0       0   Shell       5D    230
     126     456       0       0       1       0       0       000010500D    231
     126       0      -1      13       0       0       0   Shell       5D    232
     141     469       0       0       1       0       0       000010000D    233
     141       0      -1       2       0       0       0   Shell       1D    234
     143     471       0       0       1       0       0       000000000D    235
     143       0      -1       1       0       0       0   Shell      17D    236
     128     472       0       0       1       0       0       000000000D    237
     128       0      -1      11       0       0       0   Shell      18D    238
     128     483       0       0       1       0       0       000000000D    239
     128       0      -1       6       8       0       0   Shell      19D    240
     128     489       0       0       1       0       0       000000000D    241
     128       0      -1      11       0       0       0   Shell      20D    242
     128     500       0       0       1       0       0       000000000D    243
     128       0      -1      11       0       0       0   Shell      21D    244
     128     511       0       0       1       0       0       000000000D    245
     128       0      -1       6       8       0       0   Shell      22D    246
     128     517       0       0       1       0       0       000000000D    247
     128       0      -1       6       8       0       0   Shell      23D    248
     128     523       0       0       1       0       0       000000000D    249
     128       0      -1       6       8       0       0   Shell      24D    250
     128     529       0       0       1       0       0       000000000D    251
     128       0      -1       6       8       0       0   Shell      25D    252
     128     535       0       0       1       0       0       000000000D    253
     128       0      -1       6       8       0       0   Shell      26D    254
     128     541       0       0       1       0       0       000000000D    255
     128       0      -1       6       8       0       0   Shell      27D    256
     128     547       0       0       1       0       0       000000000D    257
     128       0      -1       6       8       0       0   Shell      28D    258
     128     553       0       0       1       0       0       000000000D    259
     128       0      -1       6       8       0       0   Shell      29D    260
     128     559       0       0       1       0       0       000000000D    261
     128       0      -1       6       8       0       0   Shell      30D    262
     128     565       0       0       1       0       0       000000000D    263
     128       0      -1       6       8       0       0   Shell      31D    264
     128     571       0       0       1       0       0       000000000D    265
     128       0      -1       6       8       0       0   Shell      32D    266
     128     577       0       0       1       0       0       000000000D    267
     128       0      -1       6       8       0       0   Shell      33D    268
     128     583       0       0       1       0       0       000000000D    269
     128       0      -1       6       8       0       0   Shell      34D    270
     128     589       0       0       1       0       0       000000000D    271
     128       0      -1       6       8       0       0   Shell      35D    272
     128     595       0       0       1       0       0       000000000D    273
     128       0      -1       6       8       0       0   Shell      36D    274
     128     601       0       0       1       0       0       000000000D    275
     128       0      -1       6       8       0       0   Shell      37D    276
     128     607       0       0       1       0       0       000000000D    277
     128       0      -1       6       8       0       0   Shell      38D    278
     128     613       0       0       1       0       0       000000000D    279
     128       0      -1       6       8       0       0   Shell      39D    280
     128     619       0       0       1       0       0       000000000D    281
     128       0      -1       6       8       0       0   Shell      40D    282
     128     625       0       0       1       0       0       000000000D    283
     128       0      -1       6       8       0       0   Shell      41D    284
     128     631       0       0       1       0       0       000000000D    285
     128       0      -1       6       8       0       0   Shell      42D    286
     128     637       0       0       1       0       0       000000000D    287
     128       0      -1       6       8       0       0   Shell      43D    288
     128     643       0       0       1       0       0       000000000D    289
     128       0      -1       6       8       0       0   Shell      44D    290
     128     649       0       0       1       0       0       000000000D    291
     128       0      -1       6       8       0       0   Shell      45D    292
     128     655       0       0       1       0       0       000000000D    293
     128       0      -1       6       8       0       0   Shell      46D    294
     128     661       0       0       1       0       0       000000000D    295
     128       0      -1       6       8       0       0   Shell      47D    296
     128     667       0       0       1       0       0       000010000D    297
     128       0      -1       9       8       0       0   Shell       0D    298
     126     676       0       0       1       0       0       000010000D    299
     126       0      -1       7       2       0       0   Shell       1D    300
     126     683       0       0       1       0       0       000010500D    301
     126       0      -1       7       2       0       0   Shell       1D    302
     126     690       0       0       1       0       0       000010000D    303
     126       0      -1       5       1       0       0   Shell       2D    304
     126     695       0       0       1       0       0       000010500D    305
     126       0      -1       7       1       0       0   Shell       2D    306
     126     702       0       0       1       0       0       000010000D    307
     126       0      -1       5       1       0       0   Shell       3D    308
     126     707       0       0       1       0       0       000010500D    309
     126       0      -1       7       1       0       0   Shell       3D    310
     126     714       0       0       1       0       0       000010000D    311
     126       0      -1       5       1       0       0   Shell       4D    312
     126     719       0       0       1       0       0       000010500D    313
     126       0      -1       7       1       0       0   Shell       4D    314
     126     726       0       0       1       0       0       000010000D    315
     126       0      -1      10       2       0       0   Shell       5D    316
     126     736       0       0       1       0       0       000010500D    317
     126       0      -1      10       2       0       0   Shell       5D    318
     126     746       0       0       1       0       0       000010000D    319
     126       0      -1       5       1       0       0   Shell       6D    320
     126     751       0       0       1       0       0       000010500D    321
     126       0      -1       7       1       0       0   Shell       6D    322
     126     758       0       0       1       0       0       000010000D    323
     126       0      -1       5       1       0       0   Shell       7D    324
     126     763       0       0       1       0       0       000010500D    325
     126       0      -1       7       1       0       0   Shell       7D    326
     126     770       0       0       1       0       0       000010000D    327
     126       0      -1       5       1       0       0   Shell       8D    328
     126     775       0       0       1       0       0       000010500D    329
     126       0      -1       7       1       0       0   Shell       8D    330
     126     782       0       0       1       0       0       000010000D    331
     126       0      -1       7       2       0       0   Shell       9D    332
     126     789       0       0       1       0       0       000010500D    333
     126       0      -1       7       2       0       0   Shell       9D    334
     126     796       0       0       1       0       0       000010000D    335
     126       0      -1       7       1       0       0   Shell      10D    336
     126     803       0       0       1       0       0       000010500D    337
     126       0      -1       7       1       0       0   Shell      10D    338
     126     810       0       0       1       0       0       000010000D    339
     126       0      -1      10       1       0       0   Shell      11D    340
     126     820       0       0       1       0       0       000010500D    341
     126       0      -1      10       1       0       0   Shell      11D    342
     126     830       0       0       1       0       0       000010000D    343
     126       0      -1       7       1       0       0   Shell      12D    344
     126     837       0       0       1       0       0       000010500D    345
     126       0      -1       6       1       0       0   Shell      12D    346
     126     843       0       0       1       0       0       000010000D    347
     126       0      -1      13       0       0       0   Shell      13D    348
     126     856       0       0       1       0       0       000010500D    349
     126       0      -1      13       0       0       0   Shell      13D    350
     141     869       0       0       1       0       0       000010000D    351
     141       0      -1       3       0       0       0   Shell       1D    352
     126     872       0       0       1       0       0       000010000D    353
     126       0      -1       4       1       0       0   Shell       1D    354
     126     876       0       0       1       0       0       000010500D    355
     126       0      -1       4       1       0       0   Shell       1D    356
     126     880       0       0       1       0       0       000010000D    357
     126       0      -1       4       1       0       0   Shell       2D    358
     126     884       0       0       1       0       0       000010500D    359
     126       0      -1       5       1       0       0   Shell       2D    360
     126     889       0       0       1       0       0       000010000D    361
     126       0      -1       4       1       0       0   Shell       3D    362
     126     893       0       0       1       0       0       000010500D    363
     126       0      -1       5       1       0       0   Shell       3D    364
     126     898       0       0       1       0       0       000010000D    365
     126       0      -1       7       2       0       0   Shell       4D    366
     126     905       0       0       1       0       0       000010500D    367
     126       0      -1       6       2       0       0   Shell       4D    368
     141     911       0       0       1       0       0       000010000D    369
     141       0      -1       1       0       0       0   Shell       2D    370
     126     912       0       0       1       0       0       000010000D    371
     126       0      -1       7       2       0       0   Shell       1D    372
     126     919       0       0       1       0       0       000010500D    373
     126       0      -1       7       2       0       0   Shell       1D    374
     126     926       0       0       1       0       0       000010000D    375
     126       0      -1       4       1       0       0   Shell       2D    376
     126     930       0       0       1       0       0       000010500D    377
     126       0      -1       5       1       0       0   Shell       2D    378
     126     935       0       0       1       0       0       000010000D    379
     126       0      -1       4       1       0       0   Shell       3D    380
     126     939       0       0       1       0       0       000010500D    381
     126       0      -1       5       1       0       0   Shell       3D    382
     126     944       0       0       1       0       0       000010000D    383
     126       0      -1       4       1       0       0   Shell       4D    384
     126     948       0       0       1       0       0       000010500D    385
     126       0      -1       5       1       0       0   Shell       4D    386
     141     953       0       0       1       0       0       000010000D    387
     141       0      -1       1       0       0       0   Shell       3D    388
     126     954       0       0       1       0       0       000010000D    389
     126       0      -1       7       2       0       0   Shell       1D    390
     126     961       0       0       1       0       0       000010500D    391
     126       0      -1       7       2       0       0   Shell       1D    392
     126     968       0       0       1       0       0       000010000D    393
     126       0      -1       4       1       0       0   Shell       2D    394
     126     972       0       0       1       0       0       000010500D    395
     126       0      -1       5       1       0       0   Shell       2D    396
     126     977       0       0       1       0       0       000010000D    397
     126       0      -1       4       1       0       0   Shell       3D    398
     126     981       0       0       1       0       0       000010500D    399
     126       0      -1       5       1       0       0   Shell       3D    400
     126     986       0       0       1       0       0       000010000D    401
     126       0      -1       4       1       0       0   Shell       4D    402
     126     990       0       0       1       0       0       000010500D    403
     126       0      -1       5       1       0       0   Shell       4D    404
     141     995       0       0       1       0       0       000010000D    405
     141       0      -1       1       0       0       0   Shell       4D    406
     126     996       0       0       1       0       0       000010000D    407
     126       0      -1       4       1       0       0   Shell       1D    408
     126    1000       0       0       1       0       0       000010500D    409
     126       0      -1       5       1       0       0   Shell       1D    410
     126    1005       0       0       1       0       0       000010000D    411
     126       0      -1       4       1       0       0   Shell       2D    412
     126    1009       0       0       1       0       0       000010500D    413
     126       0      -1       5       1       0       0   Shell       2D    414
     126    1014       0       0       1       0       0       000010000D    415
     126       0      -1       4       1       0       0   Shell       3D    416
     126    1018       0       0       1       0       0       000010500D    417
     126       0      -1       5       1       0       0   Shell       3D    418
     126    1023       0       0       1       0       0       000010000D    419
     126       0      -1       6       2       0       0   Shell       4D    420
     126    1029       0       0       1       0       0       000010500D    421
     126       0      -1       6       2       0       0   Shell       4D    422
     141    1035       0       0       1       0       0       000010000D    423
     141       0      -1       1       0       0       0   Shell       5D    424
     126    1036       0       0       1       0       0       000010000D    425
     126       0      -1       4       1       0       0   Shell       1D    426
     126    1040       0       0       1       0       0       000010500D    427
     126       0      -1       4       1       0       0   Shell       1D    428
     126    1044       0       0       1       0       0       000010000D    429
     126       0      -1       4       1       0       0   Shell       2D    430
     126    1048       0       0       1       0       0       000010500D    431
     126       0      -1       4       1       0       0   Shell       2D    432
     126    1052       0       0       1       0       0       000010000D    433
     126       0      -1       4       1       0       0   Shell       3D    434
     126    1056       0       0       1       0       0       000010500D    435
     126       0      -1       4       1       0       0   Shell       3D    436
     126    1060       0       0       1       0       0       000010000D    437
     126       0      -1       4       1       0       0   Shell       4D    438
     126    1064       0       0       1       0       0       000010500D    439
     126       0      -1       4       1       0       0   Shell       4D    440
     141    1068       0       0       1       0       0       000010000D    441
     141       0      -1       1       0       0       0   Shell       6D    442
     126    1069       0       0       1       0       0       000010000D    443
     126       0      -1       4       1       0       0   Shell       1D    444
     126    1073       0       0       1       0       0       000010500D    445
     126       0      -1       4       1       0       0   Shell       1D    446
     126    1077       0       0       1       0       0       000010000D    447
     126       0      -1       4       1       0       0   Shell       2D    448
     126    1081       0       0       1       0       0       000010500D    449
     126       0      -1       4       1       0       0   Shell       2D    450
     126    1085       0       0       1       0       0       000010000D    451
     126       0      -1       4       1       0       0   Shell       3D    452
     126    1089       0       0       1       0       0       000010500D    453
     126       0      -1       4       1       0       0   Shell       3D    454
     126    1093       0       0       1       0       0       000010000D    455
     126       0      -1       4       1       0       0   Shell       4D    456
     126    1097       0       0       1       0       0       000010500D    457
     126       0      -1       4       1       0       0   Shell       4D    458
     141    1101       0       0       1       0       0       000010000D    459
     141       0      -1       1       0       0       0   Shell       7D    460
     126    1102       0       0       1       0       0       000010000D    461
     126       0      -1       4       1       0       0   Shell       1D    462
     126    1106       0       0       1       0       0       000010500D    463
     126       0      -1       4       1       0       0   Shell       1D    464
     126    1110       0       0       1       0       0       000010000D    465
     126       0      -1       4       1       0       0   Shell       2D    466
     126    1114       0       0       1       0       0       000010500D    467
     126       0      -1       4       1       0       0   Shell       2D    468
     126    1118       0       0       1       0       0       000010000D    469
     126       0      -1       4       1       0       0   Shell       3D    470
     126    1122       0       0       1       0       0       000010500D    471
     126       0      -1       4       1       0       0   Shell       3D    472
     126    1126       0       0       1       0       0       000010000D    473
     126       0      -1       4       1       0       0   Shell       4D    474
     126    1130       0       0       1       0       0       000010500D    475
     126       0      -1       4       1       0       0   Shell       4D    476
     141    1134       0       0       1       0       0       000010000D    477
     141       0      -1       1       0       0       0   Shell       8D    478
     126    1135       0       0       1       0       0       000010000D    479
     126       0      -1       4       1       0       0   Shell       1D    480
     126    1139       0       0       1       0       0       000010500D    481
     126       0      -1       4       1       0       0   Shell       1D    482
     126    1143       0       0       1       0       0       000010000D    483
     126       0      -1       4       1       0       0   Shell       2D    484
     126    1147       0       0       1       0       0       000010500D    485
     126       0      -1       4       1       0       0   Shell       2D    486
     126    1151       0       0       1       0       0       000010000D    487
     126       0      -1       4       1       0       0   Shell       3D    488
     126    1155       0       0       1       0       0       000010500D    489
     126       0      -1       4       1       0       0   Shell       3D    490
     126    1159       0       0       1       0       0       000010000D    491
     126       0      -1       4       1       0       0   Shell       4D    492
     126    1163       0       0       1       0       0       000010500D    493
     126       0      -1       4       1       0       0   Shell       4D    494
     141    1167       0       0       1       0       0       000010000D    495
     141       0      -1       1       0       0       0   Shell       9D    496
     126    1168       0       0       1       0       0       000010000D    497
     126       0      -1       4       1       0       0   Shell       1D    498
     126    1172       0       0       1       0       0       000010500D    499
     126       0      -1       4       1       0       0   Shell       1D    500
     126    1176       0       0       1       0       0       000010000D    501
     126       0      -1       4       1       0       0   Shell       2D    502
     126    1180       0       0       1       0       0       000010500D    503
     126       0      -1       4       1       0       0   Shell       2D    504
     126    1184       0       0       1       0       0       000010000D    505
     126       0      -1       4       1       0       0   Shell       3D    506
     126    1188       0       0       1       0       0       000010500D    507
     126       0      -1       4       1       0       0   Shell       3D    508
     126    1192       0       0       1       0       0       000010000D    509
     126       0      -1       4       1       0       0   Shell       4D    510
     126    1196       0       0       1       0       0       000010500D    511
     126       0      -1       4       1       0       0   Shell       4D    512
     141    1200       0       0       1       0       0       000010000D    513
     141       0      -1       1       0       0       0   Shell      10D    514
     126    1201       0       0       1       0       0       000010000D    515
     126       0      -1       4       1       0       0   Shell       1D    516
     126    1205       0       0       1       0       0       000010500D    517
     126       0      -1       4       1       0       0   Shell       1D    518
     126    1209       0       0       1       0       0       000010000D    519
     126       0      -1       4       1       0       0   Shell       2D    520
     126    1213       0       0       1       0       0       000010500D    521
     126       0      -1       4       1       0       0   Shell       2D    522
     126    1217       0       0       1       0       0       000010000D    523
     126       0      -1       4       1       0       0   Shell       3D    524
     126    1221       0       0       1       0       0       000010500D    525
     126       0      -1       4       1       0       0   Shell       3D    526
     126    1225       0       0       1       0       0       000010000D    527
     126       0      -1       4       1       0       0   Shell       4D    528
     126    1229       0       0       1       0       0       000010500D    529
     126       0      -1       4       1       0       0   Shell       4D    530
     141    1233       0       0       1       0       0       000010000D    531
     141       0      -1       1       0       0       0   Shell      11D    532
     126    1234       0       0       1       0       0       000010000D    533
     126       0      -1       4       1       0       0   Shell       1D    534
     126    1238       0       0       1       0       0       000010500D    535
     126       0      -1       3       1       0       0   Shell       1D    536
     126    1241       0       0       1       0       0       000010000D    537
     126       0      -1       4       1       0       0   Shell       2D    538
     126    1245       0       0       1       0       0       000010500D    539
     126       0      -1       3       1       0       0   Shell       2D    540
     126    1248       0       0       1       0       0       000010000D    541
     126       0      -1       4       1       0       0   Shell       3D    542
     126    1252       0       0       1       0       0       000010500D    543
     126       0      -1       4       1       0       0   Shell       3D    544
     126    1256       0       0       1       0       0       000010000D    545
     126       0      -1       4       1       0       0   Shell       4D    546
     126    1260       0       0       1       0       0       000010500D    547
     126       0      -1       3       1       0       0   Shell       4D    548
     141    1263       0       0       1       0       0       000010000D    549
     141       0      -1       1       0       0       0   Shell      12D    550
     126    1264       0       0       1       0       0       000010000D    551
     126       0      -1       4       1       0       0   Shell       1D    552
     126    1268       0       0       1       0       0       000010500D    553
     126       0      -1       4       1       0       0   Shell       1D    554
     126    1272       0       0       1       0       0       000010000D    555
     126       0      -1       4       1       0       0   Shell       2D    556
     126    1276       0       0       1       0       0       000010500D    557
     126       0      -1       4       1       0       0   Shell       2D    558
     126    1280       0       0       1       0       0       000010000D    559
     126       0      -1       4       1       0       0   Shell       3D    560
     126    1284       0       0       1       0       0       000010500D    561
     126       0      -1       4       1       0       0   Shell       3D    562
     126    1288       0       0       1       0       0       000010000D    563
     126       0      -1       4       1       0       0   Shell       4D    564
     126    1292       0       0       1       0       0       000010500D    565
     126       0      -1       4       1       0       0   Shell       4D    566
     141    1296       0       0       1       0       0       000010000D    567
     141       0      -1       1       0       0       0   Shell      13D    568
     126    1297       0       0       1       0       0       000010000D    569
     126       0      -1       4       1       0       0   Shell       1D    570
     126    1301       0       0       1       0       0       000010500D    571
     126       0      -1       4       1       0       0   Shell       1D    572
     126    1305       0       0       1       0       0       000010000D    573
     126       0      -1       4       1       0       0   Shell       2D    574
     126    1309       0       0       1       0       0       000010500D    575
     126       0      -1       4       1       0       0   Shell       2D    576
     126    1313       0       0       1       0       0       000010000D    577
     126       0      -1       4       1       0       0   Shell       3D    578
     126    1317       0       0       1       0       0       000010500D    579
     126       0      -1       4       1       0       0   Shell       3D    580
     126    1321       0       0       1       0       0       000010000D    581
     126       0      -1       4       1       0       0   Shell       4D    582
     126    1325       0       0       1       0       0       000010500D    583
     126       0      -1       4       1       0       0   Shell       4D    584
     141    1329       0       0       1       0       0       000010000D    585
     141       0      -1       1       0       0       0   Shell      14D    586
     126    1330       0       0       1       0       0       000010000D    587
     126       0      -1       4       1       0       0   Shell       1D    588
     126    1334       0       0       1       0       0       000010500D    589
     126       0      -1       4       1       0       0   Shell       1D    590
     126    1338       0       0       1       0       0       000010000D    591
     126       0      -1       4       1       0       0   Shell       2D    592
     126    1342       0       0       1       0       0       000010500D    593
     126       0      -1       4       1       0       0   Shell       2D    594
     126    1346       0       0       1       0       0       000010000D    595
     126       0      -1       4       1       0       0   Shell       3D    596
     126    1350       0       0       1       0       0       000010500D    597
     126       0      -1       4       1       0       0   Shell       3D    598
     126    1354       0       0       1       0       0       000010000D    599
     126       0      -1       4       1       0       0   Shell       4D    600
     126    1358       0       0       1       0       0       000010500D    601
     126       0      -1       4       1       0       0   Shell       4D    602
     141    1362       0       0       1       0       0       000010000D    603
     141       0      -1       1       0       0       0   Shell      15D    604
     126    1363       0       0       1       0       0       000010000D    605
     126       0      -1       4       1       0       0   Shell       1D    606
     126    1367       0       0       1       0       0       000010500D    607
     126       0      -1       4       1       0       0   Shell       1D    608
     126    1371       0       0       1       0       0       000010000D    609
     126       0      -1       4       1       0       0   Shell       2D    610
     126    1375       0       0       1       0       0       000010500D    611
     126       0      -1       4       1       0       0   Shell       2D    612
     126    1379       0       0       1       0       0       000010000D    613
     126       0      -1       4       1       0       0   Shell       3D    614
     126    1383       0       0       1       0       0       000010500D    615
     126       0      -1       4       1       0       0   Shell       3D    616
     141    1387       0       0       1       0       0       000010000D    617
     141       0      -1       1       0       0       0   Shell      16D    618
     126    1388       0       0       1       0       0       000010000D    619
     126       0      -1       4       1       0       0   Shell       1D    620
     126    1392       0       0       1       0       0       000010500D    621
     126       0      -1       4       1       0       0   Shell       1D    622
     126    1396       0       0       1       0       0       000010000D    623
     126       0      -1       4       1       0       0   Shell       2D    624
     126    1400       0       0       1       0       0       000010500D    625
     126       0      -1       4       1       0       0   Shell       2D    626
     126    1404       0       0       1       0       0       000010000D    627
     126       0      -1       4       1       0       0   Shell       3D    628
     126    1408       0       0       1       0       0       000010500D    629
     126       0      -1       4       1       0       0   Shell       3D    630
     126    1412       0       0       1       0       0       000010000D    631
     126       0      -1       4       1       0       0   Shell       4D    632
     126    1416       0       0       1       0       0       000010500D    633
     126       0      -1       4       1       0       0   Shell       4D    634
     141    1420       0       0       1       0       0       000010000D    635
     141       0      -1       1       0       0       0   Shell      17D    636
     126    1421       0       0       1       0       0       000010000D    637
     126       0      -1       4       1       0       0   Shell       1D    638
     126    1425       0       0       1       0       0       000010500D    639
     126       0      -1       4       1       0       0   Shell       1D    640
     126    1429       0       0       1       0       0       000010000D    641
     126       0      -1       4       1       0       0   Shell       2D    642
     126    1433       0       0       1       0       0       000010500D    643
     126       0      -1       4       1       0       0   Shell       2D    644
     126    1437       0       0       1       0       0       000010000D    645
     126       0      -1       4       1       0       0   Shell       3D    646
     126    1441       0       0       1       0       0       000010500D    647
     126       0      -1       4       1       0       0   Shell       3D    648
     126    1445       0       0       1       0       0       000010000D    649
     126       0      -1       4       1       0       0   Shell       4D    650
     126    1449       0       0       1       0       0       000010500D    651
     126       0      -1       4       1       0       0   Shell       4D    652
     141    1453       0       0       1       0       0       000010000D    653
     141       0      -1       1       0       0       0   Shell      18D    654
     126    1454       0       0       1       0       0       000010000D    655
     126       0      -1       4       1       0       0   Shell       1D    656
     126    1458       0       0       1       0       0       000010500D    657
     126       0      -1       4       1       0       0   Shell       1D    658
     126    1462       0       0       1       0       0       000010000D    659
     126       0      -1       4       1       0       0   Shell       2D    660
     126    1466       0       0       1       0       0       000010500D    661
     126       0      -1       4       1       0       0   Shell       2D    662
     126    1470       0       0       1       0       0       000010000D    663
     126       0      -1       4       1       0       0   Shell       3D    664
     126    1474       0       0       1       0       0       000010500D    665
     126       0      -1       4       1       0       0   Shell       3D    666
     126    1478       0       0       1       0       0       000010000D    667
     126       0      -1       4       1       0       0   Shell       4D    668
     126    1482       0       0       1       0       0       000010500D    669
     126       0      -1       4       1       0       0   Shell       4D    670
     141    1486       0       0       1       0       0       000010000D    671
     141       0      -1       1       0       0       0   Shell      19D    672
     126    1487       0       0       1       0       0       000010000D    673
     126       0      -1       4       1       0       0   Shell       1D    674
     126    1491       0       0       1       0       0       000010500D    675
     126       0      -1       4       1       0       0   Shell       1D    676
     126    1495       0       0       1       0       0       000010000D    677
     126       0      -1       4       1       0       0   Shell       2D    678
     126    1499       0       0       1       0       0       000010500D    679
     126       0      -1       4       1       0       0   Shell       2D    680
     126    1503       0       0       1       0       0       000010000D    681
     126       0      -1       4       1       0       0   Shell       3D    682
     126    1507       0       0       1       0       0       000010500D    683
     126       0      -1       4       1       0       0   Shell       3D    684
     126    1511       0       0       1       0       0       000010000D    685
     126       0      -1       4       1       0       0   Shell       4D    686
     126    1515       0       0       1       0       0       000010500D    687
     126       0      -1       4       1       0       0   Shell       4D    688
     141    1519       0       0       1       0       0       000010000D    689
     141       0      -1       1       0       0       0   Shell      20D    690
     126    1520       0       0       1       0       0       000010000D    691
     126       0      -1       4       1       0       0   Shell       1D    692
     126    1524       0       0       1       0       0       000010500D    693
     126       0      -1       4       1       0       0   Shell       1D    694
     126    1528       0       0       1       0       0       000010000D    695
     126       0      -1       4       1       0       0   Shell       2D    696
     126    1532       0       0       1       0       0       000010500D    697
     126       0      -1       4       1       0       0   Shell       2D    698
     126    1536       0       0       1       0       0       000010000D    699
     126       0      -1       4       1       0       0   Shell       3D    700
     126    1540       0       0       1       0       0       000010500D    701
     126       0      -1       4       1       0       0   Shell       3D    702
     126    1544       0       0       1       0       0       000010000D    703
     126       0      -1       4       1       0       0   Shell       4D    704
     126    1548       0       0       1       0       0       000010500D    705
     126       0      -1       4       1       0       0   Shell       4D    706
     141    1552       0       0       1       0       0       000010000D    707
     141       0      -1       1       0       0       0   Shell      21D    708
     126    1553       0       0       1       0       0       000010000D    709
     126       0      -1       4       1       0       0   Shell       1D    710
     126    1557       0       0       1       0       0       000010500D    711
     126       0      -1       4       1       0       0   Shell       1D    712
     126    1561       0       0       1       0       0       000010000D    713
     126       0      -1       4       1       0       0   Shell       2D    714
     126    1565       0       0       1       0       0       000010500D    715
     126       0      -1       4       1       0       0   Shell       2D    716
     126    1569       0       0       1       0       0       000010000D    717
     126       0      -1       4       1       0       0   Shell       3D    718
     126    1573       0       0       1       0       0       000010500D    719
     126       0      -1       4       1       0       0   Shell       3D    720
     126    1577       0       0       1       0       0       000010000D    721
     126       0      -1       4       1       0       0   Shell       4D    722
     126    1581       0       0       1       0       0       000010500D    723
     126       0      -1       4       1       0       0   Shell       4D    724
     141    1585       0       0       1       0       0       000010000D    725
     141       0      -1       1       0       0       0   Shell      22D    726
     126    1586       0       0       1       0       0       000010000D    727
     126       0      -1       4       1       0       0   Shell       1D    728
     126    1590       0       0       1       0       0       000010500D    729
     126       0      -1       4       1       0       0   Shell       1D    730
     126    1594       0       0       1       0       0       000010000D    731
     126       0      -1       4       1       0       0   Shell       2D    732
     126    1598       0       0       1       0       0       000010500D    733
     126       0      -1       4       1       0       0   Shell       2D    734
     126    1602       0       0       1       0       0       000010000D    735
     126       0      -1       4       1       0       0   Shell       3D    736
     126    1606       0       0       1       0       0       000010500D    737
     126       0      -1       4       1       0       0   Shell       3D    738
     126    1610       0       0       1       0       0       000010000D    739
     126       0      -1       4       1       0       0   Shell       4D    740
     126    1614       0       0       1       0       0       000010500D    741
     126       0      -1       4       1       0       0   Shell       4D    742
     141    1618       0       0       1       0       0       000010000D    743
     141       0      -1       1       0       0       0   Shell      23D    744
     126    1619       0       0       1       0       0       000010000D    745
     126       0      -1       4       1       0       0   Shell       1D    746
     126    1623       0       0       1       0       0       000010500D    747
     126       0      -1       4       1       0       0   Shell       1D    748
     126    1627       0       0       1       0       0       000010000D    749
     126       0      -1       4       1       0       0   Shell       2D    750
     126    1631       0       0       1       0       0       000010500D    751
     126       0      -1       4       1       0       0   Shell       2D    752
     126    1635       0       0       1       0       0       000010000D    753
     126       0      -1       4       1       0       0   Shell       3D    754
     126    1639       0       0       1       0       0       000010500D    755
     126       0      -1       4       1       0       0   Shell       3D    756
     126    1643       0       0       1       0       0       000010000D    757
     126       0      -1       4       1       0       0   Shell       4D    758
     126    1647       0       0       1       0       0       000010500D    759
     126       0      -1       4       1       0       0   Shell       4D    760
     141    1651       0       0       1       0       0       000010000D    761
     141       0      -1       1       0       0       0   Shell      24D    762
     126    1652       0       0       1       0       0       000010000D    763
     126       0      -1       4       1       0       0   Shell       1D    764
     126    1656       0       0       1       0       0       000010500D    765
     126       0      -1       4       1       0       0   Shell       1D    766
     126    1660       0       0       1       0       0       000010000D    767
     126       0      -1       4       1       0       0   Shell       2D    768
     126    1664       0       0       1       0       0       000010500D    769
     126       0      -1       4       1       0       0   Shell       2D    770
     126    1668       0       0       1       0       0       000010000D    771
     126       0      -1       4       1       0       0   Shell       3D    772
     126    1672       0       0       1       0       0       000010500D    773
     126       0      -1       4       1       0       0   Shell       3D    774
     141    1676       0       0       1       0       0       000010000D    775
     141       0      -1       1       0       0       0   Shell      25D    776
     126    1677       0       0       1       0       0       000010000D    777
     126       0      -1       4       1       0       0   Shell       1D    778
     126    1681       0       0       1       0       0       000010500D    779
     126       0      -1       4       1       0       0   Shell       1D    780
     126    1685       0       0       1       0       0       000010000D    781
     126       0      -1       4       1       0       0   Shell       2D    782
     126    1689       0       0       1       0       0       000010500D    783
     126       0      -1       4       1       0       0   Shell       2D    784
     126    1693       0       0       1       0       0       000010000D    785
     126       0      -1       4       1       0       0   Shell       3D    786
     126    1697       0       0       1       0       0       000010500D    787
     126       0      -1       4       1       0       0   Shell       3D    788
     126    1701       0       0       1       0       0       000010000D    789
     126       0      -1       4       1       0       0   Shell       4D    790
     126    1705       0       0       1       0       0       000010500D    791
     126       0      -1       4       1       0       0   Shell       4D    792
     141    1709       0       0       1       0       0       000010000D    793
     141       0      -1       1       0       0       0   Shell      26D    794
     126    1710       0       0       1       0       0       000010000D    795
     126       0      -1       4       1       0       0   Shell       1D    796
     126    1714       0       0       1       0       0       000010500D    797
     126       0      -1       4       1       0       0   Shell       1D    798
     126    1718       0       0       1       0       0       000010000D    799
     126       0      -1       4       1       0       0   Shell       2D    800
     126    1722       0       0       1       0       0       000010500D    801
     126       0      -1       4       1       0       0   Shell       2D    802
     126    1726       0       0       1       0       0       000010000D    803
     126       0      -1       4       1       0       0   Shell       3D    804
     126    1730       0       0       1       0       0       000010500D    805
     126       0      -1       4       1       0       0   Shell       3D    806
     126    1734       0       0       1       0       0       000010000D    807
     126       0      -1       4       1       0       0   Shell       4D    808
     126    1738       0       0       1       0       0       000010500D    809
     126       0      -1       4       1       0       0   Shell       4D    810
     141    1742       0       0       1       0       0       000010000D    811
     141       0      -1       1       0       0       0   Shell      27D    812
     126    1743       0       0       1       0       0       000010000D    813
     126       0      -1       4       1       0       0   Shell       1D    814
     126    1747       0       0       1       0       0       000010500D    815
     126       0      -1       3       1       0       0   Shell       1D    816
     126    1750       0       0       1       0       0       000010000D    817
     126       0      -1       4       1       0       0   Shell       2D    818
     126    1754       0       0       1       0       0       000010500D    819
     126       0      -1       4       1       0       0   Shell       2D    820
     126    1758       0       0       1       0       0       000010000D    821
     126       0      -1       4       1       0       0   Shell       3D    822
     126    1762       0       0       1       0       0       000010500D    823
     126       0      -1       3       1       0       0   Shell       3D    824
     126    1765       0       0       1       0       0       000010000D    825
     126       0      -1       4       1       0       0   Shell       4D    826
     126    1769       0       0       1       0       0       000010500D    827
     126       0      -1       3       1       0       0   Shell       4D    828
     141    1772       0       0       1       0       0       000010000D    829
     141       0      -1       1       0       0       0   Shell      28D    830
     126    1773       0       0       1       0       0       000010000D    831
     126       0      -1       4       1       0       0   Shell       1D    832
     126    1777       0       0       1       0       0       000010500D    833
     126       0      -1       4       1       0       0   Shell       1D    834
     126    1781       0       0       1       0       0       000010000D    835
     126       0      -1       4       1       0       0   Shell       2D    836
     126    1785       0       0       1       0       0       000010500D    837
     126       0      -1       4       1       0       0   Shell       2D    838
     126    1789       0       0       1       0       0       000010000D    839
     126       0      -1       4       1       0       0   Shell       3D    840
     126    1793       0       0       1       0       0       000010500D    841
     126       0      -1       4       1       0       0   Shell       3D    842
     126    1797       0       0       1       0       0       000010000D    843
     126       0      -1       4       1       0       0   Shell       4D    844
     126    1801       0       0       1       0       0       000010500D    845
     126       0      -1       3       1       0       0   Shell       4D    846
     141    1804       0       0       1       0       0       000010000D    847
     141       0      -1       1       0       0       0   Shell      29D    848
     126    1805       0       0       1       0       0       000010000D    849
     126       0      -1       4       1       0       0   Shell       1D    850
     126    1809       0       0       1       0       0       000010500D    851
     126       0      -1       4       1       0       0   Shell       1D    852
     126    1813       0       0       1       0       0       000010000D    853
     126       0      -1       4       1       0       0   Shell       2D    854
     126    1817       0       0       1       0       0       000010500D    855
     126       0      -1       3       1       0       0   Shell       2D    856
     126    1820       0       0       1       0       0       000010000D    857
     126       0      -1       4       1       0       0   Shell       3D    858
     126    1824       0       0       1       0       0       000010500D    859
     126       0      -1       4       1       0       0   Shell       3D    860
     126    1828       0       0       1       0       0       000010000D    861
     126       0      -1       4       1       0       0   Shell       4D    862
     126    1832       0       0       1       0       0       000010500D    863
     126       0      -1       3       1       0       0   Shell       4D    864
     141    1835       0       0       1       0       0       000010000D    865
     141       0      -1       1       0       0       0   Shell      30D    866
     143    1836       0       0       1       0       0       000000000D    867
     143       0      -1       3       0       0       0   Shell      48D    868
     128    1839       0       0       1       0       0       000000000D    869
     128       0      -1       8       8       0       0   Shell      49D    870
     128    1847       0       0       1       0       0       000000000D    871
     128       0      -1       8       8       0       0   Shell      50D    872
     128    1855       0       0       1       0       0       000000000D    873
     128       0      -1       8       8       0       0   Shell      51D    874
     128    1863       0       0       1       0       0       000000000D    875
     128       0      -1      16       0       0       0   Shell      52D    876
     128    1879       0       0       1       0       0       000000000D    877
     128       0      -1       8       8       0       0   Shell      53D    878
     128    1887       0       0       1       0       0       000000000D    879
     128       0      -1       8       8       0       0   Shell      54D    880
     128    1895       0       0       1       0       0       000000000D    881
     128       0      -1       8       8       0       0   Shell      55D    882
     128    1903       0       0       1       0       0       000000000D    883
     128       0      -1      11       0       0       0   Shell      56D    884
     128    1914       0       0       1       0       0       000000000D    885
     128       0      -1      10       0       0       0   Shell      57D    886
     128    1924       0       0       1       0       0       000000000D    887
     128       0      -1      15       0       0       0   Shell      58D    888
     128    1939       0       0       1       0       0       000000000D    889
     128       0      -1      10       0       0       0   Shell      59D    890
     128    1949       0       0       1       0       0       000000000D    891
     128       0      -1      21       0       0       0   Shell      60D    892
     128    1970       0       0       1       0       0       000000000D    893
     128       0      -1       6       8       0       0   Shell      61D    894
     128    1976       0       0       1       0       0       000000000D    895
     128       0      -1       6       8       0       0   Shell      62D    896
     128    1982       0       0       1       0       0       000000000D    897
     128       0      -1      11       0       0       0   Shell      63D    898
     128    1993       0       0       1       0       0       000000000D    899
     128       0      -1       6       8       0       0   Shell      64D    900
     128    1999       0       0       1       0       0       000000000D    901
     128       0      -1       6       8       0       0   Shell      65D    902
     128    2005       0       0       1       0       0       000000000D    903
     128       0      -1       6       8       0       0   Shell      66D    904
     128    2011       0       0       1       0       0       000000000D    905
     128       0      -1       6       8       0       0   Shell      67D    906
     128    2017       0       0       1       0       0       000000000D    907
     128       0      -1       6       8       0       0   Shell      68D    908
     128    2023       0       0       1       0       0       000000000D    909
     128       0      -1       6       8       0       0   Shell      69D    910
     128    2029       0       0       1       0       0       000000000D    911
     128       0      -1       6       8       0       0   Shell      70D    912
     128    2035       0       0       1       0       0       000000000D    913
     128       0      -1       6       8       0       0   Shell      71D    914
     128    2041       0       0       1       0       0       000000000D    915
     128       0      -1      10       0       0       0   Shell      72D    916
     128    2051       0       0       1       0       0       000000000D    917
     128       0      -1       6       8       0       0   Shell      73D    918
     128    2057       0       0       1       0       0       000000000D    919
     128       0      -1       6       8       0       0   Shell      74D    920
     128    2063       0       0       1       0       0       000000000D    921
     128       0      -1       6       8       0       0   Shell      75D    922
     128    2069       0       0       1       0       0       000000000D    923
     128       0      -1       6       8       0       0   Shell      76D    924
     128    2075       0       0       1       0       0       000000000D    925
     128       0      -1       6       8       0       0   Shell      77D    926
     128    2081       0       0       1       0       0       000000000D    927
     128       0      -1       6       8       0       0   Shell      78D    928
     128    2087       0       0       1       0       0       000000000D    929
     128       0      -1       6       8       0       0   Shell      79D    930
     128    2093       0       0       1       0       0       000000000D    931
     128       0      -1       6       8       0       0   Shell      80D    932
     128    2099       0       0       1       0       0       000000000D    933
     128       0      -1       6       8       0       0   Shell      81D    934
     128    2105       0       0       1       0       0       000000000D    935
     128       0      -1       6       8       0       0   Shell      82D    936
     128    2111       0       0       1       0       0       000000000D    937
     128       0      -1       6       8       0       0   Shell      83D    938
     128    2117       0       0       1       0       0       000000000D    939
     128       0      -1       6       8       0       0   Shell      84D    940
     128    2123       0       0       1       0       0       000000000D    941
     128       0      -1       6       8       0       0   Shell      85D    942
     128    2129       0       0       1       0       0       000000000D    943
     128       0      -1       6       8       0       0   Shell      86D    944
     128    2135       0       0       1       0       0       000000000D    945
     128       0      -1       6       8       0       0   Shell      87D    946
     128    2141       0       0       1       0       0       000000000D    947
     128       0      -1       6       8       0       0   Shell      88D    948
     128    2147       0       0       1       0       0       000000000D    949
     128       0      -1       6       8       0       0   Shell      89D    950
     128    2153       0       0       1       0       0       000000000D    951
     128       0      -1       6       8       0       0   Shell      90D    952
     128    2159       0       0       1       0       0       000000000D    953
     128       0      -1       6       8       0       0   Shell      91D    954
     128    2165       0       0       1       0       0       000000000D    955
     128       0      -1       6       8       0       0   Shell      92D    956
     128    2171       0       0       1       0       0       000000000D    957
     128       0      -1       6       8       0       0   Shell      93D    958
     128    2177       0       0       1       0       0       000000000D    959
     128       0      -1       6       8       0       0   Shell      94D    960
     128    2183       0       0       1       0       0       000000000D    961
     128       0      -1       6       8       0       0   Shell      95D    962
     128    2189       0       0       1       0       0       000000000D    963
     128       0      -1       6       8       0       0   Shell      96D    964
     128    2195       0       0       1       0       0       000000000D    965
     128       0      -1       6       8       0       0   Shell      97D    966
     128    2201       0       0       1       0       0       000000000D    967
     128       0      -1       6       8       0       0   Shell      98D    968
     128    2207       0       0       1       0       0       000000000D    969
     128       0      -1       6       8       0       0   Shell      99D    970
     128    2213       0       0       1       0       0       000000000D    971
     128       0      -1       6       8       0       0   Shell     100D    972
     128    2219       0       0       1       0       0       000000000D    973
     128       0      -1       6       8       0       0   Shell     101D    974
     128    2225       0       0       1       0       0       000000000D    975
     128       0      -1       6       8       0       0   Shell     102D    976
     128    2231       0       0       1       0       0       000000000D    977
     128       0      -1       6       8       0       0   Shell     103D    978
     128    2237       0       0       1       0       0       000000000D    979
     128       0      -1       6       8       0       0   Shell     104D    980
     128    2243       0       0       1       0       0       000000000D    981
     128       0      -1       6       8       0       0   Shell     105D    982
     128    2249       0       0       1       0       0       000000000D    983
     128       0      -1       6       8       0       0   Shell     106D    984
     128    2255       0       0       1       0       0       000000000D    985
     128       0      -1       6       8       0       0   Shell     107D    986
     128    2261       0       0       1       0       0       000000000D    987
     128       0      -1       6       8       0       0   Shell     108D    988
     128    2267       0       0       1       0       0       000000000D    989
     128       0      -1       6       8       0       0   Shell     109D    990
     128    2273       0       0       1       0       0       000000000D    991
     128       0      -1       6       8       0       0   Shell     110D    992
     128    2279       0       0       1       0       0       000000000D    993
     128       0      -1       6       8       0       0   Shell     111D    994
     128    2285       0       0       1       0       0       000000000D    995
     128       0      -1       6       8       0       0   Shell     112D    996
     128    2291       0       0       1       0       0       000000000D    997
     128       0      -1       6       8       0       0   Shell     113D    998
     128    2297       0       0       1       0       0       000000000D    999
     128       0      -1       6       8       0       0   Shell     114D   1000
     128    2303       0       0       1       0       0       000000000D   1001
     128       0      -1       6       8       0       0   Shell     115D   1002
     128    2309       0       0       1       0       0       000000000D   1003
     128       0      -1       6       8       0       0   Shell     116D   1004
     128    2315       0       0       1       0       0       000000000D   1005
     128       0      -1       6       8       0       0   Shell     117D   1006
     128    2321       0       0       1       0       0       000000000D   1007
     128       0      -1       6       8       0       0   Shell     118D   1008
     128    2327       0       0       1       0       0       000000000D   1009
     128       0      -1       6       8       0       0   Shell     119D   1010
     128    2333       0       0       1       0       0       000000000D   1011
     128       0      -1       6       8       0       0   Shell     120D   1012
     128    2339       0       0       1       0       0       000000000D   1013
     128       0      -1       6       8       0       0   Shell     121D   1014
     128    2345       0       0       1       0       0       000000000D   1015
     128       0      -1       6       8       0       0   Shell     122D   1016
     128    2351       0       0       1       0       0       000000000D   1017
     128       0      -1       6       8       0       0   Shell     123D   1018
     128    2357       0       0       1       0       0       000000000D   1019
     128       0      -1       6       8       0       0   Shell     124D   1020
     128    2363       0       0       1       0       0       000000000D   1021
     128       0      -1       6       8       0       0   Shell     125D   1022
     128    2369       0       0       1       0       0       000000000D   1023
     128       0      -1       6       8       0       0   Shell     126D   1024
     128    2375       0       0       1       0       0       000000000D   1025
     128       0      -1       6       8       0       0   Shell     127D   1026
     128    2381       0       0       1       0       0       000000000D   1027
     128       0      -1       6       8       0       0   Shell     128D   1028
     128    2387       0       0       1       0       0       000000000D   1029
     128       0      -1       6       8       0       0   Shell     129D   1030
     128    2393       0       0       1       0       0       000000000D   1031
     128       0      -1       6       8       0       0   Shell     130D   1032
     128    2399       0       0       1       0       0       000000000D   1033
     128       0      -1       6       8       0       0   Shell     131D   1034
     128    2405       0       0       1       0       0       000000000D   1035
     128       0      -1       6       8       0       0   Shell     132D   1036
     128    2411       0       0       1       0       0       000000000D   1037
     128       0      -1       6       8       0       0   Shell     133D   1038
     128    2417       0       0       1       0       0       000000000D   1039
     128       0      -1       6       8       0       0   Shell     134D   1040
     128    2423       0       0       1       0       0       000000000D   1041
     128       0      -1       6       8       0       0   Shell     135D   1042
     128    2429       0       0       1       0       0       000000000D   1043
     128       0      -1       6       8       0       0   Shell     136D   1044
     128    2435       0       0       1       0       0       000000000D   1045
     128       0      -1       6       8       0       0   Shell     137D   1046
     128    2441       0       0       1       0       0       000000000D   1047
     128       0      -1       6       8       0       0   Shell     138D   1048
     128    2447       0       0       1       0       0       000000000D   1049
     128       0      -1       6       8       0       0   Shell     139D   1050
     128    2453       0       0       1       0       0       000000000D   1051
     128       0      -1       6       8       0       0   Shell     140D   1052
     128    2459       0       0       1       0       0       000000000D   1053
     128       0      -1       6       8       0       0   Shell     141D   1054
     128    2465       0       0       1       0       0       000000000D   1055
     128       0      -1       6       8       0       0   Shell     142D   1056
     128    2471       0       0       1       0       0       000000000D   1057
     128       0      -1       6       8       0       0   Shell     143D   1058
     128    2477       0       0       1       0       0       000000000D   1059
     128       0      -1       6       8       0       0   Shell     144D   1060
     128    2483       0       0       1       0       0       000000000D   1061
     128       0      -1       6       8       0       0   Shell     145D   1062
     128    2489       0       0       1       0       0       000010000D   1063
     128       0      -1       9       8       0       0   Shell       0D   1064
     126    2498       0       0       1       0       0       000010000D   1065
     126       0      -1       6       1       0       0   Shell       1D   1066
     126    2504       0       0       1       0       0       000010500D   1067
     126       0      -1       7       1       0       0   Shell       1D   1068
     126    2511       0       0       1       0       0       000010000D   1069
     126       0      -1       5       1       0       0   Shell       2D   1070
     126    2516       0       0       1       0       0       000010500D   1071
     126       0      -1       8       1       0       0   Shell       2D   1072
     126    2524       0       0       1       0       0       000010000D   1073
     126       0      -1      19       0       0       0   Shell       3D   1074
     126    2543       0       0       1       0       0       000010500D   1075
     126       0      -1      19       0       0       0   Shell       3D   1076
     126    2562       0       0       1       0       0       000010000D   1077
     126       0      -1       5       1       0       0   Shell       4D   1078
     126    2567       0       0       1       0       0       000010500D   1079
     126       0      -1       8       1       0       0   Shell       4D   1080
     126    2575       0       0       1       0       0       000010000D   1081
     126       0      -1       7       1       0       0   Shell       5D   1082
     126    2582       0       0       1       0       0       000010500D   1083
     126       0      -1       8       1       0       0   Shell       5D   1084
     126    2590       0       0       1       0       0       000010000D   1085
     126       0      -1       7       2       0       0   Shell       6D   1086
     126    2597       0       0       1       0       0       000010500D   1087
     126       0      -1       9       2       0       0   Shell       6D   1088
     126    2606       0       0       1       0       0       000010000D   1089
     126       0      -1       5       1       0       0   Shell       7D   1090
     126    2611       0       0       1       0       0       000010500D   1091
     126       0      -1       8       1       0       0   Shell       7D   1092
     126    2619       0       0       1       0       0       000010000D   1093
     126       0      -1       5       1       0       0   Shell       8D   1094
     126    2624       0       0       1       0       0       000010500D   1095
     126       0      -1       8       1       0       0   Shell       8D   1096
     126    2632       0       0       1       0       0       000010000D   1097
     126       0      -1       5       1       0       0   Shell       9D   1098
     126    2637       0       0       1       0       0       000010500D   1099
     126       0      -1       8       1       0       0   Shell       9D   1100
     126    2645       0       0       1       0       0       000010000D   1101
     126       0      -1      10       2       0       0   Shell      10D   1102
     126    2655       0       0       1       0       0       000010500D   1103
     126       0      -1      14       2       0       0   Shell      10D   1104
     126    2669       0       0       1       0       0       000010000D   1105
     126       0      -1       5       1       0       0   Shell      11D   1106
     126    2674       0       0       1       0       0       000010500D   1107
     126       0      -1       9       1       0       0   Shell      11D   1108
     126    2683       0       0       1       0       0       000010000D   1109
     126       0      -1       5       1       0       0   Shell      12D   1110
     126    2688       0       0       1       0       0       000010500D   1111
     126       0      -1       9       1       0       0   Shell      12D   1112
     126    2697       0       0       1       0       0       000010000D   1113
     126       0      -1       5       1       0       0   Shell      13D   1114
     126    2702       0       0       1       0       0       000010500D   1115
     126       0      -1       9       1       0       0   Shell      13D   1116
     126    2711       0       0       1       0       0       000010000D   1117
     126       0      -1       7       2       0       0   Shell      14D   1118
     126    2718       0       0       1       0       0       000010500D   1119
     126       0      -1       9       2       0       0   Shell      14D   1120
     126    2727       0       0       1       0       0       000010000D   1121
     126       0      -1       8       1       0       0   Shell      15D   1122
     126    2735       0       0       1       0       0       000010500D   1123
     126       0      -1       8       1       0       0   Shell      15D   1124
     126    2743       0       0       1       0       0       000010000D   1125
     126       0      -1       5       1       0       0   Shell      16D   1126
     126    2748       0       0       1       0       0       000010500D   1127
     126       0      -1       8       1       0       0   Shell      16D   1128
     126    2756       0       0       1       0       0       000010000D   1129
     126       0      -1     128       0       0       0   Shell      17D   1130
     126    2884       0       0       1       0       0       000010500D   1131
     126       0      -1     182       0       0       0   Shell      17D   1132
     141    3066       0       0       1       0       0       000010000D   1133
     141       0      -1       5       0       0       0   Shell       1D   1134
     126    3071       0       0       1       0       0       000010000D   1135
     126       0      -1       7       2       0       0   Shell       1D   1136
     126    3078       0       0       1       0       0       000010500D   1137
     126       0      -1       6       2       0       0   Shell       1D   1138
     126    3084       0       0       1       0       0       000010000D   1139
     126       0      -1       4       1       0       0   Shell       2D   1140
     126    3088       0       0       1       0       0       000010500D   1141
     126       0      -1       5       1       0       0   Shell       2D   1142
     126    3093       0       0       1       0       0       000010000D   1143
     126       0      -1       4       1       0       0   Shell       3D   1144
     126    3097       0       0       1       0       0       000010500D   1145
     126       0      -1       5       1       0       0   Shell       3D   1146
     126    3102       0       0       1       0       0       000010000D   1147
     126       0      -1       4       1       0       0   Shell       4D   1148
     126    3106       0       0       1       0       0       000010500D   1149
     126       0      -1       4       1       0       0   Shell       4D   1150
     141    3110       0       0       1       0       0       000010000D   1151
     141       0      -1       2       0       0       0   Shell       2D   1152
     126    3112       0       0       1       0       0       000010000D   1153
     126       0      -1       4       1       0       0   Shell       1D   1154
     126    3116       0       0       1       0       0       000010500D   1155
     126       0      -1       5       1       0       0   Shell       1D   1156
     126    3121       0       0       1       0       0       000010000D   1157
     126       0      -1       4       1       0       0   Shell       2D   1158
     126    3125       0       0       1       0       0       000010500D   1159
     126       0      -1       5       1       0       0   Shell       2D   1160
     126    3130       0       0       1       0       0       000010000D   1161
     126       0      -1       4       1       0       0   Shell       3D   1162
     126    3134       0       0       1       0       0       000010500D   1163
     126       0      -1       5       1       0       0   Shell       3D   1164
     126    3139       0       0       1       0       0       000010000D   1165
     126       0      -1       7       2       0       0   Shell       4D   1166
     126    3146       0       0       1       0       0       000010500D   1167
     126       0      -1       7       2       0       0   Shell       4D   1168
     141    3153       0       0       1       0       0       000010000D   1169
     141       0      -1       2       0       0       0   Shell       3D   1170
     126    3155       0       0       1       0       0       000010000D   1171
     126       0      -1       4       1       0       0   Shell       1D   1172
     126    3159       0       0       1       0       0       000010500D   1173
     126       0      -1       5       1       0       0   Shell       1D   1174
     126    3164       0       0       1       0       0       000010000D   1175
     126       0      -1       4       1       0       0   Shell       2D   1176
     126    3168       0       0       1       0       0       000010500D   1177
     126       0      -1       5       1       0       0   Shell       2D   1178
     126    3173       0       0       1       0       0       000010000D   1179
     126       0      -1       4       1       0       0   Shell       3D   1180
     126    3177       0       0       1       0       0       000010500D   1181
     126       0      -1       5       1       0       0   Shell       3D   1182
     126    3182       0       0       1       0       0       000010000D   1183
     126       0      -1       7       2       0       0   Shell       4D   1184
     126    3189       0       0       1       0       0       000010500D   1185
     126       0      -1       7       2       0       0   Shell       4D   1186
     141    3196       0       0       1       0       0       000010000D   1187
     141       0      -1       2       0       0       0   Shell       4D   1188
     126    3198       0       0       1       0       0       000010000D   1189
     126       0      -1       7       2       0       0   Shell       1D   1190
     126    3205       0       0       1       0       0       000010500D   1191
     126       0      -1       7       2       0       0   Shell       1D   1192
     126    3212       0       0       1       0       0       000010000D   1193
     126       0      -1       4       1       0       0   Shell       2D   1194
     126    3216       0       0       1       0       0       000010500D   1195
     126       0      -1       5       1       0       0   Shell       2D   1196
     126    3221       0       0       1       0       0       000010000D   1197
     126       0      -1       4       1       0       0   Shell       3D   1198
     126    3225       0       0       1       0       0       000010500D   1199
     126       0      -1       5       1       0       0   Shell       3D   1200
     126    3230       0       0       1       0       0       000010000D   1201
     126       0      -1       4       1       0       0   Shell       4D   1202
     126    3234       0       0       1       0       0       000010500D   1203
     126       0      -1       5       1       0       0   Shell       4D   1204
     141    3239       0       0       1       0       0       000010000D   1205
     141       0      -1       2       0       0       0   Shell       5D   1206
     126    3241       0       0       1       0       0       000010000D   1207
     126       0      -1       4       1       0       0   Shell       1D   1208
     126    3245       0       0       1       0       0       000010500D   1209
     126       0      -1       4       1       0       0   Shell       1D   1210
     126    3249       0       0       1       0       0       000010000D   1211
     126       0      -1       4       1       0       0   Shell       2D   1212
     126    3253       0       0       1       0       0       000010500D   1213
     126       0      -1       4       1       0       0   Shell       2D   1214
     126    3257       0       0       1       0       0       000010000D   1215
     126       0      -1       4       1       0       0   Shell       3D   1216
     126    3261       0       0       1       0       0       000010500D   1217
     126       0      -1       4       1       0       0   Shell       3D   1218
     126    3265       0       0       1       0       0       000010000D   1219
     126       0      -1       4       1       0       0   Shell       4D   1220
     126    3269       0       0       1       0       0       000010500D   1221
     126       0      -1       4       1       0       0   Shell       4D   1222
     141    3273       0       0       1       0       0       000010000D   1223
     141       0      -1       2       0       0       0   Shell       6D   1224
     126    3275       0       0       1       0       0       000010000D   1225
     126       0      -1       4       1       0       0   Shell       1D   1226
     126    3279       0       0       1       0       0       000010500D   1227
     126       0      -1       4       1       0       0   Shell       1D   1228
     126    3283       0       0       1       0       0       000010000D   1229
     126       0      -1       4       1       0       0   Shell       2D   1230
     126    3287       0       0       1       0       0       000010500D   1231
     126       0      -1       4       1       0       0   Shell       2D   1232
     126    3291       0       0       1       0       0       000010000D   1233
     126       0      -1       4       1       0       0   Shell       3D   1234
     126    3295       0       0       1       0       0       000010500D   1235
     126       0      -1       4       1       0       0   Shell       3D   1236
     126    3299       0       0       1       0       0       000010000D   1237
     126       0      -1       4       1       0       0   Shell       4D   1238
     126    3303       0       0       1       0       0       000010500D   1239
     126       0      -1       4       1       0       0   Shell       4D   1240
     141    3307       0       0       1       0       0       000010000D   1241
     141       0      -1       2       0       0       0   Shell       7D   1242
     126    3309       0       0       1       0       0       000010000D   1243
     126       0      -1       4       1       0       0   Shell       1D   1244
     126    3313       0       0       1       0       0       000010500D   1245
     126       0      -1       4       1       0       0   Shell       1D   1246
     126    3317       0       0       1       0       0       000010000D   1247
     126       0      -1       4       1       0       0   Shell       2D   1248
     126    3321       0       0       1       0       0       000010500D   1249
     126       0      -1       4       1       0       0   Shell       2D   1250
     126    3325       0       0       1       0       0       000010000D   1251
     126       0      -1       4       1       0       0   Shell       3D   1252
     126    3329       0       0       1       0       0       000010500D   1253
     126       0      -1       4       1       0       0   Shell       3D   1254
     126    3333       0       0       1       0       0       000010000D   1255
     126       0      -1       4       1       0       0   Shell       4D   1256
     126    3337       0       0       1       0       0       000010500D   1257
     126       0      -1       4       1       0       0   Shell       4D   1258
     141    3341       0       0       1       0       0       000010000D   1259
     141       0      -1       2       0       0       0   Shell       8D   1260
     126    3343       0       0       1       0       0       000010000D   1261
     126       0      -1       4       1       0       0   Shell       1D   1262
     126    3347       0       0       1       0       0       000010500D   1263
     126       0      -1       4       1       0       0   Shell       1D   1264
     126    3351       0       0       1       0       0       000010000D   1265
     126       0      -1       4       1       0       0   Shell       2D   1266
     126    3355       0       0       1       0       0       000010500D   1267
     126       0      -1       4       1       0       0   Shell       2D   1268
     126    3359       0       0       1       0       0       000010000D   1269
     126       0      -1       4       1       0       0   Shell       3D   1270
     126    3363       0       0       1       0       0       000010500D   1271
     126       0      -1       4       1       0       0   Shell       3D   1272
     126    3367       0       0       1       0       0       000010000D   1273
     126       0      -1       4       1       0       0   Shell       4D   1274
     126    3371       0       0       1       0       0       000010500D   1275
     126       0      -1       4       1       0       0   Shell       4D   1276
     141    3375       0       0       1       0       0       000010000D   1277
     141       0      -1       2       0       0       0   Shell       9D   1278
     126    3377       0       0       1       0       0       000010000D   1279
     126       0      -1       4       1       0       0   Shell       1D   1280
     126    3381       0       0       1       0       0       000010500D   1281
     126       0      -1       4       1       0       0   Shell       1D   1282
     126    3385       0       0       1       0       0       000010000D   1283
     126       0      -1       4       1       0       0   Shell       2D   1284
     126    3389       0       0       1       0       0       000010500D   1285
     126       0      -1       4       1       0       0   Shell       2D   1286
     126    3393       0       0       1       0       0       000010000D   1287
     126       0      -1       4       1       0       0   Shell       3D   1288
     126    3397       0       0       1       0       0       000010500D   1289
     126       0      -1       4       1       0       0   Shell       3D   1290
     126    3401       0       0       1       0       0       000010000D   1291
     126       0      -1       4       1       0       0   Shell       4D   1292
     126    3405       0       0       1       0       0       000010500D   1293
     126       0      -1       4       1       0       0   Shell       4D   1294
     141    3409       0       0       1       0       0       000010000D   1295
     141       0      -1       2       0       0       0   Shell      10D   1296
     126    3411       0       0       1       0       0       000010000D   1297
     126       0      -1       4       1       0       0   Shell       1D   1298
     126    3415       0       0       1       0       0       000010500D   1299
     126       0      -1       4       1       0       0   Shell       1D   1300
     126    3419       0       0       1       0       0       000010000D   1301
     126       0      -1       4       1       0       0   Shell       2D   1302
     126    3423       0       0       1       0       0       000010500D   1303
     126       0      -1       4       1       0       0   Shell       2D   1304
     126    3427       0       0       1       0       0       000010000D   1305
     126       0      -1       4       1       0       0   Shell       3D   1306
     126    3431       0       0       1       0       0       000010500D   1307
     126       0      -1       4       1       0       0   Shell       3D   1308
     126    3435       0       0       1       0       0       000010000D   1309
     126       0      -1       4       1       0       0   Shell       4D   1310
     126    3439       0       0       1       0       0       000010500D   1311
     126       0      -1       4       1       0       0   Shell       4D   1312
     141    3443       0       0       1       0       0       000010000D   1313
     141       0      -1       2       0       0       0   Shell      11D   1314
     126    3445       0       0       1       0       0       000010000D   1315
     126       0      -1       4       1       0       0   Shell       1D   1316
     126    3449       0       0       1       0       0       000010500D   1317
     126       0      -1       4       1       0       0   Shell       1D   1318
     126    3453       0       0       1       0       0       000010000D   1319
     126       0      -1       4       1       0       0   Shell       2D   1320
     126    3457       0       0       1       0       0       000010500D   1321
     126       0      -1       4       1       0       0   Shell       2D   1322
     126    3461       0       0       1       0       0       000010000D   1323
     126       0      -1       4       1       0       0   Shell       3D   1324
     126    3465       0       0       1       0       0       000010500D   1325
     126       0      -1       4       1       0       0   Shell       3D   1326
     126    3469       0       0       1       0       0       000010000D   1327
     126       0      -1       4       1       0       0   Shell       4D   1328
     126    3473       0       0       1       0       0       000010500D   1329
     126       0      -1       4       1       0       0   Shell       4D   1330
     141    3477       0       0       1       0       0       000010000D   1331
     141       0      -1       2       0       0       0   Shell      12D   1332
     126    3479       0       0       1       0       0       000010000D   1333
     126       0      -1       4       1       0       0   Shell       1D   1334
     126    3483       0       0       1       0       0       000010500D   1335
     126       0      -1       4       1       0       0   Shell       1D   1336
     126    3487       0       0       1       0       0       000010000D   1337
     126       0      -1       4       1       0       0   Shell       2D   1338
     126    3491       0       0       1       0       0       000010500D   1339
     126       0      -1       4       1       0       0   Shell       2D   1340
     126    3495       0       0       1       0       0       000010000D   1341
     126       0      -1       4       1       0       0   Shell       3D   1342
     126    3499       0       0       1       0       0       000010500D   1343
     126       0      -1       4       1       0       0   Shell       3D   1344
     126    3503       0       0       1       0       0       000010000D   1345
     126       0      -1       4       1       0       0   Shell       4D   1346
     126    3507       0       0       1       0       0       000010500D   1347
     126       0      -1       4       1       0       0   Shell       4D   1348
     141    3511       0       0       1       0       0       000010000D   1349
     141       0      -1       2       0       0       0   Shell      13D   1350
     126    3513       0       0       1       0       0       000010000D   1351
     126       0      -1       4       1       0       0   Shell       1D   1352
     126    3517       0       0       1       0       0       000010500D   1353
     126       0      -1       4       1       0       0   Shell       1D   1354
     126    3521       0       0       1       0       0       000010000D   1355
     126       0      -1       4       1       0       0   Shell       2D   1356
     126    3525       0       0       1       0       0       000010500D   1357
     126       0      -1       4       1       0       0   Shell       2D   1358
     126    3529       0       0       1       0       0       000010000D   1359
     126       0      -1       4       1       0       0   Shell       3D   1360
     126    3533       0       0       1       0       0       000010500D   1361
     126       0      -1       4       1       0       0   Shell       3D   1362
     126    3537       0       0       1       0       0       000010000D   1363
     126       0      -1       4       1       0       0   Shell       4D   1364
     126    3541       0       0       1       0       0       000010500D   1365
     126       0      -1       4       1       0       0   Shell       4D   1366
     141    3545       0       0       1       0       0       000010000D   1367
     141       0      -1       2       0       0       0   Shell      14D   1368
     126    3547       0       0       1       0       0       000010000D   1369
     126       0      -1       4       1       0       0   Shell       1D   1370
     126    3551       0       0       1       0       0       000010500D   1371
     126       0      -1       4       1       0       0   Shell       1D   1372
     126    3555       0       0       1       0       0       000010000D   1373
     126       0      -1       4       1       0       0   Shell       2D   1374
     126    3559       0       0       1       0       0       000010500D   1375
     126       0      -1       4       1       0       0   Shell       2D   1376
     126    3563       0       0       1       0       0       000010000D   1377
     126       0      -1       4       1       0       0   Shell       3D   1378
     126    3567       0       0       1       0       0       000010500D   1379
     126       0      -1       4       1       0       0   Shell       3D   1380
     126    3571       0       0       1       0       0       000010000D   1381
     126       0      -1       4       1       0       0   Shell       4D   1382
     126    3575       0       0       1       0       0       000010500D   1383
     126       0      -1       4       1       0       0   Shell       4D   1384
     141    3579       0       0       1       0       0       000010000D   1385
     141       0      -1       2       0       0       0   Shell      15D   1386
     126    3581       0       0       1       0       0       000010000D   1387
     126       0      -1       4       1       0       0   Shell       1D   1388
     126    3585       0       0       1       0       0       000010500D   1389
     126       0      -1       4       1       0       0   Shell       1D   1390
     126    3589       0       0       1       0       0       000010000D   1391
     126       0      -1       4       1       0       0   Shell       2D   1392
     126    3593       0       0       1       0       0       000010500D   1393
     126       0      -1       4       1       0       0   Shell       2D   1394
     126    3597       0       0       1       0       0       000010000D   1395
     126       0      -1       4       1       0       0   Shell       3D   1396
     126    3601       0       0       1       0       0       000010500D   1397
     126       0      -1       4       1       0       0   Shell       3D   1398
     141    3605       0       0       1       0       0       000010000D   1399
     141       0      -1       1       0       0       0   Shell      16D   1400
     126    3606       0       0       1       0       0       000010000D   1401
     126       0      -1       4       1       0       0   Shell       1D   1402
     126    3610       0       0       1       0       0       000010500D   1403
     126       0      -1       4       1       0       0   Shell       1D   1404
     126    3614       0       0       1       0       0       000010000D   1405
     126       0      -1       4       1       0       0   Shell       2D   1406
     126    3618       0       0       1       0       0       000010500D   1407
     126       0      -1       4       1       0       0   Shell       2D   1408
     126    3622       0       0       1       0       0       000010000D   1409
     126       0      -1       3       1       0       0   Shell       3D   1410
     126    3625       0       0       1       0       0       000010500D   1411
     126       0      -1       4       1       0       0   Shell       3D   1412
     126    3629       0       0       1       0       0       000010000D   1413
     126       0      -1       4       1       0       0   Shell       4D   1414
     126    3633       0       0       1       0       0       000010500D   1415
     126       0      -1       4       1       0       0   Shell       4D   1416
     141    3637       0       0       1       0       0       000010000D   1417
     141       0      -1       2       0       0       0   Shell      17D   1418
     126    3639       0       0       1       0       0       000010000D   1419
     126       0      -1       4       1       0       0   Shell       1D   1420
     126    3643       0       0       1       0       0       000010500D   1421
     126       0      -1       4       1       0       0   Shell       1D   1422
     126    3647       0       0       1       0       0       000010000D   1423
     126       0      -1       4       1       0       0   Shell       2D   1424
     126    3651       0       0       1       0       0       000010500D   1425
     126       0      -1       4       1       0       0   Shell       2D   1426
     126    3655       0       0       1       0       0       000010000D   1427
     126       0      -1       4       1       0       0   Shell       3D   1428
     126    3659       0       0       1       0       0       000010500D   1429
     126       0      -1       4       1       0       0   Shell       3D   1430
     126    3663       0       0       1       0       0       000010000D   1431
     126       0      -1       4       1       0       0   Shell       4D   1432
     126    3667       0       0       1       0       0       000010500D   1433
     126       0      -1       4       1       0       0   Shell       4D   1434
     141    3671       0       0       1       0       0       000010000D   1435
     141       0      -1       2       0       0       0   Shell      18D   1436
     126    3673       0       0       1       0       0       000010000D   1437
     126       0      -1       4       1       0       0   Shell       1D   1438
     126    3677       0       0       1       0       0       000010500D   1439
     126       0      -1       4       1       0       0   Shell       1D   1440
     126    3681       0       0       1       0       0       000010000D   1441
     126       0      -1       4       1       0       0   Shell       2D   1442
     126    3685       0       0       1       0       0       000010500D   1443
     126       0      -1       4       1       0       0   Shell       2D   1444
     126    3689       0       0       1       0       0       000010000D   1445
     126       0      -1       4       1       0       0   Shell       3D   1446
     126    3693       0       0       1       0       0       000010500D   1447
     126       0      -1       4       1       0       0   Shell       3D   1448
     126    3697       0       0       1       0       0       000010000D   1449
     126       0      -1       4       1       0       0   Shell       4D   1450
     126    3701       0       0       1       0       0       000010500D   1451
     126       0      -1       4       1       0       0   Shell       4D   1452
     141    3705       0       0       1       0       0       000010000D   1453
     141       0      -1       2       0       0       0   Shell      19D   1454
     126    3707       0       0       1       0       0       000010000D   1455
     126       0      -1       4       1       0       0   Shell       1D   1456
     126    3711       0       0       1       0       0       000010500D   1457
     126       0      -1       4       1       0       0   Shell       1D   1458
     126    3715       0       0       1       0       0       000010000D   1459
     126       0      -1       4       1       0       0   Shell       2D   1460
     126    3719       0       0       1       0       0       000010500D   1461
     126       0      -1       4       1       0       0   Shell       2D   1462
     126    3723       0       0       1       0       0       000010000D   1463
     126       0      -1       4       1       0       0   Shell       3D   1464
     126    3727       0       0       1       0       0       000010500D   1465
     126       0      -1       4       1       0       0   Shell       3D   1466
     126    3731       0       0       1       0       0       000010000D   1467
     126       0      -1       4       1       0       0   Shell       4D   1468
     126    3735       0       0       1       0       0       000010500D   1469
     126       0      -1       4       1       0       0   Shell       4D   1470
     141    3739       0       0       1       0       0       000010000D   1471
     141       0      -1       2       0       0       0   Shell      20D   1472
     126    3741       0       0       1       0       0       000010000D   1473
     126       0      -1       4       1       0       0   Shell       1D   1474
     126    3745       0       0       1       0       0       000010500D   1475
     126       0      -1       4       1       0       0   Shell       1D   1476
     126    3749       0       0       1       0       0       000010000D   1477
     126       0      -1       4       1       0       0   Shell       2D   1478
     126    3753       0       0       1       0       0       000010500D   1479
     126       0      -1       4       1       0       0   Shell       2D   1480
     126    3757       0       0       1       0       0       000010000D   1481
     126       0      -1       4       1       0       0   Shell       3D   1482
     126    3761       0       0       1       0       0       000010500D   1483
     126       0      -1       4       1       0       0   Shell       3D   1484
     126    3765       0       0       1       0       0       000010000D   1485
     126       0      -1       4       1       0       0   Shell       4D   1486
     126    3769       0       0       1       0       0       000010500D   1487
     126       0      -1       4       1       0       0   Shell       4D   1488
     141    3773       0       0       1       0       0       000010000D   1489
     141       0      -1       2       0       0       0   Shell      21D   1490
     126    3775       0       0       1       0       0       000010000D   1491
     126       0      -1       4       1       0       0   Shell       1D   1492
     126    3779       0       0       1       0       0       000010500D   1493
     126       0      -1       4       1       0       0   Shell       1D   1494
     126    3783       0       0       1       0       0       000010000D   1495
     126       0      -1       4       1       0       0   Shell       2D   1496
     126    3787       0       0       1       0       0       000010500D   1497
     126       0      -1       4       1       0       0   Shell       2D   1498
     126    3791       0       0       1       0       0       000010000D   1499
     126       0      -1       4       1       0       0   Shell       3D   1500
     126    3795       0       0       1       0       0       000010500D   1501
     126       0      -1       4       1       0       0   Shell       3D   1502
     126    3799       0       0       1       0       0       000010000D   1503
     126       0      -1       4       1       0       0   Shell       4D   1504
     126    3803       0       0       1       0       0       000010500D   1505
     126       0      -1       4       1       0       0   Shell       4D   1506
     141    3807       0       0       1       0       0       000010000D   1507
     141       0      -1       2       0       0       0   Shell      22D   1508
     126    3809       0       0       1       0       0       000010000D   1509
     126       0      -1       4       1       0       0   Shell       1D   1510
     126    3813       0       0       1       0       0       000010500D   1511
     126       0      -1       4       1       0       0   Shell       1D   1512
     126    3817       0       0       1       0       0       000010000D   1513
     126       0      -1       4       1       0       0   Shell       2D   1514
     126    3821       0       0       1       0       0       000010500D   1515
     126       0      -1       4       1       0       0   Shell       2D   1516
     126    3825       0       0       1       0       0       000010000D   1517
     126       0      -1       4       1       0       0   Shell       3D   1518
     126    3829       0       0       1       0       0       000010500D   1519
     126       0      -1       4       1       0       0   Shell       3D   1520
     126    3833       0       0       1       0       0       000010000D   1521
     126       0      -1       4       1       0       0   Shell       4D   1522
     126    3837       0       0       1       0       0       000010500D   1523
     126       0      -1       4       1       0       0   Shell       4D   1524
     141    3841       0       0       1       0       0       000010000D   1525
     141       0      -1       2       0       0       0   Shell      23D   1526
     126    3843       0       0       1       0       0       000010000D   1527
     126       0      -1       4       1       0       0   Shell       1D   1528
     126    3847       0       0       1       0       0       000010500D   1529
     126       0      -1       4       1       0       0   Shell       1D   1530
     126    3851       0       0       1       0       0       000010000D   1531
     126       0      -1       4       1       0       0   Shell       2D   1532
     126    3855       0       0       1       0       0       000010500D   1533
     126       0      -1       4       1       0       0   Shell       2D   1534
     126    3859       0       0       1       0       0       000010000D   1535
     126       0      -1       4       1       0       0   Shell       3D   1536
     126    3863       0       0       1       0       0       000010500D   1537
     126       0      -1       4       1       0       0   Shell       3D   1538
     126    3867       0       0       1       0       0       000010000D   1539
     126       0      -1       4       1       0       0   Shell       4D   1540
     126    3871       0       0       1       0       0       000010500D   1541
     126       0      -1       4       1       0       0   Shell       4D   1542
     141    3875       0       0       1       0       0       000010000D   1543
     141       0      -1       2       0       0       0   Shell      24D   1544
     126    3877       0       0       1       0       0       000010000D   1545
     126       0      -1       4       1       0       0   Shell       1D   1546
     126    3881       0       0       1       0       0       000010500D   1547
     126       0      -1       4       1       0       0   Shell       1D   1548
     126    3885       0       0       1       0       0       000010000D   1549
     126       0      -1       4       1       0       0   Shell       2D   1550
     126    3889       0       0       1       0       0       000010500D   1551
     126       0      -1       4       1       0       0   Shell       2D   1552
     126    3893       0       0       1       0       0       000010000D   1553
     126       0      -1       4       1       0       0   Shell       3D   1554
     126    3897       0       0       1       0       0       000010500D   1555
     126       0      -1       4       1       0       0   Shell       3D   1556
     141    3901       0       0       1       0       0       000010000D   1557
     141       0      -1       1       0       0       0   Shell      25D   1558
     126    3902       0       0       1       0       0       000010000D   1559
     126       0      -1       4       1       0       0   Shell       1D   1560
     126    3906       0       0       1       0       0       000010500D   1561
     126       0      -1       4       1       0       0   Shell       1D   1562
     126    3910       0       0       1       0       0       000010000D   1563
     126       0      -1       4       1       0       0   Shell       2D   1564
     126    3914       0       0       1       0       0       000010500D   1565
     126       0      -1       4       1       0       0   Shell       2D   1566
     126    3918       0       0       1       0       0       000010000D   1567
     126       0      -1       4       1       0       0   Shell       3D   1568
     126    3922       0       0       1       0       0       000010500D   1569
     126       0      -1       4       1       0       0   Shell       3D   1570
     126    3926       0       0       1       0       0       000010000D   1571
     126       0      -1       4       1       0       0   Shell       4D   1572
     126    3930       0       0       1       0       0       000010500D   1573
     126       0      -1       4       1       0       0   Shell       4D   1574
     141    3934       0       0       1       0       0       000010000D   1575
     141       0      -1       2       0       0       0   Shell      26D   1576
     126    3936       0       0       1       0       0       000010000D   1577
     126       0      -1       4       1       0       0   Shell       1D   1578
     126    3940       0       0       1       0       0       000010500D   1579
     126       0      -1       4       1       0       0   Shell       1D   1580
     126    3944       0       0       1       0       0       000010000D   1581
     126       0      -1       4       1       0       0   Shell       2D   1582
     126    3948       0       0       1       0       0       000010500D   1583
     126       0      -1       4       1       0       0   Shell       2D   1584
     126    3952       0       0       1       0       0       000010000D   1585
     126       0      -1       4       1       0       0   Shell       3D   1586
     126    3956       0       0       1       0       0       000010500D   1587
     126       0      -1       4       1       0       0   Shell       3D   1588
     126    3960       0       0       1       0       0       000010000D   1589
     126       0      -1       4       1       0       0   Shell       4D   1590
     126    3964       0       0       1       0       0       000010500D   1591
     126       0      -1       4       1       0       0   Shell       4D   1592
     141    3968       0       0       1       0       0       000010000D   1593
     141       0      -1       2       0       0       0   Shell      27D   1594
     126    3970       0       0       1       0       0       000010000D   1595
     126       0      -1       4       1       0       0   Shell       1D   1596
     126    3974       0       0       1       0       0       000010500D   1597
     126       0      -1       4       1       0       0   Shell       1D   1598
     126    3978       0       0       1       0       0       000010000D   1599
     126       0      -1       4       1       0       0   Shell       2D   1600
     126    3982       0       0       1       0       0       000010500D   1601
     126       0      -1       4       1       0       0   Shell       2D   1602
     126    3986       0       0       1       0       0       000010000D   1603
     126       0      -1       4       1       0       0   Shell       3D   1604
     126    3990       0       0       1       0       0       000010500D   1605
     126       0      -1       4       1       0       0   Shell       3D   1606
     126    3994       0       0       1       0       0       000010000D   1607
     126       0      -1       4       1       0       0   Shell       4D   1608
     126    3998       0       0       1       0       0       000010500D   1609
     126       0      -1       4       1       0       0   Shell       4D   1610
     141    4002       0       0       1       0       0       000010000D   1611
     141       0      -1       2       0       0       0   Shell      28D   1612
     126    4004       0       0       1       0       0       000010000D   1613
     126       0      -1       4       1       0       0   Shell       1D   1614
     126    4008       0       0       1       0       0       000010500D   1615
     126       0      -1       4       1       0       0   Shell       1D   1616
     126    4012       0       0       1       0       0       000010000D   1617
     126       0      -1       4       1       0       0   Shell       2D   1618
     126    4016       0       0       1       0       0       000010500D   1619
     126       0      -1       4       1       0       0   Shell       2D   1620
     126    4020       0       0       1       0       0       000010000D   1621
     126       0      -1       4       1       0       0   Shell       3D   1622
     126    4024       0       0       1       0       0       000010500D   1623
     126       0      -1       4       1       0       0   Shell       3D   1624
     126    4028       0       0       1       0       0       000010000D   1625
     126       0      -1       4       1       0       0   Shell       4D   1626
     126    4032       0       0       1       0       0       000010500D   1627
     126       0      -1       4       1       0       0   Shell       4D   1628
     141    4036       0       0       1       0       0       000010000D   1629
     141       0      -1       2       0       0       0   Shell      29D   1630
     126    4038       0       0       1       0       0       000010000D   1631
     126       0      -1       4       1       0       0   Shell       1D   1632
     126    4042       0       0       1       0       0       000010500D   1633
     126       0      -1       4       1       0       0   Shell       1D   1634
     126    4046       0       0       1       0       0       000010000D   1635
     126       0      -1       4       1       0       0   Shell       2D   1636
     126    4050       0       0       1       0       0       000010500D   1637
     126       0      -1       4       1       0       0   Shell       2D   1638
     126    4054       0       0       1       0       0       000010000D   1639
     126       0      -1       4       1       0       0   Shell       3D   1640
     126    4058       0       0       1       0       0       000010500D   1641
     126       0      -1       4       1       0       0   Shell       3D   1642
     126    4062       0       0       1       0       0       000010000D   1643
     126       0      -1       4       1       0       0   Shell       4D   1644
     126    4066       0       0       1       0       0       000010500D   1645
     126       0      -1       4       1       0       0   Shell       4D   1646
     141    4070       0       0       1       0       0       000010000D   1647
     141       0      -1       2       0       0       0   Shell      30D   1648
     143    4072       0       0       1       0       0       000000000D   1649
     143       0      -1       3       0       0       0   Shell     146D   1650
     128    4075       0       0       1       0       0       000000000D   1651
     128       0      -1       8       8       0       0   Shell     147D   1652
     128    4083       0       0       1       0       0       000000000D   1653
     128       0      -1       6       8       0       0   Shell     148D   1654
     128    4089       0       0       1       0       0       000000000D   1655
     128       0      -1      11       0       0       0   Shell     149D   1656
     128    4100       0       0       1       0       0       000000000D   1657
     128       0      -1      11       0       0       0   Shell     150D   1658
     128    4111       0       0       1       0       0       000000000D   1659
     128       0      -1       6       8       0       0   Shell     151D   1660
     128    4117       0       0       1       0       0       000000000D   1661
     128       0      -1       6       8       0       0   Shell     152D   1662
     128    4123       0       0       1       0       0       000000000D   1663
     128       0      -1       6       8       0       0   Shell     153D   1664
     128    4129       0       0       1       0       0       000000000D   1665
     128       0      -1       6       8       0       0   Shell     154D   1666
     128    4135       0       0       1       0       0       000000000D   1667
     128       0      -1       6       8       0       0   Shell     155D   1668
     128    4141       0       0       1       0       0       000000000D   1669
     128       0      -1       6       8       0       0   Shell     156D   1670
     128    4147       0       0       1       0       0       000000000D   1671
     128       0      -1       6       8       0       0   Shell     157D   1672
     128    4153       0       0       1       0       0       000000000D   1673
     128       0      -1       6       8       0       0   Shell     158D   1674
     128    4159       0       0       1       0       0       000000000D   1675
     128       0      -1       6       8       0       0   Shell     159D   1676
     128    4165       0       0       1       0       0       000000000D   1677
     128       0      -1       6       8       0       0   Shell     160D   1678
     128    4171       0       0       1       0       0       000000000D   1679
     128       0      -1       6       8       0       0   Shell     161D   1680
     128    4177       0       0       1       0       0       000000000D   1681
     128       0      -1       6       8       0       0   Shell     162D   1682
     128    4183       0       0       1       0       0       000000000D   1683
     128       0      -1       6       8       0       0   Shell     163D   1684
     128    4189       0       0       1       0       0       000000000D   1685
     128       0      -1       6       8       0       0   Shell     164D   1686
     128    4195       0       0       1       0       0       000000000D   1687
     128       0      -1       6       8       0       0   Shell     165D   1688
     128    4201       0       0       1       0       0       000000000D   1689
     128       0      -1       6       8       0       0   Shell     166D   1690
     128    4207       0       0       1       0       0       000000000D   1691
     128       0      -1       6       8       0       0   Shell     167D   1692
     128    4213       0       0       1       0       0       000000000D   1693
     128       0      -1       6       8       0       0   Shell     168D   1694
     128    4219       0       0       1       0       0       000000000D   1695
     128       0      -1       6       8       0       0   Shell     169D   1696
     128    4225       0       0       1       0       0       000000000D   1697
     128       0      -1       6       8       0       0   Shell     170D   1698
     128    4231       0       0       1       0       0       000000000D   1699
     128       0      -1       6       8       0       0   Shell     171D   1700
     128    4237       0       0       1       0       0       000000000D   1701
     128       0      -1       6       8       0       0   Shell     172D   1702
     128    4243       0       0       1       0       0       000000000D   1703
     128       0      -1       6       8       0       0   Shell     173D   1704
     128    4249       0       0       1       0       0       000000000D   1705
     128       0      -1       6       8       0       0   Shell     174D   1706
     128    4255       0       0       1       0       0       000000000D   1707
     128       0      -1       6       8       0       0   Shell     175D   1708
     128    4261       0       0       1       0       0       000000000D   1709
     128       0      -1       6       8       0       0   Shell     176D   1710
     128    4267       0       0       1       0       0       000000000D   1711
     128       0      -1       8       8       0       0   Shell     177D   1712
     128    4275       0       0       1       0       0       000000000D   1713
     128       0      -1     225       0       0       0   Shell     178D   1714
     128    4500       0       0       1       0       0       000000000D   1715
     128       0      -1       8       8       0       0   Shell     179D   1716
     128    4508       0       0       1       0       0       000000000D   1717
     128       0      -1      13       0       0       0   Shell     180D   1718
     128    4521       0       0       1       0       0       000000000D   1719
     128       0      -1      11       0       0       0   Shell     181D   1720
     128    4532       0       0       1       0       0       000000000D   1721
     128       0      -1       8       8       0       0   Shell     182D   1722
     128    4540       0       0       1       0       0       000000000D   1723
     128       0      -1       8       8       0       0   Shell     183D   1724
     128    4548       0       0       1       0       0       000000000D   1725
     128       0      -1       8       8       0       0   Shell     184D   1726
     128    4556       0       0       1       0       0       000000000D   1727
     128       0      -1      17       0       0       0   Shell     185D   1728
     128    4573       0       0       1       0       0       000000000D   1729
     128       0      -1       8       8       0       0   Shell     186D   1730
     128    4581       0       0       1       0       0       000000000D   1731
     128       0      -1       8       8       0       0   Shell     187D   1732
     128    4589       0       0       1       0       0       000000000D   1733
     128       0      -1       8       8       0       0   Shell     188D   1734
     128    4597       0       0       1       0       0       000000000D   1735
     128       0      -1      11       0       0       0   Shell     189D   1736
     128    4608       0       0       1       0       0       000000000D   1737
     128       0      -1      10       0       0       0   Shell     190D   1738
     128    4618       0       0       1       0       0       000000000D   1739
     128       0      -1       8       8       0       0   Shell     191D   1740
     128    4626       0       0       1       0       0       000000000D   1741
     128       0      -1      32       0       0       0   Shell     192D   1742
     128    4658       0       0       1       0       0       000000000D   1743
     128       0      -1       6       8       0       0   Shell     193D   1744
     128    4664       0       0       1       0       0       000000000D   1745
     128       0      -1       6       8       0       0   Shell     194D   1746
     128    4670       0       0       1       0       0       000000000D   1747
     128       0      -1      11       0       0       0   Shell     195D   1748
     128    4681       0       0       1       0       0       000000000D   1749
     128       0      -1       6       8       0       0   Shell     196D   1750
     128    4687       0       0       1       0       0       000000000D   1751
     128       0      -1       6       8       0       0   Shell     197D   1752
     128    4693       0       0       1       0       0       000000000D   1753
     128       0      -1       6       8       0       0   Shell     198D   1754
     128    4699       0       0       1       0       0       000000000D   1755
     128       0      -1       6       8       0       0   Shell     199D   1756
     128    4705       0       0       1       0       0       000000000D   1757
     128       0      -1       6       8       0       0   Shell     200D   1758
     128    4711       0       0       1       0       0       000000000D   1759
     128       0      -1       6       8       0       0   Shell     201D   1760
     128    4717       0       0       1       0       0       000000000D   1761
     128       0      -1       6       8       0       0   Shell     202D   1762
     128    4723       0       0       1       0       0       000000000D   1763
     128       0      -1       6       8       0       0   Shell     203D   1764
     128    4729       0       0       1       0       0       000000000D   1765
     128       0      -1      11       0       0       0   Shell     204D   1766
     128    4740       0       0       1       0       0       000000000D   1767
     128       0      -1       6       8       0       0   Shell     205D   1768
     128    4746       0       0       1       0       0       000000000D   1769
     128       0      -1       6       8       0       0   Shell     206D   1770
     128    4752       0       0       1       0       0       000000000D   1771
     128       0      -1       6       8       0       0   Shell     207D   1772
     128    4758       0       0       1       0       0       000000000D   1773
     128       0      -1       6       8       0       0   Shell     208D   1774
     128    4764       0       0       1       0       0       000000000D   1775
     128       0      -1       6       8       0       0   Shell     209D   1776
     128    4770       0       0       1       0       0       000000000D   1777
     128       0      -1       6       8       0       0   Shell     210D   1778
     128    4776       0       0       1       0       0       000000000D   1779
     128       0      -1       6       8       0       0   Shell     211D   1780
     128    4782       0       0       1       0       0       000000000D   1781
     128       0      -1       6       8       0       0   Shell     212D   1782
     128    4788       0       0       1       0       0       000000000D   1783
     128       0      -1       6       8       0       0   Shell     213D   1784
     128    4794       0       0       1       0       0       000000000D   1785
     128       0      -1       6       8       0       0   Shell     214D   1786
     128    4800       0       0       1       0       0       000000000D   1787
     128       0      -1       6       8       0       0   Shell     215D   1788
     128    4806       0       0       1       0       0       000000000D   1789
     128       0      -1       6       8       0       0   Shell     216D   1790
     128    4812       0       0       1       0       0       000000000D   1791
     128       0      -1       6       8       0       0   Shell     217D   1792
     128    4818       0       0       1       0       0       000000000D   1793
     128       0      -1       6       8       0       0   Shell     218D   1794
     128    4824       0       0       1       0       0       000000000D   1795
     128       0      -1       6       8       0       0   Shell     219D   1796
     128    4830       0       0       1       0       0       000000000D   1797
     128       0      -1       6       8       0       0   Shell     220D   1798
     128    4836       0       0       1       0       0       000000000D   1799
     128       0      -1       6       8       0       0   Shell     221D   1800
     128    4842       0       0       1       0       0       000000000D   1801
     128       0      -1       6       8       0       0   Shell     222D   1802
     128    4848       0       0       1       0       0       000000000D   1803
     128       0      -1       6       8       0       0   Shell     223D   1804
     128    4854       0       0       1       0       0       000000000D   1805
     128       0      -1       6       8       0       0   Shell     224D   1806
     128    4860       0       0       1       0       0       000000000D   1807
     128       0      -1       6       8       0       0   Shell     225D   1808
     128    4866       0       0       1       0       0       000000000D   1809
     128       0      -1       6       8       0       0   Shell     226D   1810
     128    4872       0       0       1       0       0       000000000D   1811
     128       0      -1       6       8       0       0   Shell     227D   1812
     128    4878       0       0       1       0       0       000000000D   1813
     128       0      -1       6       8       0       0   Shell     228D   1814
     128    4884       0       0       1       0       0       000000000D   1815
     128       0      -1       6       8       0       0   Shell     229D   1816
     128    4890       0       0       1       0       0       000000000D   1817
     128       0      -1       6       8       0       0   Shell     230D   1818
     128    4896       0       0       1       0       0       000000000D   1819
     128       0      -1       6       8       0       0   Shell     231D   1820
     128    4902       0       0       1       0       0       000000000D   1821
     128       0      -1       6       8       0       0   Shell     232D   1822
     128    4908       0       0       1       0       0       000000000D   1823
     128       0      -1       6       8       0       0   Shell     233D   1824
     128    4914       0       0       1       0       0       000000000D   1825
     128       0      -1       6       8       0       0   Shell     234D   1826
     128    4920       0       0       1       0       0       000000000D   1827
     128       0      -1       6       8       0       0   Shell     235D   1828
     128    4926       0       0       1       0       0       000000000D   1829
     128       0      -1       6       8       0       0   Shell     236D   1830
     128    4932       0       0       1       0       0       000000000D   1831
     128       0      -1       6       8       0       0   Shell     237D   1832
     128    4938       0       0       1       0       0       000000000D   1833
     128       0      -1       6       8       0       0   Shell     238D   1834
     128    4944       0       0       1       0       0       000000000D   1835
     128       0      -1       6       8       0       0   Shell     239D   1836
     128    4950       0       0       1       0       0       000000000D   1837
     128       0      -1       6       8       0       0   Shell     240D   1838
     128    4956       0       0       1       0       0       000000000D   1839
     128       0      -1       6       8       0       0   Shell     241D   1840
     128    4962       0       0       1       0       0       000000000D   1841
     128       0      -1       6       8       0       0   Shell     242D   1842
     128    4968       0       0       1       0       0       000000000D   1843
     128       0      -1       6       8       0       0   Shell     243D   1844
     128    4974       0       0       1       0       0       000000000D   1845
     128       0      -1       6       8       0       0   Shell     244D   1846
     128    4980       0       0       1       0       0       000000000D   1847
     128       0      -1       6       8       0       0   Shell     245D   1848
     128    4986       0       0       1       0       0       000000000D   1849
     128       0      -1       6       8       0       0   Shell     246D   1850
     128    4992       0       0       1       0       0       000000000D   1851
     128       0      -1       6       8       0       0   Shell     247D   1852
     128    4998       0       0       1       0       0       000000000D   1853
     128       0      -1       6       8       0       0   Shell     248D   1854
     128    5004       0       0       1       0       0       000000000D   1855
     128       0      -1       6       8       0       0   Shell     249D   1856
     128    5010       0       0       1       0       0       000000000D   1857
     128       0      -1       6       8       0       0   Shell     250D   1858
     128    5016       0       0       1       0       0       000000000D   1859
     128       0      -1       6       8       0       0   Shell     251D   1860
     128    5022       0       0       1       0       0       000000000D   1861
     128       0      -1       6       8       0       0   Shell     252D   1862
     128    5028       0       0       1       0       0       000000000D   1863
     128       0      -1       6       8       0       0   Shell     253D   1864
     128    5034       0       0       1       0       0       000000000D   1865
     128       0      -1       6       8       0       0   Shell     254D   1866
     128    5040       0       0       1       0       0       000000000D   1867
     128       0      -1       6       8       0       0   Shell     255D   1868
     128    5046       0       0       1       0       0       000000000D   1869
     128       0      -1       6       8       0       0   Shell     256D   1870
     128    5052       0       0       1       0       0       000000000D   1871
     128       0      -1       6       8       0       0   Shell     257D   1872
     128    5058       0       0       1       0       0       000000000D   1873
     128       0      -1       6       8       0       0   Shell     258D   1874
     128    5064       0       0       1       0       0       000000000D   1875
     128       0      -1       6       8       0       0   Shell     259D   1876
     128    5070       0       0       1       0       0       000000000D   1877
     128       0      -1       6       8       0       0   Shell     260D   1878
     128    5076       0       0       1       0       0       000000000D   1879
     128       0      -1       6       8       0       0   Shell     261D   1880
     128    5082       0       0       1       0       0       000000000D   1881
     128       0      -1       6       8       0       0   Shell     262D   1882
     128    5088       0       0       1       0       0       000000000D   1883
     128       0      -1       6       8       0       0   Shell     263D   1884
     128    5094       0       0       1       0       0       000000000D   1885
     128       0      -1       6       8       0       0   Shell     264D   1886
     128    5100       0       0       1       0       0       000000000D   1887
     128       0      -1       6       8       0       0   Shell     265D   1888
     128    5106       0       0       1       0       0       000000000D   1889
     128       0      -1       6       8       0       0   Shell     266D   1890
     128    5112       0       0       1       0       0       000000000D   1891
     128       0      -1       6       8       0       0   Shell     267D   1892
     128    5118       0       0       1       0       0       000000000D   1893
     128       0      -1       6       8       0       0   Shell     268D   1894
     128    5124       0       0       1       0       0       000000000D   1895
     128       0      -1       6       8       0       0   Shell     269D   1896
     128    5130       0       0       1       0       0       000000000D   1897
     128       0      -1       6       8       0       0   Shell     270D   1898
     128    5136       0       0       1       0       0       000000000D   1899
     128       0      -1       6       8       0       0   Shell     271D   1900
     128    5142       0       0       1       0       0       000000000D   1901
     128       0      -1       6       8       0       0   Shell     272D   1902
     128    5148       0       0       1       0       0       000000000D   1903
     128       0      -1       6       8       0       0   Shell     273D   1904
     128    5154       0       0       1       0       0       000000000D   1905
     128       0      -1       6       8       0       0   Shell     274D   1906
     128    5160       0       0       1       0       0       000000000D   1907
     128       0      -1       6       8       0       0   Shell     275D   1908
     128    5166       0       0       1       0       0       000000000D   1909
     128       0      -1       6       8       0       0   Shell     276D   1910
     128    5172       0       0       1       0       0       000000000D   1911
     128       0      -1       6       8       0       0   Shell     277D   1912
     128    5178       0       0       1       0       0       000010000D   1913
     128       0      -1       9       8       0       0   Shell       0D   1914
     126    5187       0       0       1       0       0       000010000D   1915
     126       0      -1       7       2       0       0   Shell       1D   1916
     126    5194       0       0       1       0       0       000010500D   1917
     126       0      -1      10       0       0       0   Shell       1D   1918
     126    5204       0       0       1       0       0       000010000D   1919
     126       0      -1       3       1       0       0   Shell       2D   1920
     126    5207       0       0       1       0       0       000010500D   1921
     126       0      -1       5       1       0       0   Shell       2D   1922
     126    5212       0       0       1       0       0       000010000D   1923
     126       0      -1       3       1       0       0   Shell       3D   1924
     126    5215       0       0       1       0       0       000010500D   1925
     126       0      -1       5       1       0       0   Shell       3D   1926
     126    5220       0       0       1       0       0       000010000D   1927
     126       0      -1       3       1       0       0   Shell       4D   1928
     126    5223       0       0       1       0       0       000010500D   1929
     126       0      -1       4       1       0       0   Shell       4D   1930
     126    5227       0       0       1       0       0       000010000D   1931
     126       0      -1       7       2       0       0   Shell       5D   1932
     126    5234       0       0       1       0       0       000010500D   1933
     126       0      -1       6       2       0       0   Shell       5D   1934
     126    5240       0       0       1       0       0       000010000D   1935
     126       0      -1       4       1       0       0   Shell       6D   1936
     126    5244       0       0       1       0       0       000010500D   1937
     126       0      -1       5       1       0       0   Shell       6D   1938
     126    5249       0       0       1       0       0       000010000D   1939
     126       0      -1       3       1       0       0   Shell       7D   1940
     126    5252       0       0       1       0       0       000010500D   1941
     126       0      -1       5       1       0       0   Shell       7D   1942
     126    5257       0       0       1       0       0       000010000D   1943
     126       0      -1       4       1       0       0   Shell       8D   1944
     126    5261       0       0       1       0       0       000010500D   1945
     126       0      -1       5       1       0       0   Shell       8D   1946
     126    5266       0       0       1       0       0       000010000D   1947
     126       0      -1       7       2       0       0   Shell       9D   1948
     126    5273       0       0       1       0       0       000010500D   1949
     126       0      -1      10       0       0       0   Shell       9D   1950
     126    5283       0       0       1       0       0       000010000D   1951
     126       0      -1       3       1       0       0   Shell      10D   1952
     126    5286       0       0       1       0       0       000010500D   1953
     126       0      -1       5       1       0       0   Shell      10D   1954
     126    5291       0       0       1       0       0       000010000D   1955
     126       0      -1       3       1       0       0   Shell      11D   1956
     126    5294       0       0       1       0       0       000010500D   1957
     126       0      -1       5       1       0       0   Shell      11D   1958
     126    5299       0       0       1       0       0       000010000D   1959
     126       0      -1       4       1       0       0   Shell      12D   1960
     126    5303       0       0       1       0       0       000010500D   1961
     126       0      -1       5       1       0       0   Shell      12D   1962
     126    5308       0       0       1       0       0       000010000D   1963
     126       0      -1       7       2       0       0   Shell      13D   1964
     126    5315       0       0       1       0       0       000010500D   1965
     126       0      -1       7       2       0       0   Shell      13D   1966
     126    5322       0       0       1       0       0       000010000D   1967
     126       0      -1       4       1       0       0   Shell      14D   1968
     126    5326       0       0       1       0       0       000010500D   1969
     126       0      -1       5       1       0       0   Shell      14D   1970
     126    5331       0       0       1       0       0       000010000D   1971
     126       0      -1       3       1       0       0   Shell      15D   1972
     126    5334       0       0       1       0       0       000010500D   1973
     126       0      -1       5       1       0       0   Shell      15D   1974
     126    5339       0       0       1       0       0       000010000D   1975
     126       0      -1       4       1       0       0   Shell      16D   1976
     126    5343       0       0       1       0       0       000010500D   1977
     126       0      -1       5       1       0       0   Shell      16D   1978
     126    5348       0       0       1       0       0       000010000D   1979
     126       0      -1       7       2       0       0   Shell      17D   1980
     126    5355       0       0       1       0       0       000010500D   1981
     126       0      -1       7       2       0       0   Shell      17D   1982
     126    5362       0       0       1       0       0       000010000D   1983
     126       0      -1       5       1       0       0   Shell      18D   1984
     126    5367       0       0       1       0       0       000010500D   1985
     126       0      -1       7       1       0       0   Shell      18D   1986
     126    5374       0       0       1       0       0       000010000D   1987
     126       0      -1       5       1       0       0   Shell      19D   1988
     126    5379       0       0       1       0       0       000010500D   1989
     126       0      -1       7       1       0       0   Shell      19D   1990
     126    5386       0       0       1       0       0       000010000D   1991
     126       0      -1       5       1       0       0   Shell      20D   1992
     126    5391       0       0       1       0       0       000010500D   1993
     126       0      -1       7       1       0       0   Shell      20D   1994
     126    5398       0       0       1       0       0       000010000D   1995
     126       0      -1       7       2       0       0   Shell      21D   1996
     126    5405       0       0       1       0       0       000010500D   1997
     126       0      -1       7       2       0       0   Shell      21D   1998
     126    5412       0       0       1       0       0       000010000D   1999
     126       0      -1       7       1       0       0   Shell      22D   2000
     126    5419       0       0       1       0       0       000010500D   2001
     126       0      -1       7       1       0       0   Shell      22D   2002
     126    5426       0       0       1       0       0       000010000D   2003
     126       0      -1       5       1       0       0   Shell      23D   2004
     126    5431       0       0       1       0       0       000010500D   2005
     126       0      -1       5       1       0       0   Shell      23D   2006
     126    5436       0       0       1       0       0       000010000D   2007
     126       0      -1       7       1       0       0   Shell      24D   2008
     126    5443       0       0       1       0       0       000010500D   2009
     126       0      -1       7       1       0       0   Shell      24D   2010
     126    5450       0       0       1       0       0       000010000D   2011
     126       0      -1       7       2       0       0   Shell      25D   2012
     126    5457       0       0       1       0       0       000010500D   2013
     126       0      -1       7       2       0       0   Shell      25D   2014
     126    5464       0       0       1       0       0       000010000D   2015
     126       0      -1       5       1       0       0   Shell      26D   2016
     126    5469       0       0       1       0       0       000010500D   2017
     126       0      -1       7       1       0       0   Shell      26D   2018
     126    5476       0       0       1       0       0       000010000D   2019
     126       0      -1       5       1       0       0   Shell      27D   2020
     126    5481       0       0       1       0       0       000010500D   2021
     126       0      -1       7       1       0       0   Shell      27D   2022
     126    5488       0       0       1       0       0       000010000D   2023
     126       0      -1       5       1       0       0   Shell      28D   2024
     126    5493       0       0       1       0       0       000010500D   2025
     126       0      -1       7       1       0       0   Shell      28D   2026
     141    5500       0       0       1       0       0       000010000D   2027
     141       0      -1       7       0       0       0   Shell       1D   2028
     126    5507       0       0       1       0       0       000010000D   2029
     126       0      -1       4       1       0       0   Shell       1D   2030
     126    5511       0       0       1       0       0       000010500D   2031
     126       0      -1       4       1       0       0   Shell       1D   2032
     126    5515       0       0       1       0       0       000010000D   2033
     126       0      -1       4       1       0       0   Shell       2D   2034
     126    5519       0       0       1       0       0       000010500D   2035
     126       0      -1       4       1       0       0   Shell       2D   2036
     126    5523       0       0       1       0       0       000010000D   2037
     126       0      -1       4       1       0       0   Shell       3D   2038
     126    5527       0       0       1       0       0       000010500D   2039
     126       0      -1       4       1       0       0   Shell       3D   2040
     126    5531       0       0       1       0       0       000010000D   2041
     126       0      -1       4       1       0       0   Shell       4D   2042
     126    5535       0       0       1       0       0       000010500D   2043
     126       0      -1       4       1       0       0   Shell       4D   2044
     141    5539       0       0       1       0       0       000010000D   2045
     141       0      -1       2       0       0       0   Shell       2D   2046
     126    5541       0       0       1       0       0       000010000D   2047
     126       0      -1       4       1       0       0   Shell       1D   2048
     126    5545       0       0       1       0       0       000010500D   2049
     126       0      -1       4       1       0       0   Shell       1D   2050
     126    5549       0       0       1       0       0       000010000D   2051
     126       0      -1       4       1       0       0   Shell       2D   2052
     126    5553       0       0       1       0       0       000010500D   2053
     126       0      -1       4       1       0       0   Shell       2D   2054
     126    5557       0       0       1       0       0       000010000D   2055
     126       0      -1       4       1       0       0   Shell       3D   2056
     126    5561       0       0       1       0       0       000010500D   2057
     126       0      -1       4       1       0       0   Shell       3D   2058
     126    5565       0       0       1       0       0       000010000D   2059
     126       0      -1       4       1       0       0   Shell       4D   2060
     126    5569       0       0       1       0       0       000010500D   2061
     126       0      -1       4       1       0       0   Shell       4D   2062
     141    5573       0       0       1       0       0       000010000D   2063
     141       0      -1       2       0       0       0   Shell       3D   2064
     126    5575       0       0       1       0       0       000010000D   2065
     126       0      -1       4       1       0       0   Shell       1D   2066
     126    5579       0       0       1       0       0       000010500D   2067
     126       0      -1       4       1       0       0   Shell       1D   2068
     126    5583       0       0       1       0       0       000010000D   2069
     126       0      -1       4       1       0       0   Shell       2D   2070
     126    5587       0       0       1       0       0       000010500D   2071
     126       0      -1       4       1       0       0   Shell       2D   2072
     126    5591       0       0       1       0       0       000010000D   2073
     126       0      -1       4       1       0       0   Shell       3D   2074
     126    5595       0       0       1       0       0       000010500D   2075
     126       0      -1       4       1       0       0   Shell       3D   2076
     126    5599       0       0       1       0       0       000010000D   2077
     126       0      -1       4       1       0       0   Shell       4D   2078
     126    5603       0       0       1       0       0       000010500D   2079
     126       0      -1       4       1       0       0   Shell       4D   2080
     141    5607       0       0       1       0       0       000010000D   2081
     141       0      -1       2       0       0       0   Shell       4D   2082
     126    5609       0       0       1       0       0       000010000D   2083
     126       0      -1       4       1       0       0   Shell       1D   2084
     126    5613       0       0       1       0       0       000010500D   2085
     126       0      -1       4       1       0       0   Shell       1D   2086
     126    5617       0       0       1       0       0       000010000D   2087
     126       0      -1       4       1       0       0   Shell       2D   2088
     126    5621       0       0       1       0       0       000010500D   2089
     126       0      -1       4       1       0       0   Shell       2D   2090
     126    5625       0       0       1       0       0       000010000D   2091
     126       0      -1       4       1       0       0   Shell       3D   2092
     126    5629       0       0       1       0       0       000010500D   2093
     126       0      -1       4       1       0       0   Shell       3D   2094
     126    5633       0       0       1       0       0       000010000D   2095
     126       0      -1       4       1       0       0   Shell       4D   2096
     126    5637       0       0       1       0       0       000010500D   2097
     126       0      -1       3       1       0       0   Shell       4D   2098
     141    5640       0       0       1       0       0       000010000D   2099
     141       0      -1       2       0       0       0   Shell       5D   2100
     126    5642       0       0       1       0       0       000010000D   2101
     126       0      -1       4       1       0       0   Shell       1D   2102
     126    5646       0       0       1       0       0       000010500D   2103
     126       0      -1       4       1       0       0   Shell       1D   2104
     126    5650       0       0       1       0       0       000010000D   2105
     126       0      -1       4       1       0       0   Shell       2D   2106
     126    5654       0       0       1       0       0       000010500D   2107
     126       0      -1       4       1       0       0   Shell       2D   2108
     126    5658       0       0       1       0       0       000010000D   2109
     126       0      -1       4       1       0       0   Shell       3D   2110
     126    5662       0       0       1       0       0       000010500D   2111
     126       0      -1       4       1       0       0   Shell       3D   2112
     126    5666       0       0       1       0       0       000010000D   2113
     126       0      -1       4       1       0       0   Shell       4D   2114
     126    5670       0       0       1       0       0       000010500D   2115
     126       0      -1       4       1       0       0   Shell       4D   2116
     141    5674       0       0       1       0       0       000010000D   2117
     141       0      -1       2       0       0       0   Shell       6D   2118
     126    5676       0       0       1       0       0       000010000D   2119
     126       0      -1       4       1       0       0   Shell       1D   2120
     126    5680       0       0       1       0       0       000010500D   2121
     126       0      -1       4       1       0       0   Shell       1D   2122
     126    5684       0       0       1       0       0       000010000D   2123
     126       0      -1       4       1       0       0   Shell       2D   2124
     126    5688       0       0       1       0       0       000010500D   2125
     126       0      -1       4       1       0       0   Shell       2D   2126
     126    5692       0       0       1       0       0       000010000D   2127
     126       0      -1       4       1       0       0   Shell       3D   2128
     126    5696       0       0       1       0       0       000010500D   2129
     126       0      -1       4       1       0       0   Shell       3D   2130
     126    5700       0       0       1       0       0       000010000D   2131
     126       0      -1       4       1       0       0   Shell       4D   2132
     126    5704       0       0       1       0       0       000010500D   2133
     126       0      -1       4       1       0       0   Shell       4D   2134
     141    5708       0       0       1       0       0       000010000D   2135
     141       0      -1       2       0       0       0   Shell       7D   2136
     126    5710       0       0       1       0       0       000010000D   2137
     126       0      -1       4       1       0       0   Shell       1D   2138
     126    5714       0       0       1       0       0       000010500D   2139
     126       0      -1       3       1       0       0   Shell       1D   2140
     126    5717       0       0       1       0       0       000010000D   2141
     126       0      -1       4       1       0       0   Shell       2D   2142
     126    5721       0       0       1       0       0       000010500D   2143
     126       0      -1       4       1       0       0   Shell       2D   2144
     126    5725       0       0       1       0       0       000010000D   2145
     126       0      -1       4       1       0       0   Shell       3D   2146
     126    5729       0       0       1       0       0       000010500D   2147
     126       0      -1       3       1       0       0   Shell       3D   2148
     126    5732       0       0       1       0       0       000010000D   2149
     126       0      -1       4       1       0       0   Shell       4D   2150
     126    5736       0       0       1       0       0       000010500D   2151
     126       0      -1       3       1       0       0   Shell       4D   2152
     141    5739       0       0       1       0       0       000010000D   2153
     141       0      -1       2       0       0       0   Shell       8D   2154
     126    5741       0       0       1       0       0       000010000D   2155
     126       0      -1       4       1       0       0   Shell       1D   2156
     126    5745       0       0       1       0       0       000010500D   2157
     126       0      -1       4       1       0       0   Shell       1D   2158
     126    5749       0       0       1       0       0       000010000D   2159
     126       0      -1       4       1       0       0   Shell       2D   2160
     126    5753       0       0       1       0       0       000010500D   2161
     126       0      -1       4       1       0       0   Shell       2D   2162
     126    5757       0       0       1       0       0       000010000D   2163
     126       0      -1       4       1       0       0   Shell       3D   2164
     126    5761       0       0       1       0       0       000010500D   2165
     126       0      -1       4       1       0       0   Shell       3D   2166
     126    5765       0       0       1       0       0       000010000D   2167
     126       0      -1       4       1       0       0   Shell       4D   2168
     126    5769       0       0       1       0       0       000010500D   2169
     126       0      -1       4       1       0       0   Shell       4D   2170
     141    5773       0       0       1       0       0       000010000D   2171
     141       0      -1       2       0       0       0   Shell       9D   2172
     126    5775       0       0       1       0       0       000010000D   2173
     126       0      -1       4       1       0       0   Shell       1D   2174
     126    5779       0       0       1       0       0       000010500D   2175
     126       0      -1       4       1       0       0   Shell       1D   2176
     126    5783       0       0       1       0       0       000010000D   2177
     126       0      -1       4       1       0       0   Shell       2D   2178
     126    5787       0       0       1       0       0       000010500D   2179
     126       0      -1       4       1       0       0   Shell       2D   2180
     126    5791       0       0       1       0       0       000010000D   2181
     126       0      -1       4       1       0       0   Shell       3D   2182
     126    5795       0       0       1       0       0       000010500D   2183
     126       0      -1       4       1       0       0   Shell       3D   2184
     126    5799       0       0       1       0       0       000010000D   2185
     126       0      -1       4       1       0       0   Shell       4D   2186
     126    5803       0       0       1       0       0       000010500D   2187
     126       0      -1       4       1       0       0   Shell       4D   2188
     141    5807       0       0       1       0       0       000010000D   2189
     141       0      -1       2       0       0       0   Shell      10D   2190
     126    5809       0       0       1       0       0       000010000D   2191
     126       0      -1       4       1       0       0   Shell       1D   2192
     126    5813       0       0       1       0       0       000010500D   2193
     126       0      -1       4       1       0       0   Shell       1D   2194
     126    5817       0       0       1       0       0       000010000D   2195
     126       0      -1       4       1       0       0   Shell       2D   2196
     126    5821       0       0       1       0       0       000010500D   2197
     126       0      -1       4       1       0       0   Shell       2D   2198
     126    5825       0       0       1       0       0       000010000D   2199
     126       0      -1       4       1       0       0   Shell       3D   2200
     126    5829       0       0       1       0       0       000010500D   2201
     126       0      -1       4       1       0       0   Shell       3D   2202
     126    5833       0       0       1       0       0       000010000D   2203
     126       0      -1       4       1       0       0   Shell       4D   2204
     126    5837       0       0       1       0       0       000010500D   2205
     126       0      -1       4       1       0       0   Shell       4D   2206
     141    5841       0       0       1       0       0       000010000D   2207
     141       0      -1       2       0       0       0   Shell      11D   2208
     126    5843       0       0       1       0       0       000010000D   2209
     126       0      -1       4       1       0       0   Shell       1D   2210
     126    5847       0       0       1       0       0       000010500D   2211
     126       0      -1       4       1       0       0   Shell       1D   2212
     126    5851       0       0       1       0       0       000010000D   2213
     126       0      -1       4       1       0       0   Shell       2D   2214
     126    5855       0       0       1       0       0       000010500D   2215
     126       0      -1       4       1       0       0   Shell       2D   2216
     126    5859       0       0       1       0       0       000010000D   2217
     126       0      -1       4       1       0       0   Shell       3D   2218
     126    5863       0       0       1       0       0       000010500D   2219
     126       0      -1       4       1       0       0   Shell       3D   2220
     141    5867       0       0       1       0       0       000010000D   2221
     141       0      -1       1       0       0       0   Shell      12D   2222
     126    5868       0       0       1       0       0       000010000D   2223
     126       0      -1       4       1       0       0   Shell       1D   2224
     126    5872       0       0       1       0       0       000010500D   2225
     126       0      -1       4       1       0       0   Shell       1D   2226
     126    5876       0       0       1       0       0       000010000D   2227
     126       0      -1       4       1       0       0   Shell       2D   2228
     126    5880       0       0       1       0       0       000010500D   2229
     126       0      -1       4       1       0       0   Shell       2D   2230
     126    5884       0       0       1       0       0       000010000D   2231
     126       0      -1       4       1       0       0   Shell       3D   2232
     126    5888       0       0       1       0       0       000010500D   2233
     126       0      -1       4       1       0       0   Shell       3D   2234
     126    5892       0       0       1       0       0       000010000D   2235
     126       0      -1       4       1       0       0   Shell       4D   2236
     126    5896       0       0       1       0       0       000010500D   2237
     126       0      -1       4       1       0       0   Shell       4D   2238
     141    5900       0       0       1       0       0       000010000D   2239
     141       0      -1       2       0       0       0   Shell      13D   2240
     126    5902       0       0       1       0       0       000010000D   2241
     126       0      -1       4       1       0       0   Shell       1D   2242
     126    5906       0       0       1       0       0       000010500D   2243
     126       0      -1       4       1       0       0   Shell       1D   2244
     126    5910       0       0       1       0       0       000010000D   2245
     126       0      -1       4       1       0       0   Shell       2D   2246
     126    5914       0       0       1       0       0       000010500D   2247
     126       0      -1       4       1       0       0   Shell       2D   2248
     126    5918       0       0       1       0       0       000010000D   2249
     126       0      -1       4       1       0       0   Shell       3D   2250
     126    5922       0       0       1       0       0       000010500D   2251
     126       0      -1       4       1       0       0   Shell       3D   2252
     126    5926       0       0       1       0       0       000010000D   2253
     126       0      -1       4       1       0       0   Shell       4D   2254
     126    5930       0       0       1       0       0       000010500D   2255
     126       0      -1       4       1       0       0   Shell       4D   2256
     141    5934       0       0       1       0       0       000010000D   2257
     141       0      -1       2       0       0       0   Shell      14D   2258
     126    5936       0       0       1       0       0       000010000D   2259
     126       0      -1       4       1       0       0   Shell       1D   2260
     126    5940       0       0       1       0       0       000010500D   2261
     126       0      -1       4       1       0       0   Shell       1D   2262
     126    5944       0       0       1       0       0       000010000D   2263
     126       0      -1       4       1       0       0   Shell       2D   2264
     126    5948       0       0       1       0       0       000010500D   2265
     126       0      -1       4       1       0       0   Shell       2D   2266
     126    5952       0       0       1       0       0       000010000D   2267
     126       0      -1       4       1       0       0   Shell       3D   2268
     126    5956       0       0       1       0       0       000010500D   2269
     126       0      -1       4       1       0       0   Shell       3D   2270
     126    5960       0       0       1       0       0       000010000D   2271
     126       0      -1       4       1       0       0   Shell       4D   2272
     126    5964       0       0       1       0       0       000010500D   2273
     126       0      -1       4       1       0       0   Shell       4D   2274
     141    5968       0       0       1       0       0       000010000D   2275
     141       0      -1       2       0       0       0   Shell      15D   2276
     126    5970       0       0       1       0       0       000010000D   2277
     126       0      -1       4       1       0       0   Shell       1D   2278
     126    5974       0       0       1       0       0       000010500D   2279
     126       0      -1       4       1       0       0   Shell       1D   2280
     126    5978       0       0       1       0       0       000010000D   2281
     126       0      -1       4       1       0       0   Shell       2D   2282
     126    5982       0       0       1       0       0       000010500D   2283
     126       0      -1       4       1       0       0   Shell       2D   2284
     126    5986       0       0       1       0       0       000010000D   2285
     126       0      -1       4       1       0       0   Shell       3D   2286
     126    5990       0       0       1       0       0       000010500D   2287
     126       0      -1       4       1       0       0   Shell       3D   2288
     126    5994       0       0       1       0       0       000010000D   2289
     126       0      -1       3       1       0       0   Shell       4D   2290
     126    5997       0       0       1       0       0       000010500D   2291
     126       0      -1       4       1       0       0   Shell       4D   2292
     141    6001       0       0       1       0       0       000010000D   2293
     141       0      -1       2       0       0       0   Shell      16D   2294
     126    6003       0       0       1       0       0       000010000D   2295
     126       0      -1       4       1       0       0   Shell       1D   2296
     126    6007       0       0       1       0       0       000010500D   2297
     126       0      -1       4       1       0       0   Shell       1D   2298
     126    6011       0       0       1       0       0       000010000D   2299
     126       0      -1       4       1       0       0   Shell       2D   2300
     126    6015       0       0       1       0       0       000010500D   2301
     126       0      -1       4       1       0       0   Shell       2D   2302
     126    6019       0       0       1       0       0       000010000D   2303
     126       0      -1       4       1       0       0   Shell       3D   2304
     126    6023       0       0       1       0       0       000010500D   2305
     126       0      -1       4       1       0       0   Shell       3D   2306
     126    6027       0       0       1       0       0       000010000D   2307
     126       0      -1       4       1       0       0   Shell       4D   2308
     126    6031       0       0       1       0       0       000010500D   2309
     126       0      -1       4       1       0       0   Shell       4D   2310
     141    6035       0       0       1       0       0       000010000D   2311
     141       0      -1       2       0       0       0   Shell      17D   2312
     126    6037       0       0       1       0       0       000010000D   2313
     126       0      -1       4       1       0       0   Shell       1D   2314
     126    6041       0       0       1       0       0       000010500D   2315
     126       0      -1       4       1       0       0   Shell       1D   2316
     126    6045       0       0       1       0       0       000010000D   2317
     126       0      -1       4       1       0       0   Shell       2D   2318
     126    6049       0       0       1       0       0       000010500D   2319
     126       0      -1       4       1       0       0   Shell       2D   2320
     126    6053       0       0       1       0       0       000010000D   2321
     126       0      -1       4       1       0       0   Shell       3D   2322
     126    6057       0       0       1       0       0       000010500D   2323
     126       0      -1       4       1       0       0   Shell       3D   2324
     126    6061       0       0       1       0       0       000010000D   2325
     126       0      -1       4       1       0       0   Shell       4D   2326
     126    6065       0       0       1       0       0       000010500D   2327
     126       0      -1       4       1       0       0   Shell       4D   2328
     141    6069       0       0       1       0       0       000010000D   2329
     141       0      -1       2       0       0       0   Shell      18D   2330
     126    6071       0       0       1       0       0       000010000D   2331
     126       0      -1       4       1       0       0   Shell       1D   2332
     126    6075       0       0       1       0       0       000010500D   2333
     126       0      -1       4       1       0       0   Shell       1D   2334
     126    6079       0       0       1       0       0       000010000D   2335
     126       0      -1       4       1       0       0   Shell       2D   2336
     126    6083       0       0       1       0       0       000010500D   2337
     126       0      -1       4       1       0       0   Shell       2D   2338
     126    6087       0       0       1       0       0       000010000D   2339
     126       0      -1       4       1       0       0   Shell       3D   2340
     126    6091       0       0       1       0       0       000010500D   2341
     126       0      -1       4       1       0       0   Shell       3D   2342
     126    6095       0       0       1       0       0       000010000D   2343
     126       0      -1       4       1       0       0   Shell       4D   2344
     126    6099       0       0       1       0       0       000010500D   2345
     126       0      -1       4       1       0       0   Shell       4D   2346
     141    6103       0       0       1       0       0       000010000D   2347
     141       0      -1       2       0       0       0   Shell      19D   2348
     126    6105       0       0       1       0       0       000010000D   2349
     126       0      -1       4       1       0       0   Shell       1D   2350
     126    6109       0       0       1       0       0       000010500D   2351
     126       0      -1       4       1       0       0   Shell       1D   2352
     126    6113       0       0       1       0       0       000010000D   2353
     126       0      -1       4       1       0       0   Shell       2D   2354
     126    6117       0       0       1       0       0       000010500D   2355
     126       0      -1       4       1       0       0   Shell       2D   2356
     126    6121       0       0       1       0       0       000010000D   2357
     126       0      -1       4       1       0       0   Shell       3D   2358
     126    6125       0       0       1       0       0       000010500D   2359
     126       0      -1       4       1       0       0   Shell       3D   2360
     126    6129       0       0       1       0       0       000010000D   2361
     126       0      -1       4       1       0       0   Shell       4D   2362
     126    6133       0       0       1       0       0       000010500D   2363
     126       0      -1       4       1       0       0   Shell       4D   2364
     141    6137       0       0       1       0       0       000010000D   2365
     141       0      -1       2       0       0       0   Shell      20D   2366
     126    6139       0       0       1       0       0       000010000D   2367
     126       0      -1       4       1       0       0   Shell       1D   2368
     126    6143       0       0       1       0       0       000010500D   2369
     126       0      -1       4       1       0       0   Shell       1D   2370
     126    6147       0       0       1       0       0       000010000D   2371
     126       0      -1       4       1       0       0   Shell       2D   2372
     126    6151       0       0       1       0       0       000010500D   2373
     126       0      -1       4       1       0       0   Shell       2D   2374
     126    6155       0       0       1       0       0       000010000D   2375
     126       0      -1       4       1       0       0   Shell       3D   2376
     126    6159       0       0       1       0       0       000010500D   2377
     126       0      -1       4       1       0       0   Shell       3D   2378
     141    6163       0       0       1       0       0       000010000D   2379
     141       0      -1       1       0       0       0   Shell      21D   2380
     126    6164       0       0       1       0       0       000010000D   2381
     126       0      -1       4       1       0       0   Shell       1D   2382
     126    6168       0       0       1       0       0       000010500D   2383
     126       0      -1       4       1       0       0   Shell       1D   2384
     126    6172       0       0       1       0       0       000010000D   2385
     126       0      -1       4       1       0       0   Shell       2D   2386
     126    6176       0       0       1       0       0       000010500D   2387
     126       0      -1       4       1       0       0   Shell       2D   2388
     126    6180       0       0       1       0       0       000010000D   2389
     126       0      -1       4       1       0       0   Shell       3D   2390
     126    6184       0       0       1       0       0       000010500D   2391
     126       0      -1       4       1       0       0   Shell       3D   2392
     126    6188       0       0       1       0       0       000010000D   2393
     126       0      -1       4       1       0       0   Shell       4D   2394
     126    6192       0       0       1       0       0       000010500D   2395
     126       0      -1       4       1       0       0   Shell       4D   2396
     141    6196       0       0       1       0       0       000010000D   2397
     141       0      -1       2       0       0       0   Shell      22D   2398
     126    6198       0       0       1       0       0       000010000D   2399
     126       0      -1       4       1       0       0   Shell       1D   2400
     126    6202       0       0       1       0       0       000010500D   2401
     126       0      -1       4       1       0       0   Shell       1D   2402
     126    6206       0       0       1       0       0       000010000D   2403
     126       0      -1       4       1       0       0   Shell       2D   2404
     126    6210       0       0       1       0       0       000010500D   2405
     126       0      -1       4       1       0       0   Shell       2D   2406
     126    6214       0       0       1       0       0       000010000D   2407
     126       0      -1       4       1       0       0   Shell       3D   2408
     126    6218       0       0       1       0       0       000010500D   2409
     126       0      -1       4       1       0       0   Shell       3D   2410
     126    6222       0       0       1       0       0       000010000D   2411
     126       0      -1       4       1       0       0   Shell       4D   2412
     126    6226       0       0       1       0       0       000010500D   2413
     126       0      -1       4       1       0       0   Shell       4D   2414
     141    6230       0       0       1       0       0       000010000D   2415
     141       0      -1       2       0       0       0   Shell      23D   2416
     126    6232       0       0       1       0       0       000010000D   2417
     126       0      -1       4       1       0       0   Shell       1D   2418
     126    6236       0       0       1       0       0       000010500D   2419
     126       0      -1       3       1       0       0   Shell       1D   2420
     126    6239       0       0       1       0       0       000010000D   2421
     126       0      -1       4       1       0       0   Shell       2D   2422
     126    6243       0       0       1       0       0       000010500D   2423
     126       0      -1       4       1       0       0   Shell       2D   2424
     126    6247       0       0       1       0       0       000010000D   2425
     126       0      -1       4       1       0       0   Shell       3D   2426
     126    6251       0       0       1       0       0       000010500D   2427
     126       0      -1       4       1       0       0   Shell       3D   2428
     126    6255       0       0       1       0       0       000010000D   2429
     126       0      -1       4       1       0       0   Shell       4D   2430
     126    6259       0       0       1       0       0       000010500D   2431
     126       0      -1       4       1       0       0   Shell       4D   2432
     141    6263       0       0       1       0       0       000010000D   2433
     141       0      -1       2       0       0       0   Shell      24D   2434
     126    6265       0       0       1       0       0       000010000D   2435
     126       0      -1       4       1       0       0   Shell       1D   2436
     126    6269       0       0       1       0       0       000010500D   2437
     126       0      -1       3       1       0       0   Shell       1D   2438
     126    6272       0       0       1       0       0       000010000D   2439
     126       0      -1       4       1       0       0   Shell       2D   2440
     126    6276       0       0       1       0       0       000010500D   2441
     126       0      -1       4       1       0       0   Shell       2D   2442
     126    6280       0       0       1       0       0       000010000D   2443
     126       0      -1       4       1       0       0   Shell       3D   2444
     126    6284       0       0       1       0       0       000010500D   2445
     126       0      -1       4       1       0       0   Shell       3D   2446
     126    6288       0       0       1       0       0       000010000D   2447
     126       0      -1       4       1       0       0   Shell       4D   2448
     126    6292       0       0       1       0       0       000010500D   2449
     126       0      -1       4       1       0       0   Shell       4D   2450
     141    6296       0       0       1       0       0       000010000D   2451
     141       0      -1       2       0       0       0   Shell      25D   2452
     126    6298       0       0       1       0       0       000010000D   2453
     126       0      -1       4       1       0       0   Shell       1D   2454
     126    6302       0       0       1       0       0       000010500D   2455
     126       0      -1       3       1       0       0   Shell       1D   2456
     126    6305       0       0       1       0       0       000010000D   2457
     126       0      -1       4       1       0       0   Shell       2D   2458
     126    6309       0       0       1       0       0       000010500D   2459
     126       0      -1       4       1       0       0   Shell       2D   2460
     126    6313       0       0       1       0       0       000010000D   2461
     126       0      -1       4       1       0       0   Shell       3D   2462
     126    6317       0       0       1       0       0       000010500D   2463
     126       0      -1       3       1       0       0   Shell       3D   2464
     126    6320       0       0       1       0       0       000010000D   2465
     126       0      -1       4       1       0       0   Shell       4D   2466
     126    6324       0       0       1       0       0       000010500D   2467
     126       0      -1       4       1       0       0   Shell       4D   2468
     141    6328       0       0       1       0       0       000010000D   2469
     141       0      -1       2       0       0       0   Shell      26D   2470
     143    6330       0       0       1       0       0       000000000D   2471
     143       0      -1       3       0       0       0   Shell     278D   2472
     128    6333       0       0       1       0       0       000010000D   2473
     128       0      -1       9       8       0       0   Shell       0D   2474
     126    6342       0       0       1       0       0       000010000D   2475
     126       0      -1       7       1       0       0   Shell       1D   2476
     126    6349       0       0       1       0       0       000010500D   2477
     126       0      -1       7       1       0       0   Shell       1D   2478
     126    6356       0       0       1       0       0       000010000D   2479
     126       0      -1       5       1       0       0   Shell       2D   2480
     126    6361       0       0       1       0       0       000010500D   2481
     126       0      -1       5       1       0       0   Shell       2D   2482
     126    6366       0       0       1       0       0       000010000D   2483
     126       0      -1       4       1       0       0   Shell       3D   2484
     126    6370       0       0       1       0       0       000010500D   2485
     126       0      -1       4       1       0       0   Shell       3D   2486
     126    6374       0       0       1       0       0       000010000D   2487
     126       0      -1       5       1       0       0   Shell       4D   2488
     126    6379       0       0       1       0       0       000010500D   2489
     126       0      -1       5       1       0       0   Shell       4D   2490
     141    6384       0       0       1       0       0       000010000D   2491
     141       0      -1       2       0       0       0   Shell       1D   2492
     143    6386       0       0       1       0       0       000000000D   2493
     143       0      -1       1       0       0       0   Shell     279D   2494
     128    6387       0       0       1       0       0       000000000D   2495
     128       0      -1       6       8       0       0   Shell     280D   2496
     128    6393       0       0       1       0       0       000010000D   2497
     128       0      -1       9       8       0       0   Shell       0D   2498
     126    6402       0       0       1       0       0       000010000D   2499
     126       0      -1       4       1       0       0   Shell       1D   2500
     126    6406       0       0       1       0       0       000010500D   2501
     126       0      -1       4       1       0       0   Shell       1D   2502
     126    6410       0       0       1       0       0       000010000D   2503
     126       0      -1       5       1       0       0   Shell       2D   2504
     126    6415       0       0       1       0       0       000010500D   2505
     126       0      -1       5       1       0       0   Shell       2D   2506
     126    6420       0       0       1       0       0       000010000D   2507
     126       0      -1       4       1       0       0   Shell       3D   2508
     126    6424       0       0       1       0       0       000010500D   2509
     126       0      -1       4       1       0       0   Shell       3D   2510
     126    6428       0       0       1       0       0       000010000D   2511
     126       0      -1       4       1       0       0   Shell       4D   2512
     126    6432       0       0       1       0       0       000010500D   2513
     126       0      -1       4       1       0       0   Shell       4D   2514
     141    6436       0       0       1       0       0       000010000D   2515
     141       0      -1       2       0       0       0   Shell       1D   2516
     143    6438       0       0       1       0       0       000000000D   2517
     143       0      -1       1       0       0       0   Shell     281D   2518
     128    6439       0       0       1       0       0       000000000D   2519
     128       0      -1       9       0       0       0   Shell     282D   2520
     128    6448       0       0       1       0       0       000000000D   2521
     128       0      -1       6       8       0       0   Shell     283D   2522
     128    6454       0       0       1       0       0       000000000D   2523
     128       0      -1       6       8       0       0   Shell     284D   2524
     128    6460       0       0       1       0       0       000010000D   2525
     128       0      -1       9       8       0       0   Shell       0D   2526
     126    6469       0       0       1       0       0       000010000D   2527
     126       0      -1       5       1       0       0   Shell       1D   2528
     126    6474       0       0       1       0       0       000010500D   2529
     126       0      -1       5       1       0       0   Shell       1D   2530
     126    6479       0       0       1       0       0       000010000D   2531
     126       0      -1       5       1       0       0   Shell       2D   2532
     126    6484       0       0       1       0       0       000010500D   2533
     126       0      -1       5       1       0       0   Shell       2D   2534
     126    6489       0       0       1       0       0       000010000D   2535
     126       0      -1       7       1       0       0   Shell       3D   2536
     126    6496       0       0       1       0       0       000010500D   2537
     126       0      -1       7       1       0       0   Shell       3D   2538
     126    6503       0       0       1       0       0       000010000D   2539
     126       0      -1       5       1       0       0   Shell       4D   2540
     126    6508       0       0       1       0       0       000010500D   2541
     126       0      -1       5       1       0       0   Shell       4D   2542
     141    6513       0       0       1       0       0       000010000D   2543
     141       0      -1       2       0       0       0   Shell       1D   2544
     143    6515       0       0       1       0       0       000000000D   2545
     143       0      -1       1       0       0       0   Shell     285D   2546
     128    6516       0       0       1       0       0       000010000D   2547
     128       0      -1       9       8       0       0   Shell       0D   2548
     126    6525       0       0       1       0       0       000010000D   2549
     126       0      -1       5       1       0       0   Shell       1D   2550
     126    6530       0       0       1       0       0       000010500D   2551
     126       0      -1       5       1       0       0   Shell       1D   2552
     126    6535       0       0       1       0       0       000010000D   2553
     126       0      -1       6       1       0       0   Shell       2D   2554
     126    6541       0       0       1       0       0       000010500D   2555
     126       0      -1       6       1       0       0   Shell       2D   2556
     126    6547       0       0       1       0       0       000010000D   2557
     126       0      -1       5       1       0       0   Shell       3D   2558
     126    6552       0       0       1       0       0       000010500D   2559
     126       0      -1       5       1       0       0   Shell       3D   2560
     126    6557       0       0       1       0       0       000010000D   2561
     126       0      -1       5       1       0       0   Shell       4D   2562
     126    6562       0       0       1       0       0       000010500D   2563
     126       0      -1       5       1       0       0   Shell       4D   2564
     141    6567       0       0       1       0       0       000010000D   2565
     141       0      -1       2       0       0       0   Shell       1D   2566
     143    6569       0       0       1       0       0       000000000D   2567
     143       0      -1       1       0       0       0   Shell     286D   2568
     128    6570       0       0       1       0       0       000010000D   2569
     128       0      -1       9       8       0       0   Shell       0D   2570
     126    6579       0       0       1       0       0       000010000D   2571
     126       0      -1       5       1       0       0   Shell       1D   2572
     126    6584       0       0       1       0       0       000010500D   2573
     126       0      -1       5       1       0       0   Shell       1D   2574
     126    6589       0       0       1       0       0       000010000D   2575
     126       0      -1       4       1       0       0   Shell       2D   2576
     126    6593       0       0       1       0       0       000010500D   2577
     126       0      -1       5       1       0       0   Shell       2D   2578
     126    6598       0       0       1       0       0       000010000D   2579
     126       0      -1       4       1       0       0   Shell       3D   2580
     126    6602       0       0       1       0       0       000010500D   2581
     126       0      -1       4       1       0       0   Shell       3D   2582
     126    6606       0       0       1       0       0       000010000D   2583
     126       0      -1       5       1       0       0   Shell       4D   2584
     126    6611       0       0       1       0       0       000010500D   2585
     126       0      -1       5       1       0       0   Shell       4D   2586
     141    6616       0       0       1       0       0       000010000D   2587
     141       0      -1       2       0       0       0   Shell       1D   2588
     143    6618       0       0       1       0       0       000000000D   2589
     143       0      -1       1       0       0       0   Shell     287D   2590
     128    6619       0       0       1       0       0       000000000D   2591
     128       0      -1       6       8       0       0   Shell     288D   2592
     128    6625       0       0       1       0       0       000010000D   2593
     128       0      -1       9       8       0       0   Shell       0D   2594
     126    6634       0       0       1       0       0       000010000D   2595
     126       0      -1       4       1       0       0   Shell       1D   2596
     126    6638       0       0       1       0       0       000010500D   2597
     126       0      -1       4       1       0       0   Shell       1D   2598
     126    6642       0       0       1       0       0       000010000D   2599
     126       0      -1       5       1       0       0   Shell       2D   2600
     126    6647       0       0       1       0       0       000010500D   2601
     126       0      -1       6       1       0       0   Shell       2D   2602
     126    6653       0       0       1       0       0       000010000D   2603
     126       0      -1       4       1       0       0   Shell       3D   2604
     126    6657       0       0       1       0       0       000010500D   2605
     126       0      -1       4       1       0       0   Shell       3D   2606
     126    6661       0       0       1       0       0       000010000D   2607
     126       0      -1       4       1       0       0   Shell       4D   2608
     126    6665       0       0       1       0       0       000010500D   2609
     126       0      -1       4       1       0       0   Shell       4D   2610
     141    6669       0       0       1       0       0       000010000D   2611
     141       0      -1       2       0       0       0   Shell       1D   2612
     143    6671       0       0       1       0       0       000000000D   2613
     143       0      -1       1       0       0       0   Shell     289D   2614
     128    6672       0       0       1       0       0       000000000D   2615
     128       0      -1       9       0       0       0   Shell     290D   2616
     128    6681       0       0       1       0       0       000000000D   2617
     128       0      -1       6       8       0       0   Shell     291D   2618
     128    6687       0       0       1       0       0       000000000D   2619
     128       0      -1       6       8       0       0   Shell     292D   2620
     128    6693       0       0       1       0       0       000010000D   2621
     128       0      -1       9       8       0       0   Shell       0D   2622
     126    6702       0       0       1       0       0       000010000D   2623
     126       0      -1       5       1       0       0   Shell       1D   2624
     126    6707       0       0       1       0       0       000010500D   2625
     126       0      -1       5       1       0       0   Shell       1D   2626
     126    6712       0       0       1       0       0       000010000D   2627
     126       0      -1       5       1       0       0   Shell       2D   2628
     126    6717       0       0       1       0       0       000010500D   2629
     126       0      -1       5       1       0       0   Shell       2D   2630
     126    6722       0       0       1       0       0       000010000D   2631
     126       0      -1       5       1       0       0   Shell       3D   2632
     126    6727       0       0       1       0       0       000010500D   2633
     126       0      -1       5       1       0       0   Shell       3D   2634
     126    6732       0       0       1       0       0       000010000D   2635
     126       0      -1       6       1       0       0   Shell       4D   2636
     126    6738       0       0       1       0       0       000010500D   2637
     126       0      -1       6       1       0       0   Shell       4D   2638
     141    6744       0       0       1       0       0       000010000D   2639
     141       0      -1       2       0       0       0   Shell       1D   2640
     143    6746       0       0       1       0       0       000000000D   2641
     143       0      -1       1       0       0       0   Shell     293D   2642
     128    6747       0       0       1       0       0       000000000D   2643
     128       0      -1       6       8       0       0   Shell     294D   2644
     128    6753       0       0       1       0       0       000010000D   2645
     128       0      -1       9       8       0       0   Shell       0D   2646
     126    6762       0       0       1       0       0       000010000D   2647
     126       0      -1       4       1       0       0   Shell       1D   2648
     126    6766       0       0       1       0       0       000010500D   2649
     126       0      -1       4       1       0       0   Shell       1D   2650
     126    6770       0       0       1       0       0       000010000D   2651
     126       0      -1       4       1       0       0   Shell       2D   2652
     126    6774       0       0       1       0       0       000010500D   2653
     126       0      -1       5       1       0       0   Shell       2D   2654
     126    6779       0       0       1       0       0       000010000D   2655
     126       0      -1       6       1       0       0   Shell       3D   2656
     126    6785       0       0       1       0       0       000010500D   2657
     126       0      -1       6       1       0       0   Shell       3D   2658
     126    6791       0       0       1       0       0       000010000D   2659
     126       0      -1       5       1       0       0   Shell       4D   2660
     126    6796       0       0       1       0       0       000010500D   2661
     126       0      -1       5       1       0       0   Shell       4D   2662
     141    6801       0       0       1       0       0       000010000D   2663
     141       0      -1       2       0       0       0   Shell       1D   2664
     143    6803       0       0       1       0       0       000000000D   2665
     143       0      -1       1       0       0       0   Shell     295D   2666
     128    6804       0       0       1       0       0       000010000D   2667
     128       0      -1       9       0       0       0   Shell       0D   2668
     126    6813       0       0       1       0       0       000010000D   2669
     126       0      -1       4       1       0       0   Shell       1D   2670
     126    6817       0       0       1       0       0       000010500D   2671
     126       0      -1       3       1       0       0   Shell       1D   2672
     126    6820       0       0       1       0       0       000010000D   2673
     126       0      -1       6       1       0       0   Shell       2D   2674
     126    6826       0       0       1       0       0       000010500D   2675
     126       0      -1       3       1       0       0   Shell       2D   2676
     126    6829       0       0       1       0       0       000010000D   2677
     126       0      -1       4       1       0       0   Shell       3D   2678
     126    6833       0       0       1       0       0       000010500D   2679
     126       0      -1       3       1       0       0   Shell       3D   2680
     126    6836       0       0       1       0       0       000010000D   2681
     126       0      -1       5       1       0       0   Shell       4D   2682
     126    6841       0       0       1       0       0       000010500D   2683
     126       0      -1       4       1       0       0   Shell       4D   2684
     126    6845       0       0       1       0       0       000010000D   2685
     126       0      -1       6       1       0       0   Shell       5D   2686
     126    6851       0       0       1       0       0       000010500D   2687
     126       0      -1       4       1       0       0   Shell       5D   2688
     141    6855       0       0       1       0       0       000010000D   2689
     141       0      -1       2       0       0       0   Shell       1D   2690
     143    6857       0       0       1       0       0       000000000D   2691
     143       0      -1       1       0       0       0   Shell     296D   2692
     128    6858       0       0       1       0       0       000000000D   2693
     128       0      -1       6       8       0       0   Shell     297D   2694
     128    6864       0       0       1       0       0       000010000D   2695
     128       0      -1       6       8       0       0   Shell       0D   2696
     126    6870       0       0       1       0       0       000010000D   2697
     126       0      -1       4       1       0       0   Shell       1D   2698
     126    6874       0       0       1       0       0       000010500D   2699
     126       0      -1       3       1       0       0   Shell       1D   2700
     126    6877       0       0       1       0       0       000010000D   2701
     126       0      -1       5       1       0       0   Shell       2D   2702
     126    6882       0       0       1       0       0       000010500D   2703
     126       0      -1       4       1       0       0   Shell       2D   2704
     126    6886       0       0       1       0       0       000010000D   2705
     126       0      -1       4       1       0       0   Shell       3D   2706
     126    6890       0       0       1       0       0       000010500D   2707
     126       0      -1       3       1       0       0   Shell       3D   2708
     126    6893       0       0       1       0       0       000010000D   2709
     126       0      -1       4       1       0       0   Shell       4D   2710
     126    6897       0       0       1       0       0       000010500D   2711
     126       0      -1       2       1       0       0   Shell       4D   2712
     126    6899       0       0       1       0       0       000010000D   2713
     126       0      -1       5       1       0       0   Shell       5D   2714
     126    6904       0       0       1       0       0       000010500D   2715
     126       0      -1       4       1       0       0   Shell       5D   2716
     141    6908       0       0       1       0       0       000010000D   2717
     141       0      -1       2       0       0       0   Shell       1D   2718
     143    6910       0       0       1       0       0       000000000D   2719
     143       0      -1       1       0       0       0   Shell     298D   2720
     128    6911       0       0       1       0       0       000010000D   2721
     128       0      -1       9       8       0       0   Shell       0D   2722
     126    6920       0       0       1       0       0       000010000D   2723
     126       0      -1       5       1       0       0   Shell       1D   2724
     126    6925       0       0       1       0       0       000010500D   2725
     126       0      -1       4       1       0       0   Shell       1D   2726
     126    6929       0       0       1       0       0       000010000D   2727
     126       0      -1       6       1       0       0   Shell       2D   2728
     126    6935       0       0       1       0       0       000010500D   2729
     126       0      -1       6       1       0       0   Shell       2D   2730
     126    6941       0       0       1       0       0       000010000D   2731
     126       0      -1       6       1       0       0   Shell       3D   2732
     126    6947       0       0       1       0       0       000010500D   2733
     126       0      -1       6       1       0       0   Shell       3D   2734
     126    6953       0       0       1       0       0       000010000D   2735
     126       0      -1       5       1       0       0   Shell       4D   2736
     126    6958       0       0       1       0       0       000010500D   2737
     126       0      -1       5       1       0       0   Shell       4D   2738
     126    6963       0       0       1       0       0       000010000D   2739
     126       0      -1       5       1       0       0   Shell       5D   2740
     126    6968       0       0       1       0       0       000010500D   2741
     126       0      -1       5       1       0       0   Shell       5D   2742
     126    6973       0       0       1       0       0       000010000D   2743
     126       0      -1       5       1       0       0   Shell       6D   2744
     126    6978       0       0       1       0       0       000010500D   2745
     126       0      -1       5       1       0       0   Shell       6D   2746
     126    6983       0       0       1       0       0       000010000D   2747
     126       0      -1       5       1       0       0   Shell       7D   2748
     126    6988       0       0       1       0       0       000010500D   2749
     126       0      -1       5       1       0       0   Shell       7D   2750
     126    6993       0       0       1       0       0       000010000D   2751
     126       0      -1       5       1       0       0   Shell       8D   2752
     126    6998       0       0       1       0       0       000010500D   2753
     126       0      -1       5       1       0       0   Shell       8D   2754
     126    7003       0       0       1       0       0       000010000D   2755
     126       0      -1       5       1       0       0   Shell       9D   2756
     126    7008       0       0       1       0       0       000010500D   2757
     126       0      -1       5       1       0       0   Shell       9D   2758
     126    7013       0       0       1       0       0       000010000D   2759
     126       0      -1       5       1       0       0   Shell      10D   2760
     126    7018       0       0       1       0       0       000010500D   2761
     126       0      -1       5       1       0       0   Shell      10D   2762
     126    7023       0       0       1       0       0       000010000D   2763
     126       0      -1       5       1       0       0   Shell      11D   2764
     126    7028       0       0       1       0       0       000010500D   2765
     126       0      -1       5       1       0       0   Shell      11D   2766
     126    7033       0       0       1       0       0       000010000D   2767
     126       0      -1       5       1       0       0   Shell      12D   2768
     126    7038       0       0       1       0       0       000010500D   2769
     126       0      -1       5       1       0       0   Shell      12D   2770
     126    7043       0       0       1       0       0       000010000D   2771
     126       0      -1       5       1       0       0   Shell      13D   2772
     126    7048       0       0       1       0       0       000010500D   2773
     126       0      -1       5       1       0       0   Shell      13D   2774
     126    7053       0       0       1       0       0       000010000D   2775
     126       0      -1       5       1       0       0   Shell      14D   2776
     126    7058       0       0       1       0       0       000010500D   2777
     126       0      -1       5       1       0       0   Shell      14D   2778
     126    7063       0       0       1       0       0       000010000D   2779
     126       0      -1       5       1       0       0   Shell      15D   2780
     126    7068       0       0       1       0       0       000010500D   2781
     126       0      -1       5       1       0       0   Shell      15D   2782
     126    7073       0       0       1       0       0       000010000D   2783
     126       0      -1       5       1       0       0   Shell      16D   2784
     126    7078       0       0       1       0       0       000010500D   2785
     126       0      -1       5       1       0       0   Shell      16D   2786
     126    7083       0       0       1       0       0       000010000D   2787
     126       0      -1       5       1       0       0   Shell      17D   2788
     126    7088       0       0       1       0       0       000010500D   2789
     126       0      -1       5       1       0       0   Shell      17D   2790
     126    7093       0       0       1       0       0       000010000D   2791
     126       0      -1       5       1       0       0   Shell      18D   2792
     126    7098       0       0       1       0       0       000010500D   2793
     126       0      -1       5       1       0       0   Shell      18D   2794
     126    7103       0       0       1       0       0       000010000D   2795
     126       0      -1       5       1       0       0   Shell      19D   2796
     126    7108       0       0       1       0       0       000010500D   2797
     126       0      -1       5       1       0       0   Shell      19D   2798
     126    7113       0       0       1       0       0       000010000D   2799
     126       0      -1       5       1       0       0   Shell      20D   2800
     126    7118       0       0       1       0       0       000010500D   2801
     126       0      -1       5       1       0       0   Shell      20D   2802
     126    7123       0       0       1       0       0       000010000D   2803
     126       0      -1       5       1       0       0   Shell      21D   2804
     126    7128       0       0       1       0       0       000010500D   2805
     126       0      -1       5       1       0       0   Shell      21D   2806
     126    7133       0       0       1       0       0       000010000D   2807
     126       0      -1       5       1       0       0   Shell      22D   2808
     126    7138       0       0       1       0       0       000010500D   2809
     126       0      -1       5       1       0       0   Shell      22D   2810
     126    7143       0       0       1       0       0       000010000D   2811
     126       0      -1       5       1       0       0   Shell      23D   2812
     126    7148       0       0       1       0       0       000010500D   2813
     126       0      -1       5       1       0       0   Shell      23D   2814
     126    7153       0       0       1       0       0       000010000D   2815
     126       0      -1       5       1       0       0   Shell      24D   2816
     126    7158       0       0       1       0       0       000010500D   2817
     126       0      -1       5       1       0       0   Shell      24D   2818
     126    7163       0       0       1       0       0       000010000D   2819
     126       0      -1       5       1       0       0   Shell      25D   2820
     126    7168       0       0       1       0       0       000010500D   2821
     126       0      -1       5       1       0       0   Shell      25D   2822
     126    7173       0       0       1       0       0       000010000D   2823
     126       0      -1       5       1       0       0   Shell      26D   2824
     126    7178       0       0       1       0       0       000010500D   2825
     126       0      -1       5       1       0       0   Shell      26D   2826
     126    7183       0       0       1       0       0       000010000D   2827
     126       0      -1       5       1       0       0   Shell      27D   2828
     126    7188       0       0       1       0       0       000010500D   2829
     126       0      -1       5       1       0       0   Shell      27D   2830
     126    7193       0       0       1       0       0       000010000D   2831
     126       0      -1       5       1       0       0   Shell      28D   2832
     126    7198       0       0       1       0       0       000010500D   2833
     126       0      -1       5       1       0       0   Shell      28D   2834
     126    7203       0       0       1       0       0       000010000D   2835
     126       0      -1       5       1       0       0   Shell      29D   2836
     126    7208       0       0       1       0       0       000010500D   2837
     126       0      -1       5       1       0       0   Shell      29D   2838
     126    7213       0       0       1       0       0       000010000D   2839
     126       0      -1       5       1       0       0   Shell      30D   2840
     126    7218       0       0       1       0       0       000010500D   2841
     126       0      -1       5       1       0       0   Shell      30D   2842
     126    7223       0       0       1       0       0       000010000D   2843
     126       0      -1       5       1       0       0   Shell      31D   2844
     126    7228       0       0       1       0       0       000010500D   2845
     126       0      -1       5       1       0       0   Shell      31D   2846
     126    7233       0       0       1       0       0       000010000D   2847
     126       0      -1       5       1       0       0   Shell      32D   2848
     126    7238       0       0       1       0       0       000010500D   2849
     126       0      -1       5       1       0       0   Shell      32D   2850
     126    7243       0       0       1       0       0       000010000D   2851
     126       0      -1       5       1       0       0   Shell      33D   2852
     126    7248       0       0       1       0       0       000010500D   2853
     126       0      -1       5       1       0       0   Shell      33D   2854
     126    7253       0       0       1       0       0       000010000D   2855
     126       0      -1       5       1       0       0   Shell      34D   2856
     126    7258       0       0       1       0       0       000010500D   2857
     126       0      -1       5       1       0       0   Shell      34D   2858
     126    7263       0       0       1       0       0       000010000D   2859
     126       0      -1       5       1       0       0   Shell      35D   2860
     126    7268       0       0       1       0       0       000010500D   2861
     126       0      -1       5       1       0       0   Shell      35D   2862
     126    7273       0       0       1       0       0       000010000D   2863
     126       0      -1       5       1       0       0   Shell      36D   2864
     126    7278       0       0       1       0       0       000010500D   2865
     126       0      -1       5       1       0       0   Shell      36D   2866
     126    7283       0       0       1       0       0       000010000D   2867
     126       0      -1       5       1       0       0   Shell      37D   2868
     126    7288       0       0       1       0       0       000010500D   2869
     126       0      -1       5       1       0       0   Shell      37D   2870
     126    7293       0       0       1       0       0       000010000D   2871
     126       0      -1       5       1       0       0   Shell      38D   2872
     126    7298       0       0       1       0       0       000010500D   2873
     126       0      -1       4       1       0       0   Shell      38D   2874
     141    7302       0       0       1       0       0       000010000D   2875
     141       0      -1       9       0       0       0   Shell       1D   2876
     143    7311       0       0       1       0       0       000000000D   2877
     143       0      -1       1       0       0       0   Shell     299D   2878
     128    7312       0       0       1       0       0       000010000D   2879
     128       0      -1       8       8       0       0   Shell       0D   2880
     126    7320       0       0       1       0       0       000010000D   2881
     126       0      -1       4       1       0       0   Shell       1D   2882
     126    7324       0       0       1       0       0       000010500D   2883
     126       0      -1       3       1       0       0   Shell       1D   2884
     126    7327       0       0       1       0       0       000010000D   2885
     126       0      -1       5       1       0       0   Shell       2D   2886
     126    7332       0       0       1       0       0       000010500D   2887
     126       0      -1       4       1       0       0   Shell       2D   2888
     126    7336       0       0       1       0       0       000010000D   2889
     126       0      -1       4       1       0       0   Shell       3D   2890
     126    7340       0       0       1       0       0       000010500D   2891
     126       0      -1       3       1       0       0   Shell       3D   2892
     126    7343       0       0       1       0       0       000010000D   2893
     126       0      -1       5       1       0       0   Shell       4D   2894
     126    7348       0       0       1       0       0       000010500D   2895
     126       0      -1       4       1       0       0   Shell       4D   2896
     141    7352       0       0       1       0       0       000010000D   2897
     141       0      -1       2       0       0       0   Shell       1D   2898
     143    7354       0       0       1       0       0       000000000D   2899
     143       0      -1       1       0       0       0   Shell     300D   2900
     128    7355       0       0       1       0       0       000010000D   2901
     128       0      -1       9       8       0       0   Shell       0D   2902
     126    7364       0       0       1       0       0       000010000D   2903
     126       0      -1       5       1       0       0   Shell       1D   2904
     126    7369       0       0       1       0       0       000010500D   2905
     126       0      -1       4       1       0       0   Shell       1D   2906
     126    7373       0       0       1       0       0       000010000D   2907
     126       0      -1       5       1       0       0   Shell       2D   2908
     126    7378       0       0       1       0       0       000010500D   2909
     126       0      -1       5       1       0       0   Shell       2D   2910
     126    7383       0       0       1       0       0       000010000D   2911
     126       0      -1       5       1       0       0   Shell       3D   2912
     126    7388       0       0       1       0       0       000010500D   2913
     126       0      -1       5       1       0       0   Shell       3D   2914
     126    7393       0       0       1       0       0       000010000D   2915
     126       0      -1       5       1       0       0   Shell       4D   2916
     126    7398       0       0       1       0       0       000010500D   2917
     126       0      -1       5       1       0       0   Shell       4D   2918
     126    7403       0       0       1       0       0       000010000D   2919
     126       0      -1       5       1       0       0   Shell       5D   2920
     126    7408       0       0       1       0       0       000010500D   2921
     126       0      -1       5       1       0       0   Shell       5D   2922
     126    7413       0       0       1       0       0       000010000D   2923
     126       0      -1       5       1       0       0   Shell       6D   2924
     126    7418       0       0       1       0       0       000010500D   2925
     126       0      -1       5       1       0       0   Shell       6D   2926
     126    7423       0       0       1       0       0       000010000D   2927
     126       0      -1       5       1       0       0   Shell       7D   2928
     126    7428       0       0       1       0       0       000010500D   2929
     126       0      -1       5       1       0       0   Shell       7D   2930
     126    7433       0       0       1       0       0       000010000D   2931
     126       0      -1       5       1       0       0   Shell       8D   2932
     126    7438       0       0       1       0       0       000010500D   2933
     126       0      -1       5       1       0       0   Shell       8D   2934
     126    7443       0       0       1       0       0       000010000D   2935
     126       0      -1       5       1       0       0   Shell       9D   2936
     126    7448       0       0       1       0       0       000010500D   2937
     126       0      -1       5       1       0       0   Shell       9D   2938
     126    7453       0       0       1       0       0       000010000D   2939
     126       0      -1       5       1       0       0   Shell      10D   2940
     126    7458       0       0       1       0       0       000010500D   2941
     126       0      -1       5       1       0       0   Shell      10D   2942
     126    7463       0       0       1       0       0       000010000D   2943
     126       0      -1       5       1       0       0   Shell      11D   2944
     126    7468       0       0       1       0       0       000010500D   2945
     126       0      -1       5       1       0       0   Shell      11D   2946
     126    7473       0       0       1       0       0       000010000D   2947
     126       0      -1       5       1       0       0   Shell      12D   2948
     126    7478       0       0       1       0       0       000010500D   2949
     126       0      -1       5       1       0       0   Shell      12D   2950
     126    7483       0       0       1       0       0       000010000D   2951
     126       0      -1       5       1       0       0   Shell      13D   2952
     126    7488       0       0       1       0       0       000010500D   2953
     126       0      -1       5       1       0       0   Shell      13D   2954
     126    7493       0       0       1       0       0       000010000D   2955
     126       0      -1       5       1       0       0   Shell      14D   2956
     126    7498       0       0       1       0       0       000010500D   2957
     126       0      -1       5       1       0       0   Shell      14D   2958
     126    7503       0       0       1       0       0       000010000D   2959
     126       0      -1       5       1       0       0   Shell      15D   2960
     126    7508       0       0       1       0       0       000010500D   2961
     126       0      -1       5       1       0       0   Shell      15D   2962
     126    7513       0       0       1       0       0       000010000D   2963
     126       0      -1       5       1       0       0   Shell      16D   2964
     126    7518       0       0       1       0       0       000010500D   2965
     126       0      -1       5       1       0       0   Shell      16D   2966
     126    7523       0       0       1       0       0       000010000D   2967
     126       0      -1       5       1       0       0   Shell      17D   2968
     126    7528       0       0       1       0       0       000010500D   2969
     126       0      -1       5       1       0       0   Shell      17D   2970
     126    7533       0       0       1       0       0       000010000D   2971
     126       0      -1       5       1       0       0   Shell      18D   2972
     126    7538       0       0       1       0       0       000010500D   2973
     126       0      -1       5       1       0       0   Shell      18D   2974
     126    7543       0       0       1       0       0       000010000D   2975
     126       0      -1       5       1       0       0   Shell      19D   2976
     126    7548       0       0       1       0       0       000010500D   2977
     126       0      -1       5       1       0       0   Shell      19D   2978
     126    7553       0       0       1       0       0       000010000D   2979
     126       0      -1       5       1       0       0   Shell      20D   2980
     126    7558       0       0       1       0       0       000010500D   2981
     126       0      -1       5       1       0       0   Shell      20D   2982
     126    7563       0       0       1       0       0       000010000D   2983
     126       0      -1       5       1       0       0   Shell      21D   2984
     126    7568       0       0       1       0       0       000010500D   2985
     126       0      -1       5       1       0       0   Shell      21D   2986
     126    7573       0       0       1       0       0       000010000D   2987
     126       0      -1       5       1       0       0   Shell      22D   2988
     126    7578       0       0       1       0       0       000010500D   2989
     126       0      -1       5       1       0       0   Shell      22D   2990
     126    7583       0       0       1       0       0       000010000D   2991
     126       0      -1       5       1       0       0   Shell      23D   2992
     126    7588       0       0       1       0       0       000010500D   2993
     126       0      -1       5       1       0       0   Shell      23D   2994
     126    7593       0       0       1       0       0       000010000D   2995
     126       0      -1       5       1       0       0   Shell      24D   2996
     126    7598       0       0       1       0       0       000010500D   2997
     126       0      -1       5       1       0       0   Shell      24D   2998
     126    7603       0       0       1       0       0       000010000D   2999
     126       0      -1       5       1       0       0   Shell      25D   3000
     126    7608       0       0       1       0       0       000010500D   3001
     126       0      -1       5       1       0       0   Shell      25D   3002
     126    7613       0       0       1       0       0       000010000D   3003
     126       0      -1       5       1       0       0   Shell      26D   3004
     126    7618       0       0       1       0       0       000010500D   3005
     126       0      -1       5       1       0       0   Shell      26D   3006
     126    7623       0       0       1       0       0       000010000D   3007
     126       0      -1       5       1       0       0   Shell      27D   3008
     126    7628       0       0       1       0       0       000010500D   3009
     126       0      -1       5       1       0       0   Shell      27D   3010
     126    7633       0       0       1       0       0       000010000D   3011
     126       0      -1       5       1       0       0   Shell      28D   3012
     126    7638       0       0       1       0       0       000010500D   3013
     126       0      -1       5       1       0       0   Shell      28D   3014
     126    7643       0       0       1       0       0       000010000D   3015
     126       0      -1       5       1       0       0   Shell      29D   3016
     126    7648       0       0       1       0       0       000010500D   3017
     126       0      -1       5       1       0       0   Shell      29D   3018
     126    7653       0       0       1       0       0       000010000D   3019
     126       0      -1       5       1       0       0   Shell      30D   3020
     126    7658       0       0       1       0       0       000010500D   3021
     126       0      -1       5       1       0       0   Shell      30D   3022
     126    7663       0       0       1       0       0       000010000D   3023
     126       0      -1       5       1       0       0   Shell      31D   3024
     126    7668       0       0       1       0       0       000010500D   3025
     126       0      -1       5       1       0       0   Shell      31D   3026
     126    7673       0       0       1       0       0       000010000D   3027
     126       0      -1       5       1       0       0   Shell      32D   3028
     126    7678       0       0       1       0       0       000010500D   3029
     126       0      -1       5       1       0       0   Shell      32D   3030
     126    7683       0       0       1       0       0       000010000D   3031
     126       0      -1       5       1       0       0   Shell      33D   3032
     126    7688       0       0       1       0       0       000010500D   3033
     126       0      -1       5       1       0       0   Shell      33D   3034
     126    7693       0       0       1       0       0       000010000D   3035
     126       0      -1       5       1       0       0   Shell      34D   3036
     126    7698       0       0       1       0       0       000010500D   3037
     126       0      -1       5       1       0       0   Shell      34D   3038
     126    7703       0       0       1       0       0       000010000D   3039
     126       0      -1       5       1       0       0   Shell      35D   3040
     126    7708       0       0       1       0       0       000010500D   3041
     126       0      -1       5       1       0       0   Shell      35D   3042
     126    7713       0       0       1       0       0       000010000D   3043
     126       0      -1       6       1       0       0   Shell      36D   3044
     126    7719       0       0       1       0       0       000010500D   3045
     126       0      -1       6       1       0       0   Shell      36D   3046
     126    7725       0       0       1       0       0       000010000D   3047
     126       0      -1       6       1       0       0   Shell      37D   3048
     126    7731       0       0       1       0       0       000010500D   3049
     126       0      -1       6       1       0       0   Shell      37D   3050
     126    7737       0       0       1       0       0       000010000D   3051
     126       0      -1       5       1       0       0   Shell      38D   3052
     126    7742       0       0       1       0       0       000010500D   3053
     126       0      -1       4       1       0       0   Shell      38D   3054
     141    7746       0       0       1       0       0       000010000D   3055
     141       0      -1       9       0       0       0   Shell       1D   3056
     143    7755       0       0       1       0       0       000000000D   3057
     143       0      -1       1       0       0       0   Shell     301D   3058
     128    7756       0       0       1       0       0       000010000D   3059
     128       0      -1      10       8       0       0   Shell       0D   3060
     126    7766       0       0       1       0       0       000010000D   3061
     126       0      -1       4       1       0       0   Shell       1D   3062
     126    7770       0       0       1       0       0       000010500D   3063
     126       0      -1       5       1       0       0   Shell       1D   3064
     126    7775       0       0       1       0       0       000010000D   3065
     126       0      -1       5       1       0       0   Shell       2D   3066
     126    7780       0       0       1       0       0       000010500D   3067
     126       0      -1       4       1       0       0   Shell       2D   3068
     126    7784       0       0       1       0       0       000010000D   3069
     126       0      -1       4       1       0       0   Shell       3D   3070
     126    7788       0       0       1       0       0       000010500D   3071
     126       0      -1       3       1       0       0   Shell       3D   3072
     126    7791       0       0       1       0       0       000010000D   3073
     126       0      -1       6       1       0       0   Shell       4D   3074
     126    7797       0       0       1       0       0       000010500D   3075
     126       0      -1       4       1       0       0   Shell       4D   3076
     126    7801       0       0       1       0       0       000010000D   3077
     126       0      -1       4       1       0       0   Shell       5D   3078
     126    7805       0       0       1       0       0       000010500D   3079
     126       0      -1       3       1       0       0   Shell       5D   3080
     126    7808       0       0       1       0       0       000010000D   3081
     126       0      -1       6       1       0       0   Shell       6D   3082
     126    7814       0       0       1       0       0       000010500D   3083
     126       0      -1       4       1       0       0   Shell       6D   3084
     126    7818       0       0       1       0       0       000010000D   3085
     126       0      -1       4       1       0       0   Shell       7D   3086
     126    7822       0       0       1       0       0       000010500D   3087
     126       0      -1       3       1       0       0   Shell       7D   3088
     126    7825       0       0       1       0       0       000010000D   3089
     126       0      -1       5       1       0       0   Shell       8D   3090
     126    7830       0       0       1       0       0       000010500D   3091
     126       0      -1       4       1       0       0   Shell       8D   3092
     141    7834       0       0       1       0       0       000010000D   3093
     141       0      -1       2       0       0       0   Shell       1D   3094
     143    7836       0       0       1       0       0       000000000D   3095
     143       0      -1       1       0       0       0   Shell     302D   3096
     128    7837       0       0       1       0       0       000000000D   3097
     128       0      -1      10       8       0       0   Shell     303D   3098
     128    7847       0       0       1       0       0       000000000D   3099
     128       0      -1       8       8       0       0   Shell     304D   3100
     128    7855       0       0       1       0       0       000000000D   3101
     128       0      -1       8       8       0       0   Shell     305D   3102
     128    7863       0       0       1       0       0       000000000D   3103
     128       0      -1       8       8       0       0   Shell     306D   3104
     128    7871       0       0       1       0       0       000000000D   3105
     128       0      -1       8       8       0       0   Shell     307D   3106
     128    7879       0       0       1       0       0       000000000D   3107
     128       0      -1       8       8       0       0   Shell     308D   3108
     128    7887       0       0       1       0       0       000000000D   3109
     128       0      -1       8       8       0       0   Shell     309D   3110
     128    7895       0       0       1       0       0       000000000D   3111
     128       0      -1       8       8       0       0   Shell     310D   3112
     128    7903       0       0       1       0       0       000000000D   3113
     128       0      -1       8       8       0       0   Shell     311D   3114
     128    7911       0       0       1       0       0       000000000D   3115
     128       0      -1       8       8       0       0   Shell     312D   3116
     128    7919       0       0       1       0       0       000000000D   3117
     128       0      -1       8       8       0       0   Shell     313D   3118
     128    7927       0       0       1       0       0       000000000D   3119
     128       0      -1       8       8       0       0   Shell     314D   3120
     128    7935       0       0       1       0       0       000000000D   3121
     128       0      -1       8       8       0       0   Shell     315D   3122
     128    7943       0       0       1       0       0       000000000D   3123
     128       0      -1       8       8       0       0   Shell     316D   3124
     128    7951       0       0       1       0       0       000000000D   3125
     128       0      -1       8       8       0       0   Shell     317D   3126
     128    7959       0       0       1       0       0       000000000D   3127
     128       0      -1       8       8       0       0   Shell     318D   3128
     128    7967       0       0       1       0       0       000000000D   3129
     128       0      -1       8       8       0       0   Shell     319D   3130
     128    7975       0       0       1       0       0       000000000D   3131
     128       0      -1       8       8       0       0   Shell     320D   3132
     128    7983       0       0       1       0       0       000000000D   3133
     128       0      -1       8       8       0       0   Shell     321D   3134
     128    7991       0       0       1       0       0       000000000D   3135
     128       0      -1       8       8       0       0   Shell     322D   3136
     128    7999       0       0       1       0       0       000000000D   3137
     128       0      -1       8       8       0       0   Shell     323D   3138
     128    8007       0       0       1       0       0       000000000D   3139
     128       0      -1       8       8       0       0   Shell     324D   3140
     128    8015       0       0       1       0       0       000000000D   3141
     128       0      -1       8       8       0       0   Shell     325D   3142
     128    8023       0       0       1       0       0       000000000D   3143
     128       0      -1       8       8       0       0   Shell     326D   3144
     128    8031       0       0       1       0       0       000000000D   3145
     128       0      -1       8       8       0       0   Shell     327D   3146
     128    8039       0       0       1       0       0       000000000D   3147
     128       0      -1       8       8       0       0   Shell     328D   3148
     128    8047       0       0       1       0       0       000000000D   3149
     128       0      -1       8       8       0       0   Shell     329D   3150
     128    8055       0       0       1       0       0       000000000D   3151
     128       0      -1       8       8       0       0   Shell     330D   3152
     128    8063       0       0       1       0       0       000000000D   3153
     128       0      -1       8       8       0       0   Shell     331D   3154
     128    8071       0       0       1       0       0       000000000D   3155
     128       0      -1       8       8       0       0   Shell     332D   3156
     128    8079       0       0       1       0       0       000000000D   3157
     128       0      -1       8       8       0       0   Shell     333D   3158
     128    8087       0       0       1       0       0       000000000D   3159
     128       0      -1       8       8       0       0   Shell     334D   3160
     128    8095       0       0       1       0       0       000000000D   3161
     128       0      -1       8       8       0       0   Shell     335D   3162
     128    8103       0       0       1       0       0       000000000D   3163
     128       0      -1       8       8       0       0   Shell     336D   3164
     128    8111       0       0       1       0       0       000010000D   3165
     128       0      -1       8       8       0       0   Shell       0D   3166
     126    8119       0       0       1       0       0       000010000D   3167
     126       0      -1       4       1       0       0   Shell       1D   3168
     126    8123       0       0       1       0       0       000010500D   3169
     126       0      -1       3       1       0       0   Shell       1D   3170
     126    8126       0       0       1       0       0       000010000D   3171
     126       0      -1       5       1       0       0   Shell       2D   3172
     126    8131       0       0       1       0       0       000010500D   3173
     126       0      -1       4       1       0       0   Shell       2D   3174
     126    8135       0       0       1       0       0       000010000D   3175
     126       0      -1       4       1       0       0   Shell       3D   3176
     126    8139       0       0       1       0       0       000010500D   3177
     126       0      -1       3       1       0       0   Shell       3D   3178
     126    8142       0       0       1       0       0       000010000D   3179
     126       0      -1       5       1       0       0   Shell       4D   3180
     126    8147       0       0       1       0       0       000010500D   3181
     126       0      -1       4       1       0       0   Shell       4D   3182
     126    8151       0       0       1       0       0       000010000D   3183
     126       0      -1       4       1       0       0   Shell       5D   3184
     126    8155       0       0       1       0       0       000010500D   3185
     126       0      -1       3       1       0       0   Shell       5D   3186
     126    8158       0       0       1       0       0       000010000D   3187
     126       0      -1       4       1       0       0   Shell       6D   3188
     126    8162       0       0       1       0       0       000010500D   3189
     126       0      -1       5       1       0       0   Shell       6D   3190
     126    8167       0       0       1       0       0       000010000D   3191
     126       0      -1       4       1       0       0   Shell       7D   3192
     126    8171       0       0       1       0       0       000010500D   3193
     126       0      -1       3       1       0       0   Shell       7D   3194
     126    8174       0       0       1       0       0       000010000D   3195
     126       0      -1       4       1       0       0   Shell       8D   3196
     126    8178       0       0       1       0       0       000010500D   3197
     126       0      -1       5       1       0       0   Shell       8D   3198
     141    8183       0       0       1       0       0       000010000D   3199
     141       0      -1       2       0       0       0   Shell       1D   3200
     143    8185       0       0       1       0       0       000000000D   3201
     143       0      -1       1       0       0       0   Shell     337D   3202
     128    8186       0       0       1       0       0       000010000D   3203
     128       0      -1       9       0       0       0   Shell       0D   3204
     126    8195       0       0       1       0       0       000010000D   3205
     126       0      -1       4       1       0       0   Shell       1D   3206
     126    8199       0       0       1       0       0       000010500D   3207
     126       0      -1       3       1       0       0   Shell       1D   3208
     126    8202       0       0       1       0       0       000010000D   3209
     126       0      -1       4       1       0       0   Shell       2D   3210
     126    8206       0       0       1       0       0       000010500D   3211
     126       0      -1       2       1       0       0   Shell       2D   3212
     126    8208       0       0       1       0       0       000010000D   3213
     126       0      -1       5       1       0       0   Shell       3D   3214
     126    8213       0       0       1       0       0       000010500D   3215
     126       0      -1       4       1       0       0   Shell       3D   3216
     126    8217       0       0       1       0       0       000010000D   3217
     126       0      -1       4       1       0       0   Shell       4D   3218
     126    8221       0       0       1       0       0       000010500D   3219
     126       0      -1       3       1       0       0   Shell       4D   3220
     141    8224       0       0       1       0       0       000010000D   3221
     141       0      -1       2       0       0       0   Shell       1D   3222
     143    8226       0       0       1       0       0       000000000D   3223
     143       0      -1       1       0       0       0   Shell     338D   3224
     128    8227       0       0       1       0       0       000010000D   3225
     128       0      -1       8       8       0       0   Shell       0D   3226
     126    8235       0       0       1       0       0       000010000D   3227
     126       0      -1       4       1       0       0   Shell       1D   3228
     126    8239       0       0       1       0       0       000010500D   3229
     126       0      -1       4       1       0       0   Shell       1D   3230
     126    8243       0       0       1       0       0       000010000D   3231
     126       0      -1       4       1       0       0   Shell       2D   3232
     126    8247       0       0       1       0       0       000010500D   3233
     126       0      -1       3       1       0       0   Shell       2D   3234
     126    8250       0       0       1       0       0       000010000D   3235
     126       0      -1       5       1       0       0   Shell       3D   3236
     126    8255       0       0       1       0       0       000010500D   3237
     126       0      -1       4       1       0       0   Shell       3D   3238
     126    8259       0       0       1       0       0       000010000D   3239
     126       0      -1       4       1       0       0   Shell       4D   3240
     126    8263       0       0       1       0       0       000010500D   3241
     126       0      -1       3       1       0       0   Shell       4D   3242
     141    8266       0       0       1       0       0       000010000D   3243
     141       0      -1       2       0       0       0   Shell       1D   3244
     143    8268       0       0       1       0       0       000000000D   3245
     143       0      -1       1       0       0       0   Shell     339D   3246
     128    8269       0       0       1       0       0       000010000D   3247
     128       0      -1       9       8       0       0   Shell       0D   3248
     126    8278       0       0       1       0       0       000010000D   3249
     126       0      -1       5       1       0       0   Shell       1D   3250
     126    8283       0       0       1       0       0       000010500D   3251
     126       0      -1       5       1       0       0   Shell       1D   3252
     126    8288       0       0       1       0       0       000010000D   3253
     126       0      -1       5       1       0       0   Shell       2D   3254
     126    8293       0       0       1       0       0       000010500D   3255
     126       0      -1       5       1       0       0   Shell       2D   3256
     126    8298       0       0       1       0       0       000010000D   3257
     126       0      -1       6       1       0       0   Shell       3D   3258
     126    8304       0       0       1       0       0       000010500D   3259
     126       0      -1       6       1       0       0   Shell       3D   3260
     126    8310       0       0       1       0       0       000010000D   3261
     126       0      -1       6       1       0       0   Shell       4D   3262
     126    8316       0       0       1       0       0       000010500D   3263
     126       0      -1       6       1       0       0   Shell       4D   3264
     141    8322       0       0       1       0       0       000010000D   3265
     141       0      -1       2       0       0       0   Shell       1D   3266
     143    8324       0       0       1       0       0       000000000D   3267
     143       0      -1       1       0       0       0   Shell     340D   3268
     128    8325       0       0       1       0       0       000000000D   3269
     128       0      -1       6       8       0       0   Shell     341D   3270
     128    8331       0       0       1       0       0       000010000D   3271
     128       0      -1       9       8       0       0   Shell       0D   3272
     126    8340       0       0       1       0       0       000010000D   3273
     126       0      -1       4       1       0       0   Shell       1D   3274
     126    8344       0       0       1       0       0       000010500D   3275
     126       0      -1       4       1       0       0   Shell       1D   3276
     126    8348       0       0       1       0       0       000010000D   3277
     126       0      -1       5       1       0       0   Shell       2D   3278
     126    8353       0       0       1       0       0       000010500D   3279
     126       0      -1       5       1       0       0   Shell       2D   3280
     126    8358       0       0       1       0       0       000010000D   3281
     126       0      -1       4       1       0       0   Shell       3D   3282
     126    8362       0       0       1       0       0       000010500D   3283
     126       0      -1       4       1       0       0   Shell       3D   3284
     126    8366       0       0       1       0       0       000010000D   3285
     126       0      -1       4       1       0       0   Shell       4D   3286
     126    8370       0       0       1       0       0       000010500D   3287
     126       0      -1       4       1       0       0   Shell       4D   3288
     141    8374       0       0       1       0       0       000010000D   3289
     141       0      -1       2       0       0       0   Shell       1D   3290
     143    8376       0       0       1       0       0       000000000D   3291
     143       0      -1       1       0       0       0   Shell     342D   3292
     128    8377       0       0       1       0       0       000000000D   3293
     128       0      -1       9       0       0       0   Shell     343D   3294
     128    8386       0       0       1       0       0       000000000D   3295
     128       0      -1       6       8       0       0   Shell     344D   3296
     128    8392       0       0       1       0       0       000000000D   3297
     128       0      -1       6       8       0       0   Shell     345D   3298
     128    8398       0       0       1       0       0       000010000D   3299
     128       0      -1       9       8       0       0   Shell       0D   3300
     126    8407       0       0       1       0       0       000010000D   3301
     126       0      -1       5       1       0       0   Shell       1D   3302
     126    8412       0       0       1       0       0       000010500D   3303
     126       0      -1       5       1       0       0   Shell       1D   3304
     126    8417       0       0       1       0       0       000010000D   3305
     126       0      -1       5       1       0       0   Shell       2D   3306
     126    8422       0       0       1       0       0       000010500D   3307
     126       0      -1       5       1       0       0   Shell       2D   3308
     126    8427       0       0       1       0       0       000010000D   3309
     126       0      -1       5       1       0       0   Shell       3D   3310
     126    8432       0       0       1       0       0       000010500D   3311
     126       0      -1       5       1       0       0   Shell       3D   3312
     126    8437       0       0       1       0       0       000010000D   3313
     126       0      -1       5       1       0       0   Shell       4D   3314
     126    8442       0       0       1       0       0       000010500D   3315
     126       0      -1       5       1       0       0   Shell       4D   3316
     141    8447       0       0       1       0       0       000010000D   3317
     141       0      -1       2       0       0       0   Shell       1D   3318
     143    8449       0       0       1       0       0       000000000D   3319
     143       0      -1       1       0       0       0   Shell     346D   3320
     128    8450       0       0       1       0       0       000010000D   3321
     128       0      -1       9       8       0       0   Shell       0D   3322
     126    8459       0       0       1       0       0       000010000D   3323
     126       0      -1       7       2       0       0   Shell       1D   3324
     126    8466       0       0       1       0       0       000010500D   3325
     126       0      -1      10       0       0       0   Shell       1D   3326
     126    8476       0       0       1       0       0       000010000D   3327
     126       0      -1       4       1       0       0   Shell       2D   3328
     126    8480       0       0       1       0       0       000010500D   3329
     126       0      -1       5       1       0       0   Shell       2D   3330
     126    8485       0       0       1       0       0       000010000D   3331
     126       0      -1       4       1       0       0   Shell       3D   3332
     126    8489       0       0       1       0       0       000010500D   3333
     126       0      -1       5       1       0       0   Shell       3D   3334
     126    8494       0       0       1       0       0       000010000D   3335
     126       0      -1       4       1       0       0   Shell       4D   3336
     126    8498       0       0       1       0       0       000010500D   3337
     126       0      -1       5       1       0       0   Shell       4D   3338
     126    8503       0       0       1       0       0       000010000D   3339
     126       0      -1       7       2       0       0   Shell       5D   3340
     126    8510       0       0       1       0       0       000010500D   3341
     126       0      -1       6       0       0       0   Shell       5D   3342
     126    8516       0       0       1       0       0       000010000D   3343
     126       0      -1       4       1       0       0   Shell       6D   3344
     126    8520       0       0       1       0       0       000010500D   3345
     126       0      -1       4       1       0       0   Shell       6D   3346
     126    8524       0       0       1       0       0       000010000D   3347
     126       0      -1       4       1       0       0   Shell       7D   3348
     126    8528       0       0       1       0       0       000010500D   3349
     126       0      -1       5       1       0       0   Shell       7D   3350
     126    8533       0       0       1       0       0       000010000D   3351
     126       0      -1       4       1       0       0   Shell       8D   3352
     126    8537       0       0       1       0       0       000010500D   3353
     126       0      -1       5       1       0       0   Shell       8D   3354
     126    8542       0       0       1       0       0       000010000D   3355
     126       0      -1       7       2       0       0   Shell       9D   3356
     126    8549       0       0       1       0       0       000010500D   3357
     126       0      -1      10       0       0       0   Shell       9D   3358
     126    8559       0       0       1       0       0       000010000D   3359
     126       0      -1       4       1       0       0   Shell      10D   3360
     126    8563       0       0       1       0       0       000010500D   3361
     126       0      -1       5       1       0       0   Shell      10D   3362
     126    8568       0       0       1       0       0       000010000D   3363
     126       0      -1       4       1       0       0   Shell      11D   3364
     126    8572       0       0       1       0       0       000010500D   3365
     126       0      -1       5       1       0       0   Shell      11D   3366
     126    8577       0       0       1       0       0       000010000D   3367
     126       0      -1       4       1       0       0   Shell      12D   3368
     126    8581       0       0       1       0       0       000010500D   3369
     126       0      -1       5       1       0       0   Shell      12D   3370
     126    8586       0       0       1       0       0       000010000D   3371
     126       0      -1       7       2       0       0   Shell      13D   3372
     126    8593       0       0       1       0       0       000010500D   3373
     126       0      -1       7       2       0       0   Shell      13D   3374
     126    8600       0       0       1       0       0       000010000D   3375
     126       0      -1       4       1       0       0   Shell      14D   3376
     126    8604       0       0       1       0       0       000010500D   3377
     126       0      -1       5       1       0       0   Shell      14D   3378
     126    8609       0       0       1       0       0       000010000D   3379
     126       0      -1       4       1       0       0   Shell      15D   3380
     126    8613       0       0       1       0       0       000010500D   3381
     126       0      -1       5       1       0       0   Shell      15D   3382
     126    8618       0       0       1       0       0       000010000D   3383
     126       0      -1       4       1       0       0   Shell      16D   3384
     126    8622       0       0       1       0       0       000010500D   3385
     126       0      -1       5       1       0       0   Shell      16D   3386
     126    8627       0       0       1       0       0       000010000D   3387
     126       0      -1       7       2       0       0   Shell      17D   3388
     126    8634       0       0       1       0       0       000010500D   3389
     126       0      -1       7       0       0       0   Shell      17D   3390
     126    8641       0       0       1       0       0       000010000D   3391
     126       0      -1       5       1       0       0   Shell      18D   3392
     126    8646       0       0       1       0       0       000010500D   3393
     126       0      -1       9       1       0       0   Shell      18D   3394
     126    8655       0       0       1       0       0       000010000D   3395
     126       0      -1       5       1       0       0   Shell      19D   3396
     126    8660       0       0       1       0       0       000010500D   3397
     126       0      -1       8       1       0       0   Shell      19D   3398
     126    8668       0       0       1       0       0       000010000D   3399
     126       0      -1       5       1       0       0   Shell      20D   3400
     126    8673       0       0       1       0       0       000010500D   3401
     126       0      -1       8       1       0       0   Shell      20D   3402
     126    8681       0       0       1       0       0       000010000D   3403
     126       0      -1       7       2       0       0   Shell      21D   3404
     126    8688       0       0       1       0       0       000010500D   3405
     126       0      -1       9       2       0       0   Shell      21D   3406
     126    8697       0       0       1       0       0       000010000D   3407
     126       0      -1       7       1       0       0   Shell      22D   3408
     126    8704       0       0       1       0       0       000010500D   3409
     126       0      -1       8       1       0       0   Shell      22D   3410
     126    8712       0       0       1       0       0       000010000D   3411
     126       0      -1       5       1       0       0   Shell      23D   3412
     126    8717       0       0       1       0       0       000010500D   3413
     126       0      -1       8       1       0       0   Shell      23D   3414
     126    8725       0       0       1       0       0       000010000D   3415
     126       0      -1      19       0       0       0   Shell      24D   3416
     126    8744       0       0       1       0       0       000010500D   3417
     126       0      -1      19       0       0       0   Shell      24D   3418
     126    8763       0       0       1       0       0       000010000D   3419
     126       0      -1       5       1       0       0   Shell      25D   3420
     126    8768       0       0       1       0       0       000010500D   3421
     126       0      -1       8       1       0       0   Shell      25D   3422
     126    8776       0       0       1       0       0       000010000D   3423
     126       0      -1       5       1       0       0   Shell      26D   3424
     126    8781       0       0       1       0       0       000010500D   3425
     126       0      -1       8       1       0       0   Shell      26D   3426
     126    8789       0       0       1       0       0       000010000D   3427
     126       0      -1     129       0       0       0   Shell      27D   3428
     126    8918       0       0       1       0       0       000010500D   3429
     126       0      -1     182       0       0       0   Shell      27D   3430
     126    9100       0       0       1       0       0       000010000D   3431
     126       0      -1       5       1       0       0   Shell      28D   3432
     126    9105       0       0       1       0       0       000010500D   3433
     126       0      -1       8       1       0       0   Shell      28D   3434
     126    9113       0       0       1       0       0       000010000D   3435
     126       0      -1       8       1       0       0   Shell      29D   3436
     126    9121       0       0       1       0       0       000010500D   3437
     126       0      -1       8       1       0       0   Shell      29D   3438
     126    9129       0       0       1       0       0       000010000D   3439
     126       0      -1       7       2       0       0   Shell      30D   3440
     126    9136       0       0       1       0       0       000010500D   3441
     126       0      -1       9       2       0       0   Shell      30D   3442
     126    9145       0       0       1       0       0       000010000D   3443
     126       0      -1       5       1       0       0   Shell      31D   3444
     126    9150       0       0       1       0       0       000010500D   3445
     126       0      -1       9       1       0       0   Shell      31D   3446
     126    9159       0       0       1       0       0       000010000D   3447
     126       0      -1       5       1       0       0   Shell      32D   3448
     126    9164       0       0       1       0       0       000010500D   3449
     126       0      -1       9       1       0       0   Shell      32D   3450
     126    9173       0       0       1       0       0       000010000D   3451
     126       0      -1       5       1       0       0   Shell      33D   3452
     126    9178       0       0       1       0       0       000010500D   3453
     126       0      -1       9       1       0       0   Shell      33D   3454
     141    9187       0       0       1       0       0       000010000D   3455
     141       0      -1       8       0       0       0   Shell       1D   3456
     126    9195       0       0       1       0       0       000010000D   3457
     126       0      -1       4       1       0       0   Shell       1D   3458
     126    9199       0       0       1       0       0       000010500D   3459
     126       0      -1       4       1       0       0   Shell       1D   3460
     126    9203       0       0       1       0       0       000010000D   3461
     126       0      -1       4       1       0       0   Shell       2D   3462
     126    9207       0       0       1       0       0       000010500D   3463
     126       0      -1       4       1       0       0   Shell       2D   3464
     126    9211       0       0       1       0       0       000010000D   3465
     126       0      -1       4       1       0       0   Shell       3D   3466
     126    9215       0       0       1       0       0       000010500D   3467
     126       0      -1       4       1       0       0   Shell       3D   3468
     126    9219       0       0       1       0       0       000010000D   3469
     126       0      -1       4       1       0       0   Shell       4D   3470
     126    9223       0       0       1       0       0       000010500D   3471
     126       0      -1       4       1       0       0   Shell       4D   3472
     141    9227       0       0       1       0       0       000010000D   3473
     141       0      -1       2       0       0       0   Shell       2D   3474
     126    9229       0       0       1       0       0       000010000D   3475
     126       0      -1       4       1       0       0   Shell       1D   3476
     126    9233       0       0       1       0       0       000010500D   3477
     126       0      -1       4       1       0       0   Shell       1D   3478
     126    9237       0       0       1       0       0       000010000D   3479
     126       0      -1       4       1       0       0   Shell       2D   3480
     126    9241       0       0       1       0       0       000010500D   3481
     126       0      -1       4       1       0       0   Shell       2D   3482
     126    9245       0       0       1       0       0       000010000D   3483
     126       0      -1       4       1       0       0   Shell       3D   3484
     126    9249       0       0       1       0       0       000010500D   3485
     126       0      -1       4       1       0       0   Shell       3D   3486
     126    9253       0       0       1       0       0       000010000D   3487
     126       0      -1       4       1       0       0   Shell       4D   3488
     126    9257       0       0       1       0       0       000010500D   3489
     126       0      -1       4       1       0       0   Shell       4D   3490
     141    9261       0       0       1       0       0       000010000D   3491
     141       0      -1       2       0       0       0   Shell       3D   3492
     126    9263       0       0       1       0       0       000010000D   3493
     126       0      -1       4       1       0       0   Shell       1D   3494
     126    9267       0       0       1       0       0       000010500D   3495
     126       0      -1       4       1       0       0   Shell       1D   3496
     126    9271       0       0       1       0       0       000010000D   3497
     126       0      -1       4       1       0       0   Shell       2D   3498
     126    9275       0       0       1       0       0       000010500D   3499
     126       0      -1       4       1       0       0   Shell       2D   3500
     126    9279       0       0       1       0       0       000010000D   3501
     126       0      -1       4       1       0       0   Shell       3D   3502
     126    9283       0       0       1       0       0       000010500D   3503
     126       0      -1       4       1       0       0   Shell       3D   3504
     126    9287       0       0       1       0       0       000010000D   3505
     126       0      -1       4       1       0       0   Shell       4D   3506
     126    9291       0       0       1       0       0       000010500D   3507
     126       0      -1       4       1       0       0   Shell       4D   3508
     141    9295       0       0       1       0       0       000010000D   3509
     141       0      -1       2       0       0       0   Shell       4D   3510
     126    9297       0       0       1       0       0       000010000D   3511
     126       0      -1       4       1       0       0   Shell       1D   3512
     126    9301       0       0       1       0       0       000010500D   3513
     126       0      -1       4       1       0       0   Shell       1D   3514
     126    9305       0       0       1       0       0       000010000D   3515
     126       0      -1       4       1       0       0   Shell       2D   3516
     126    9309       0       0       1       0       0       000010500D   3517
     126       0      -1       4       1       0       0   Shell       2D   3518
     126    9313       0       0       1       0       0       000010000D   3519
     126       0      -1       4       1       0       0   Shell       3D   3520
     126    9317       0       0       1       0       0       000010500D   3521
     126       0      -1       4       1       0       0   Shell       3D   3522
     126    9321       0       0       1       0       0       000010000D   3523
     126       0      -1       4       1       0       0   Shell       4D   3524
     126    9325       0       0       1       0       0       000010500D   3525
     126       0      -1       4       1       0       0   Shell       4D   3526
     141    9329       0       0       1       0       0       000010000D   3527
     141       0      -1       2       0       0       0   Shell       5D   3528
     126    9331       0       0       1       0       0       000010000D   3529
     126       0      -1       4       1       0       0   Shell       1D   3530
     126    9335       0       0       1       0       0       000010500D   3531
     126       0      -1       4       1       0       0   Shell       1D   3532
     126    9339       0       0       1       0       0       000010000D   3533
     126       0      -1       4       1       0       0   Shell       2D   3534
     126    9343       0       0       1       0       0       000010500D   3535
     126       0      -1       4       1       0       0   Shell       2D   3536
     126    9347       0       0       1       0       0       000010000D   3537
     126       0      -1       4       1       0       0   Shell       3D   3538
     126    9351       0       0       1       0       0       000010500D   3539
     126       0      -1       4       1       0       0   Shell       3D   3540
     126    9355       0       0       1       0       0       000010000D   3541
     126       0      -1       4       1       0       0   Shell       4D   3542
     126    9359       0       0       1       0       0       000010500D   3543
     126       0      -1       4       1       0       0   Shell       4D   3544
     141    9363       0       0       1       0       0       000010000D   3545
     141       0      -1       2       0       0       0   Shell       6D   3546
     126    9365       0       0       1       0       0       000010000D   3547
     126       0      -1       4       1       0       0   Shell       1D   3548
     126    9369       0       0       1       0       0       000010500D   3549
     126       0      -1       4       1       0       0   Shell       1D   3550
     126    9373       0       0       1       0       0       000010000D   3551
     126       0      -1       4       1       0       0   Shell       2D   3552
     126    9377       0       0       1       0       0       000010500D   3553
     126       0      -1       4       1       0       0   Shell       2D   3554
     126    9381       0       0       1       0       0       000010000D   3555
     126       0      -1       4       1       0       0   Shell       3D   3556
     126    9385       0       0       1       0       0       000010500D   3557
     126       0      -1       4       1       0       0   Shell       3D   3558
     126    9389       0       0       1       0       0       000010000D   3559
     126       0      -1       4       1       0       0   Shell       4D   3560
     126    9393       0       0       1       0       0       000010500D   3561
     126       0      -1       4       1       0       0   Shell       4D   3562
     141    9397       0       0       1       0       0       000010000D   3563
     141       0      -1       2       0       0       0   Shell       7D   3564
     126    9399       0       0       1       0       0       000010000D   3565
     126       0      -1       4       1       0       0   Shell       1D   3566
     126    9403       0       0       1       0       0       000010500D   3567
     126       0      -1       4       1       0       0   Shell       1D   3568
     126    9407       0       0       1       0       0       000010000D   3569
     126       0      -1       4       1       0       0   Shell       2D   3570
     126    9411       0       0       1       0       0       000010500D   3571
     126       0      -1       4       1       0       0   Shell       2D   3572
     126    9415       0       0       1       0       0       000010000D   3573
     126       0      -1       4       1       0       0   Shell       3D   3574
     126    9419       0       0       1       0       0       000010500D   3575
     126       0      -1       4       1       0       0   Shell       3D   3576
     126    9423       0       0       1       0       0       000010000D   3577
     126       0      -1       4       1       0       0   Shell       4D   3578
     126    9427       0       0       1       0       0       000010500D   3579
     126       0      -1       4       1       0       0   Shell       4D   3580
     141    9431       0       0       1       0       0       000010000D   3581
     141       0      -1       2       0       0       0   Shell       8D   3582
     126    9433       0       0       1       0       0       000010000D   3583
     126       0      -1       4       1       0       0   Shell       1D   3584
     126    9437       0       0       1       0       0       000010500D   3585
     126       0      -1       4       1       0       0   Shell       1D   3586
     126    9441       0       0       1       0       0       000010000D   3587
     126       0      -1       4       1       0       0   Shell       2D   3588
     126    9445       0       0       1       0       0       000010500D   3589
     126       0      -1       4       1       0       0   Shell       2D   3590
     126    9449       0       0       1       0       0       000010000D   3591
     126       0      -1       4       1       0       0   Shell       3D   3592
     126    9453       0       0       1       0       0       000010500D   3593
     126       0      -1       4       1       0       0   Shell       3D   3594
     126    9457       0       0       1       0       0       000010000D   3595
     126       0      -1       4       1       0       0   Shell       4D   3596
     126    9461       0       0       1       0       0       000010500D   3597
     126       0      -1       4       1       0       0   Shell       4D   3598
     141    9465       0       0       1       0       0       000010000D   3599
     141       0      -1       2       0       0       0   Shell       9D   3600
     126    9467       0       0       1       0       0       000010000D   3601
     126       0      -1       4       1       0       0   Shell       1D   3602
     126    9471       0       0       1       0       0       000010500D   3603
     126       0      -1       4       1       0       0   Shell       1D   3604
     126    9475       0       0       1       0       0       000010000D   3605
     126       0      -1       4       1       0       0   Shell       2D   3606
     126    9479       0       0       1       0       0       000010500D   3607
     126       0      -1       4       1       0       0   Shell       2D   3608
     126    9483       0       0       1       0       0       000010000D   3609
     126       0      -1       4       1       0       0   Shell       3D   3610
     126    9487       0       0       1       0       0       000010500D   3611
     126       0      -1       4       1       0       0   Shell       3D   3612
     126    9491       0       0       1       0       0       000010000D   3613
     126       0      -1       4       1       0       0   Shell       4D   3614
     126    9495       0       0       1       0       0       000010500D   3615
     126       0      -1       4       1       0       0   Shell       4D   3616
     141    9499       0       0       1       0       0       000010000D   3617
     141       0      -1       2       0       0       0   Shell      10D   3618
     126    9501       0       0       1       0       0       000010000D   3619
     126       0      -1       4       1       0       0   Shell       1D   3620
     126    9505       0       0       1       0       0       000010500D   3621
     126       0      -1       4       1       0       0   Shell       1D   3622
     126    9509       0       0       1       0       0       000010000D   3623
     126       0      -1       4       1       0       0   Shell       2D   3624
     126    9513       0       0       1       0       0       000010500D   3625
     126       0      -1       4       1       0       0   Shell       2D   3626
     126    9517       0       0       1       0       0       000010000D   3627
     126       0      -1       4       1       0       0   Shell       3D   3628
     126    9521       0       0       1       0       0       000010500D   3629
     126       0      -1       4       1       0       0   Shell       3D   3630
     126    9525       0       0       1       0       0       000010000D   3631
     126       0      -1       4       1       0       0   Shell       4D   3632
     126    9529       0       0       1       0       0       000010500D   3633
     126       0      -1       4       1       0       0   Shell       4D   3634
     141    9533       0       0       1       0       0       000010000D   3635
     141       0      -1       2       0       0       0   Shell      11D   3636
     126    9535       0       0       1       0       0       000010000D   3637
     126       0      -1       4       1       0       0   Shell       1D   3638
     126    9539       0       0       1       0       0       000010500D   3639
     126       0      -1       4       1       0       0   Shell       1D   3640
     126    9543       0       0       1       0       0       000010000D   3641
     126       0      -1       4       1       0       0   Shell       2D   3642
     126    9547       0       0       1       0       0       000010500D   3643
     126       0      -1       4       1       0       0   Shell       2D   3644
     126    9551       0       0       1       0       0       000010000D   3645
     126       0      -1       4       1       0       0   Shell       3D   3646
     126    9555       0       0       1       0       0       000010500D   3647
     126       0      -1       4       1       0       0   Shell       3D   3648
     141    9559       0       0       1       0       0       000010000D   3649
     141       0      -1       1       0       0       0   Shell      12D   3650
     126    9560       0       0       1       0       0       000010000D   3651
     126       0      -1       4       1       0       0   Shell       1D   3652
     126    9564       0       0       1       0       0       000010500D   3653
     126       0      -1       4       1       0       0   Shell       1D   3654
     126    9568       0       0       1       0       0       000010000D   3655
     126       0      -1       4       1       0       0   Shell       2D   3656
     126    9572       0       0       1       0       0       000010500D   3657
     126       0      -1       4       1       0       0   Shell       2D   3658
     126    9576       0       0       1       0       0       000010000D   3659
     126       0      -1       4       1       0       0   Shell       3D   3660
     126    9580       0       0       1       0       0       000010500D   3661
     126       0      -1       4       1       0       0   Shell       3D   3662
     126    9584       0       0       1       0       0       000010000D   3663
     126       0      -1       4       1       0       0   Shell       4D   3664
     126    9588       0       0       1       0       0       000010500D   3665
     126       0      -1       4       1       0       0   Shell       4D   3666
     141    9592       0       0       1       0       0       000010000D   3667
     141       0      -1       2       0       0       0   Shell      13D   3668
     126    9594       0       0       1       0       0       000010000D   3669
     126       0      -1       4       1       0       0   Shell       1D   3670
     126    9598       0       0       1       0       0       000010500D   3671
     126       0      -1       4       1       0       0   Shell       1D   3672
     126    9602       0       0       1       0       0       000010000D   3673
     126       0      -1       4       1       0       0   Shell       2D   3674
     126    9606       0       0       1       0       0       000010500D   3675
     126       0      -1       4       1       0       0   Shell       2D   3676
     126    9610       0       0       1       0       0       000010000D   3677
     126       0      -1       4       1       0       0   Shell       3D   3678
     126    9614       0       0       1       0       0       000010500D   3679
     126       0      -1       4       1       0       0   Shell       3D   3680
     126    9618       0       0       1       0       0       000010000D   3681
     126       0      -1       4       1       0       0   Shell       4D   3682
     126    9622       0       0       1       0       0       000010500D   3683
     126       0      -1       4       1       0       0   Shell       4D   3684
     141    9626       0       0       1       0       0       000010000D   3685
     141       0      -1       2       0       0       0   Shell      14D   3686
     126    9628       0       0       1       0       0       000010000D   3687
     126       0      -1       4       1       0       0   Shell       1D   3688
     126    9632       0       0       1       0       0       000010500D   3689
     126       0      -1       4       1       0       0   Shell       1D   3690
     126    9636       0       0       1       0       0       000010000D   3691
     126       0      -1       4       1       0       0   Shell       2D   3692
     126    9640       0       0       1       0       0       000010500D   3693
     126       0      -1       4       1       0       0   Shell       2D   3694
     126    9644       0       0       1       0       0       000010000D   3695
     126       0      -1       4       1       0       0   Shell       3D   3696
     126    9648       0       0       1       0       0       000010500D   3697
     126       0      -1       4       1       0       0   Shell       3D   3698
     126    9652       0       0       1       0       0       000010000D   3699
     126       0      -1       4       1       0       0   Shell       4D   3700
     126    9656       0       0       1       0       0       000010500D   3701
     126       0      -1       4       1       0       0   Shell       4D   3702
     141    9660       0       0       1       0       0       000010000D   3703
     141       0      -1       2       0       0       0   Shell      15D   3704
     126    9662       0       0       1       0       0       000010000D   3705
     126       0      -1       4       1       0       0   Shell       1D   3706
     126    9666       0       0       1       0       0       000010500D   3707
     126       0      -1       4       1       0       0   Shell       1D   3708
     126    9670       0       0       1       0       0       000010000D   3709
     126       0      -1       4       1       0       0   Shell       2D   3710
     126    9674       0       0       1       0       0       000010500D   3711
     126       0      -1       4       1       0       0   Shell       2D   3712
     126    9678       0       0       1       0       0       000010000D   3713
     126       0      -1       4       1       0       0   Shell       3D   3714
     126    9682       0       0       1       0       0       000010500D   3715
     126       0      -1       4       1       0       0   Shell       3D   3716
     126    9686       0       0       1       0       0       000010000D   3717
     126       0      -1       4       1       0       0   Shell       4D   3718
     126    9690       0       0       1       0       0       000010500D   3719
     126       0      -1       4       1       0       0   Shell       4D   3720
     141    9694       0       0       1       0       0       000010000D   3721
     141       0      -1       2       0       0       0   Shell      16D   3722
     126    9696       0       0       1       0       0       000010000D   3723
     126       0      -1       4       1       0       0   Shell       1D   3724
     126    9700       0       0       1       0       0       000010500D   3725
     126       0      -1       4       1       0       0   Shell       1D   3726
     126    9704       0       0       1       0       0       000010000D   3727
     126       0      -1       4       1       0       0   Shell       2D   3728
     126    9708       0       0       1       0       0       000010500D   3729
     126       0      -1       4       1       0       0   Shell       2D   3730
     126    9712       0       0       1       0       0       000010000D   3731
     126       0      -1       4       1       0       0   Shell       3D   3732
     126    9716       0       0       1       0       0       000010500D   3733
     126       0      -1       4       1       0       0   Shell       3D   3734
     126    9720       0       0       1       0       0       000010000D   3735
     126       0      -1       4       1       0       0   Shell       4D   3736
     126    9724       0       0       1       0       0       000010500D   3737
     126       0      -1       4       1       0       0   Shell       4D   3738
     141    9728       0       0       1       0       0       000010000D   3739
     141       0      -1       2       0       0       0   Shell      17D   3740
     126    9730       0       0       1       0       0       000010000D   3741
     126       0      -1       4       1       0       0   Shell       1D   3742
     126    9734       0       0       1       0       0       000010500D   3743
     126       0      -1       4       1       0       0   Shell       1D   3744
     126    9738       0       0       1       0       0       000010000D   3745
     126       0      -1       4       1       0       0   Shell       2D   3746
     126    9742       0       0       1       0       0       000010500D   3747
     126       0      -1       4       1       0       0   Shell       2D   3748
     126    9746       0       0       1       0       0       000010000D   3749
     126       0      -1       4       1       0       0   Shell       3D   3750
     126    9750       0       0       1       0       0       000010500D   3751
     126       0      -1       4       1       0       0   Shell       3D   3752
     126    9754       0       0       1       0       0       000010000D   3753
     126       0      -1       4       1       0       0   Shell       4D   3754
     126    9758       0       0       1       0       0       000010500D   3755
     126       0      -1       4       1       0       0   Shell       4D   3756
     141    9762       0       0       1       0       0       000010000D   3757
     141       0      -1       2       0       0       0   Shell      18D   3758
     126    9764       0       0       1       0       0       000010000D   3759
     126       0      -1       4       1       0       0   Shell       1D   3760
     126    9768       0       0       1       0       0       000010500D   3761
     126       0      -1       4       1       0       0   Shell       1D   3762
     126    9772       0       0       1       0       0       000010000D   3763
     126       0      -1       4       1       0       0   Shell       2D   3764
     126    9776       0       0       1       0       0       000010500D   3765
     126       0      -1       4       1       0       0   Shell       2D   3766
     126    9780       0       0       1       0       0       000010000D   3767
     126       0      -1       4       1       0       0   Shell       3D   3768
     126    9784       0       0       1       0       0       000010500D   3769
     126       0      -1       4       1       0       0   Shell       3D   3770
     126    9788       0       0       1       0       0       000010000D   3771
     126       0      -1       4       1       0       0   Shell       4D   3772
     126    9792       0       0       1       0       0       000010500D   3773
     126       0      -1       4       1       0       0   Shell       4D   3774
     141    9796       0       0       1       0       0       000010000D   3775
     141       0      -1       2       0       0       0   Shell      19D   3776
     126    9798       0       0       1       0       0       000010000D   3777
     126       0      -1       4       1       0       0   Shell       1D   3778
     126    9802       0       0       1       0       0       000010500D   3779
     126       0      -1       4       1       0       0   Shell       1D   3780
     126    9806       0       0       1       0       0       000010000D   3781
     126       0      -1       4       1       0       0   Shell       2D   3782
     126    9810       0       0       1       0       0       000010500D   3783
     126       0      -1       4       1       0       0   Shell       2D   3784
     126    9814       0       0       1       0       0       000010000D   3785
     126       0      -1       4       1       0       0   Shell       3D   3786
     126    9818       0       0       1       0       0       000010500D   3787
     126       0      -1       4       1       0       0   Shell       3D   3788
     126    9822       0       0       1       0       0       000010000D   3789
     126       0      -1       4       1       0       0   Shell       4D   3790
     126    9826       0       0       1       0       0       000010500D   3791
     126       0      -1       4       1       0       0   Shell       4D   3792
     141    9830       0       0       1       0       0       000010000D   3793
     141       0      -1       2       0       0       0   Shell      20D   3794
     126    9832       0       0       1       0       0       000010000D   3795
     126       0      -1       4       1       0       0   Shell       1D   3796
     126    9836       0       0       1       0       0       000010500D   3797
     126       0      -1       4       1       0       0   Shell       1D   3798
     126    9840       0       0       1       0       0       000010000D   3799
     126       0      -1       4       1       0       0   Shell       2D   3800
     126    9844       0       0       1       0       0       000010500D   3801
     126       0      -1       4       1       0       0   Shell       2D   3802
     126    9848       0       0       1       0       0       000010000D   3803
     126       0      -1       4       1       0       0   Shell       3D   3804
     126    9852       0       0       1       0       0       000010500D   3805
     126       0      -1       4       1       0       0   Shell       3D   3806
     141    9856       0       0       1       0       0       000010000D   3807
     141       0      -1       1       0       0       0   Shell      21D   3808
     126    9857       0       0       1       0       0       000010000D   3809
     126       0      -1       4       1       0       0   Shell       1D   3810
     126    9861       0       0       1       0       0       000010500D   3811
     126       0      -1       4       1       0       0   Shell       1D   3812
     126    9865       0       0       1       0       0       000010000D   3813
     126       0      -1       4       1       0       0   Shell       2D   3814
     126    9869       0       0       1       0       0       000010500D   3815
     126       0      -1       4       1       0       0   Shell       2D   3816
     126    9873       0       0       1       0       0       000010000D   3817
     126       0      -1       4       1       0       0   Shell       3D   3818
     126    9877       0       0       1       0       0       000010500D   3819
     126       0      -1       4       1       0       0   Shell       3D   3820
     126    9881       0       0       1       0       0       000010000D   3821
     126       0      -1       4       1       0       0   Shell       4D   3822
     126    9885       0       0       1       0       0       000010500D   3823
     126       0      -1       4       1       0       0   Shell       4D   3824
     141    9889       0       0       1       0       0       000010000D   3825
     141       0      -1       2       0       0       0   Shell      22D   3826
     126    9891       0       0       1       0       0       000010000D   3827
     126       0      -1       4       1       0       0   Shell       1D   3828
     126    9895       0       0       1       0       0       000010500D   3829
     126       0      -1       4       1       0       0   Shell       1D   3830
     126    9899       0       0       1       0       0       000010000D   3831
     126       0      -1       4       1       0       0   Shell       2D   3832
     126    9903       0       0       1       0       0       000010500D   3833
     126       0      -1       4       1       0       0   Shell       2D   3834
     126    9907       0       0       1       0       0       000010000D   3835
     126       0      -1       4       1       0       0   Shell       3D   3836
     126    9911       0       0       1       0       0       000010500D   3837
     126       0      -1       4       1       0       0   Shell       3D   3838
     126    9915       0       0       1       0       0       000010000D   3839
     126       0      -1       4       1       0       0   Shell       4D   3840
     126    9919       0       0       1       0       0       000010500D   3841
     126       0      -1       4       1       0       0   Shell       4D   3842
     141    9923       0       0       1       0       0       000010000D   3843
     141       0      -1       2       0       0       0   Shell      23D   3844
     126    9925       0       0       1       0       0       000010000D   3845
     126       0      -1       4       1       0       0   Shell       1D   3846
     126    9929       0       0       1       0       0       000010500D   3847
     126       0      -1       4       1       0       0   Shell       1D   3848
     126    9933       0       0       1       0       0       000010000D   3849
     126       0      -1       4       1       0       0   Shell       2D   3850
     126    9937       0       0       1       0       0       000010500D   3851
     126       0      -1       4       1       0       0   Shell       2D   3852
     126    9941       0       0       1       0       0       000010000D   3853
     126       0      -1       4       1       0       0   Shell       3D   3854
     126    9945       0       0       1       0       0       000010500D   3855
     126       0      -1       4       1       0       0   Shell       3D   3856
     126    9949       0       0       1       0       0       000010000D   3857
     126       0      -1       4       1       0       0   Shell       4D   3858
     126    9953       0       0       1       0       0       000010500D   3859
     126       0      -1       4       1       0       0   Shell       4D   3860
     141    9957       0       0       1       0       0       000010000D   3861
     141       0      -1       2       0       0       0   Shell      24D   3862
     126    9959       0       0       1       0       0       000010000D   3863
     126       0      -1       4       1       0       0   Shell       1D   3864
     126    9963       0       0       1       0       0       000010500D   3865
     126       0      -1       4       1       0       0   Shell       1D   3866
     126    9967       0       0       1       0       0       000010000D   3867
     126       0      -1       4       1       0       0   Shell       2D   3868
     126    9971       0       0       1       0       0       000010500D   3869
     126       0      -1       4       1       0       0   Shell       2D   3870
     126    9975       0       0       1       0       0       000010000D   3871
     126       0      -1       4       1       0       0   Shell       3D   3872
     126    9979       0       0       1       0       0       000010500D   3873
     126       0      -1       4       1       0       0   Shell       3D   3874
     126    9983       0       0       1       0       0       000010000D   3875
     126       0      -1       4       1       0       0   Shell       4D   3876
     126    9987       0       0       1       0       0       000010500D   3877
     126       0      -1       4       1       0       0   Shell       4D   3878
     141    9991       0       0       1       0       0       000010000D   3879
     141       0      -1       2       0       0       0   Shell      25D   3880
     126    9993       0       0       1       0       0       000010000D   3881
     126       0      -1       4       1       0       0   Shell       1D   3882
     126    9997       0       0       1       0       0       000010500D   3883
     126       0      -1       4       1       0       0   Shell       1D   3884
     126   10001       0       0       1       0       0       000010000D   3885
     126       0      -1       4       1       0       0   Shell       2D   3886
     126   10005       0       0       1       0       0       000010500D   3887
     126       0      -1       4       1       0       0   Shell       2D   3888
     126   10009       0       0       1       0       0       000010000D   3889
     126       0      -1       4       1       0       0   Shell       3D   3890
     126   10013       0       0       1       0       0       000010500D   3891
     126       0      -1       4       1       0       0   Shell       3D   3892
     126   10017       0       0       1       0       0       000010000D   3893
     126       0      -1       4       1       0       0   Shell       4D   3894
     126   10021       0       0       1       0       0       000010500D   3895
     126       0      -1       4       1       0       0   Shell       4D   3896
     141   10025       0       0       1       0       0       000010000D   3897
     141       0      -1       2       0       0       0   Shell      26D   3898
     143   10027       0       0       1       0       0       000000000D   3899
     143       0      -1       3       0       0       0   Shell     347D   3900
     128   10030       0       0       1       0       0       000010000D   3901
     128       0      -1      27       0       0       0   Shell       0D   3902
     126   10057       0       0       1       0       0       000010000D   3903
     126       0      -1       4       1       0       0   Shell       1D   3904
     126   10061       0       0       1       0       0       000010500D   3905
     126       0      -1       3       1       0       0   Shell       1D   3906
     126   10064       0       0       1       0       0       000010000D   3907
     126       0      -1       7       2       0       0   Shell       2D   3908
     126   10071       0       0       1       0       0       000010500D   3909
     126       0      -1       5       1       0       0   Shell       2D   3910
     126   10076       0       0       1       0       0       000010000D   3911
     126       0      -1       7       2       0       0   Shell       3D   3912
     126   10083       0       0       1       0       0       000010500D   3913
     126       0      -1       5       1       0       0   Shell       3D   3914
     126   10088       0       0       1       0       0       000010000D   3915
     126       0      -1       7       2       0       0   Shell       4D   3916
     126   10095       0       0       1       0       0       000010500D   3917
     126       0      -1       5       1       0       0   Shell       4D   3918
     126   10100       0       0       1       0       0       000010000D   3919
     126       0      -1       7       2       0       0   Shell       5D   3920
     126   10107       0       0       1       0       0       000010500D   3921
     126       0      -1       5       1       0       0   Shell       5D   3922
     126   10112       0       0       1       0       0       000010000D   3923
     126       0      -1       7       2       0       0   Shell       6D   3924
     126   10119       0       0       1       0       0       000010500D   3925
     126       0      -1       5       1       0       0   Shell       6D   3926
     126   10124       0       0       1       0       0       000010000D   3927
     126       0      -1       7       2       0       0   Shell       7D   3928
     126   10131       0       0       1       0       0       000010500D   3929
     126       0      -1       5       1       0       0   Shell       7D   3930
     126   10136       0       0       1       0       0       000010000D   3931
     126       0      -1       7       2       0       0   Shell       8D   3932
     126   10143       0       0       1       0       0       000010500D   3933
     126       0      -1       5       1       0       0   Shell       8D   3934
     126   10148       0       0       1       0       0       000010000D   3935
     126       0      -1       7       2       0       0   Shell       9D   3936
     126   10155       0       0       1       0       0       000010500D   3937
     126       0      -1       5       1       0       0   Shell       9D   3938
     126   10160       0       0       1       0       0       000010000D   3939
     126       0      -1       7       2       0       0   Shell      10D   3940
     126   10167       0       0       1       0       0       000010500D   3941
     126       0      -1       5       1       0       0   Shell      10D   3942
     126   10172       0       0       1       0       0       000010000D   3943
     126       0      -1      10       2       0       0   Shell      11D   3944
     126   10182       0       0       1       0       0       000010500D   3945
     126       0      -1       3       1       0       0   Shell      11D   3946
     126   10185       0       0       1       0       0       000010000D   3947
     126       0      -1       4       1       0       0   Shell      12D   3948
     126   10189       0       0       1       0       0       000010500D   3949
     126       0      -1       3       1       0       0   Shell      12D   3950
     126   10192       0       0       1       0       0       000010000D   3951
     126       0      -1      16       2       0       0   Shell      13D   3952
     126   10208       0       0       1       0       0       000010500D   3953
     126       0      -1       4       1       0       0   Shell      13D   3954
     141   10212       0       0       1       0       0       000010000D   3955
     141       0      -1       4       0       0       0   Shell       1D   3956
     143   10216       0       0       1       0       0       000000000D   3957
     143       0      -1       1       0       0       0   Shell     348D   3958
     128   10217       0       0       1       0       0       000010000D   3959
     128       0      -1      27       0       0       0   Shell       0D   3960
     126   10244       0       0       1       0       0       000010000D   3961
     126       0      -1       4       1       0       0   Shell       1D   3962
     126   10248       0       0       1       0       0       000010500D   3963
     126       0      -1       3       1       0       0   Shell       1D   3964
     126   10251       0       0       1       0       0       000010000D   3965
     126       0      -1       7       2       0       0   Shell       2D   3966
     126   10258       0       0       1       0       0       000010500D   3967
     126       0      -1       5       1       0       0   Shell       2D   3968
     126   10263       0       0       1       0       0       000010000D   3969
     126       0      -1       7       2       0       0   Shell       3D   3970
     126   10270       0       0       1       0       0       000010500D   3971
     126       0      -1       5       1       0       0   Shell       3D   3972
     126   10275       0       0       1       0       0       000010000D   3973
     126       0      -1       7       2       0       0   Shell       4D   3974
     126   10282       0       0       1       0       0       000010500D   3975
     126       0      -1       5       1       0       0   Shell       4D   3976
     126   10287       0       0       1       0       0       000010000D   3977
     126       0      -1       7       2       0       0   Shell       5D   3978
     126   10294       0       0       1       0       0       000010500D   3979
     126       0      -1       5       1       0       0   Shell       5D   3980
     126   10299       0       0       1       0       0       000010000D   3981
     126       0      -1       7       2       0       0   Shell       6D   3982
     126   10306       0       0       1       0       0       000010500D   3983
     126       0      -1       5       1       0       0   Shell       6D   3984
     126   10311       0       0       1       0       0       000010000D   3985
     126       0      -1       7       2       0       0   Shell       7D   3986
     126   10318       0       0       1       0       0       000010500D   3987
     126       0      -1       5       1       0       0   Shell       7D   3988
     126   10323       0       0       1       0       0       000010000D   3989
     126       0      -1       7       2       0       0   Shell       8D   3990
     126   10330       0       0       1       0       0       000010500D   3991
     126       0      -1       5       1       0       0   Shell       8D   3992
     126   10335       0       0       1       0       0       000010000D   3993
     126       0      -1       7       2       0       0   Shell       9D   3994
     126   10342       0       0       1       0       0       000010500D   3995
     126       0      -1       5       1       0       0   Shell       9D   3996
     126   10347       0       0       1       0       0       000010000D   3997
     126       0      -1       7       2       0       0   Shell      10D   3998
     126   10354       0       0       1       0       0       000010500D   3999
     126       0      -1       5       1       0       0   Shell      10D   4000
     126   10359       0       0       1       0       0       000010000D   4001
     126       0      -1      10       2       0       0   Shell      11D   4002
     126   10369       0       0       1       0       0       000010500D   4003
     126       0      -1       3       1       0       0   Shell      11D   4004
     126   10372       0       0       1       0       0       000010000D   4005
     126       0      -1       4       1       0       0   Shell      12D   4006
     126   10376       0       0       1       0       0       000010500D   4007
     126       0      -1       3       1       0       0   Shell      12D   4008
     126   10379       0       0       1       0       0       000010000D   4009
     126       0      -1      16       2       0       0   Shell      13D   4010
     126   10395       0       0       1       0       0       000010500D   4011
     126       0      -1       4       1       0       0   Shell      13D   4012
     141   10399       0       0       1       0       0       000010000D   4013
     141       0      -1       4       0       0       0   Shell       1D   4014
     143   10403       0       0       1       0       0       000000000D   4015
     143       0      -1       1       0       0       0   Shell     349D   4016
314,0.0,0.0,0.0,20HRGB(   0,   0,   0 );                         0000001P      1
314,0.0,100.0,100.0,20HRGB(   0, 255, 255 );                     0000003P      2
314,100.0,62.35294,49.80392,20HRGB( 255, 159, 127 );             0000005P      3
314,100.0,0.0,100.0,20HRGB( 255,   0, 255 );                     0000007P      4
314,100.0,74.90196,0.0,20HRGB( 255, 191,   0 );                  0000009P      5
314,100.0,49.80392,0.0,20HRGB( 255, 127,   0 );                  0000011P      6
314,0.0,100.0,0.0,20HRGB(   0, 255,   0 );                       0000013P      7
314,60.0,80.0,0.0,20HRGB( 153, 204,   0 );                       0000015P      8
314,0.0,0.0,100.0,20HRGB(   0,   0, 255 );                       0000017P      9
314,100.0,100.0,49.80392,20HRGB( 255, 255, 127 );                0000019P     10
314,100.0,0.0,0.0,20HRGB( 255,   0,   0 );                       0000021P     11
406,2,1,7HDefault;                                               0000023P     12
406,2,2,1H0;                                                     0000025P     13
406,2,3,9HTop layer;                                             0000027P     14
406,2,4,9HSpray_Top;                                             0000029P     15
406,2,5,16HFloating array_1;                                     0000031P     16
406,2,6,16HFloating channel;                                     0000033P     17
406,2,7,13HFloating_rail;                                        0000035P     18
406,2,8,11HMid layer_1;                                          0000037P     19
406,2,9,6HMid_AZ;                                                0000039P     20
406,2,10,6HTop_AZ;                                               0000041P     21
406,2,11,12HSpray_Bottom;                                        0000043P     22
406,2,12,9HDefpoints;                                            0000045P     23
406,2,13,12HSide channel;                                        0000047P     24
406,2,14,7HFluidic;                                              0000049P     25
128,1,1,1,1,0,0,1,0,0,0.0D0,0.0D0,36444.37764325994D0,           0000051P     26
36444.37764325994D0,-20000.0D0,-20000.0D0,0.0D0,0.0D0,1.0D0,     0000051P     27
1.0D0,1.0D0,1.0D0,188005.6223567401D0,467616.139435377D0,        0000051P     28
-3500.0D0,224450.0D0,467616.139435377D0,-3500.0D0,               0000051P     29
188005.6223567401D0,447616.139435377D0,-3500.0D0,224450.0D0,     0000051P     30
447616.139435377D0,-3500.0D0,0.0D0,36444.37764325994D0,          0000051P     31
-20000.0D0,0.0D0;                                                0000051P     32
128,1,1,1,1,0,0,1,0,0,-4.0D0,-4.0D0,-3.0D0,-3.0D0,0.0D0,0.0D0,   0000053P     33
7000.0D0,7000.0D0,1.0D0,1.0D0,1.0D0,1.0D0,188005.6223567401D0,   0000053P     34
447616.139435377D0,-3500.0D0,224450.0D0,447616.139435377D0,      0000053P     35
-3500.0D0,188005.6223567401D0,447616.139435377D0,3500.0D0,       0000053P     36
224450.0D0,447616.139435377D0,3500.0D0,-4.0D0,-3.0D0,0.0D0,      0000053P     37
7000.0D0;                                                        0000053P     38
128,1,1,1,1,0,0,1,0,0,-20000.0D0,-20000.0D0,0.0D0,0.0D0,0.0D0,   0000055P     39
0.0D0,36444.37764325994D0,36444.37764325994D0,1.0D0,1.0D0,1.0D0, 0000055P     40
1.0D0,188005.6223567401D0,467616.139435377D0,3500.0D0,           0000055P     41
188005.6223567401D0,447616.139435377D0,3500.0D0,224450.0D0,      0000055P     42
467616.139435377D0,3500.0D0,224450.0D0,447616.139435377D0,       0000055P     43
3500.0D0,-20000.0D0,0.0D0,0.0D0,36444.37764325994D0;             0000055P     44
126,1,1,1,0,1,0,-4.0D0,-4.0D0,-3.0D0,-3.0D0,1.0D0,1.0D0,         0000057P     45
188005.6223567401D0,447616.139435377D0,3500.0D0,224450.0D0,      0000057P     46
447616.139435377D0,3500.0D0,-4.0D0,-3.0D0,0.0D0,0.0D0,1.0D0;     0000057P     47
126,1,1,1,0,1,0,-4.0D0,-4.0D0,-3.0D0,-3.0D0,1.0D0,1.0D0,0.0D0,   0000059P     48
0.0D0,0.0D0,0.0D0,36444.37764325994D0,0.0D0,-4.0D0,-3.0D0,0.0D0, 0000059P     49
0.0D0,1.0D0;                                                     0000059P     50
126,1,1,1,0,1,0,-3.0D0,-3.0D0,-2.0D0,-2.0D0,1.0D0,1.0D0,         0000061P     51
224450.0D0,447616.139435377D0,3500.0D0,224450.0D0,               0000061P     52
467616.139435377D0,3500.0D0,-3.0D0,-2.0D0,0.0D0,0.0D0,1.0D0;     0000061P     53
126,1,1,1,0,1,0,-3.0D0,-3.0D0,-2.0D0,-2.0D0,1.0D0,1.0D0,0.0D0,   0000063P     54
36444.37764325994D0,0.0D0,-20000.0D0,36444.37764325994D0,0.0D0,  0000063P     55
-3.0D0,-2.0D0,0.0D0,0.0D0,1.0D0;                                 0000063P     56
126,1,1,1,0,1,0,-2.0D0,-2.0D0,-1.0D0,-1.0D0,1.0D0,1.0D0,         0000065P     57
224450.0D0,467616.139435377D0,3500.0D0,188005.6223567401D0,      0000065P     58
467616.139435377D0,3500.0D0,-2.0D0,-1.0D0,0.0D0,0.0D0,1.0D0;     0000065P     59
126,1,1,1,0,1,0,-2.0D0,-2.0D0,-1.0D0,-1.0D0,1.0D0,1.0D0,         0000067P     60
-20000.0D0,36444.37764325994D0,0.0D0,-20000.0D0,0.0D0,0.0D0,     0000067P     61
-2.0D0,-1.0D0,0.0D0,0.0D0,1.0D0;                                 0000067P     62
126,1,1,1,0,1,0,-1.0D0,-1.0D0,-0.0D0,-0.0D0,1.0D0,1.0D0,         0000069P     63
188005.6223567401D0,467616.139435377D0,3500.0D0,                 0000069P     64
188005.6223567401D0,447616.139435377D0,3500.0D0,-1.0D0,-0.0D0,   0000069P     65
0.0D0,0.0D0,1.0D0;                                               0000069P     66
126,1,1,1,0,1,0,-1.0D0,-1.0D0,-0.0D0,-0.0D0,1.0D0,1.0D0,         0000071P     67
-20000.0D0,0.0D0,0.0D0,0.0D0,0.0D0,0.0D0,-1.0D0,-0.0D0,0.0D0,    0000071P     68
0.0D0,1.0D0;                                                     0000071P     69
141,1,3,55,4,57,1,1,59,61,1,1,63,65,1,1,67,69,1,1,71;            0000073P     70
126,8,2,1,1,0,0,-2356.194488088912D0,-2356.194488088912D0,       0000075P     71
-2356.194488088912D0,-1767.145866066684D0,-1767.145866066684D0,  0000075P     72
-1178.097244044456D0,-1178.097244044456D0,-589.048622022228D0,   0000075P     73
-589.048622022228D0,0.0D0,0.0D0,0.0D0,1.0D0,                     0000075P     74
0.7071067811865476D0,1.0D0,0.7071067811865476D0,1.0D0,           0000075P     75
0.7071067811865476D0,1.0D0,0.7071067811865476D0,1.0D0,           0000075P     76
192384.2330491939D0,457983.5624938459D0,3500.0D0,                0000075P     77
192751.656510631D0,458058.5624920758D0,3500.000000000001D0,      0000075P     78
192826.656508861D0,457691.1390306388D0,3500.0D0,                 0000075P     79
192901.656507091D0,457323.7155692016D0,3500.000000000001D0,      0000075P     80
192534.2330456539D0,457248.7155709717D0,3500.0D0,                0000075P     81
192166.8095842168D0,457173.7155727417D0,3500.000000000001D0,     0000075P     82
192091.8095859868D0,457541.1390341789D0,3500.0D0,                0000075P     83
192016.8095877568D0,457908.562495616D0,3500.000000000001D0,      0000075P     84
192384.2330491939D0,457983.5624938459D0,3500.0D0,                0000075P     85
-2356.194488088912D0,0.0D0,-0.0D0,-0.0D0,-1.0D0;                 0000075P     86
126,8,2,1,1,0,0,-2356.194488088912D0,-2356.194488088912D0,       0000077P     87
-2356.194488088912D0,-1767.145866066684D0,-1767.145866066684D0,  0000077P     88
-1178.097244044456D0,-1178.097244044456D0,-589.048622022228D0,   0000077P     89
-589.048622022228D0,0.0D0,0.0D0,0.0D0,1.0D0,                     0000077P     90
0.7071067811865476D0,1.0D0,0.7071067811865476D0,1.0D0,           0000077P     91
0.7071067811865476D0,1.0D0,0.7071067811865476D0,1.0D0,           0000077P     92
-10367.42305846896D0,4378.610692453862D0,0.0D0,                  0000077P     93
-10442.42305669882D0,4746.034153890959D0,0.0D0,                  0000077P     94
-10074.99959526182D0,4821.034152120934D0,0.0D0,                  0000077P     95
-9707.576133824558D0,4896.034150350901D0,0.0D0,                  0000077P     96
-9632.576135594747D0,4528.610688913788D0,0.0D0,                  0000077P     97
-9557.576137364697D0,4161.187227476719D0,0.0D0,                  0000077P     98
-9924.999598801893D0,4086.187229246716D0,0.0D0,                  0000077P     99
-10292.42306023896D0,4011.187231016777D0,0.0D0,                  0000077P    100
-10367.42305846896D0,4378.610692453862D0,0.0D0,                  0000077P    101
-2356.194488088912D0,0.0D0,-0.0D0,-0.0D0,-1.0D0;                 0000077P    102
141,1,3,55,1,75,1,1,77;                                          0000079P    103
126,8,2,1,1,0,0,-2356.194488088912D0,-2356.194488088912D0,       0000081P    104
-2356.194488088912D0,-1767.145866066684D0,-1767.145866066684D0,  0000081P    105
-1178.097244044456D0,-1178.097244044456D0,-589.048622022228D0,   0000081P    106
-589.048622022228D0,0.0D0,0.0D0,0.0D0,1.0D0,                     0000081P    107
0.7071067811865476D0,1.0D0,0.7071067811865476D0,1.0D0,           0000081P    108
0.7071067811865476D0,1.0D0,0.7071067811865476D0,1.0D0,           0000081P    109
199492.5862010654D0,457973.221990715D0,3500.0D0,                 0000081P    110
199860.0096625025D0,458048.2219889449D0,3500.000000000001D0,     0000081P    111
199935.0096607325D0,457680.7985275079D0,3500.0D0,                0000081P    112
200010.0096589624D0,457313.3750660707D0,3500.000000000001D0,     0000081P    113
199642.5861975253D0,457238.3750678408D0,3500.0D0,                0000081P    114
199275.1627360882D0,457163.3750696108D0,3500.000000000001D0,     0000081P    115
199200.1627378583D0,457530.7985310479D0,3500.0D0,                0000081P    116
199125.1627396283D0,457898.2219924851D0,3500.000000000001D0,     0000081P    117
199492.5862010654D0,457973.221990715D0,3500.0D0,                 0000081P    118
-2356.194488088912D0,0.0D0,-0.0D0,-0.0D0,-1.0D0;                 0000081P    119
126,8,2,1,1,0,0,-2356.194488088912D0,-2356.194488088912D0,       0000083P    120
-2356.194488088912D0,-1767.145866066684D0,-1767.145866066684D0,  0000083P    121
-1178.097244044456D0,-1178.097244044456D0,-589.048622022228D0,   0000083P    122
-589.048622022228D0,0.0D0,0.0D0,0.0D0,1.0D0,                     0000083P    123
0.7071067811865476D0,1.0D0,0.7071067811865476D0,1.0D0,           0000083P    124
0.7071067811865476D0,1.0D0,0.7071067811865476D0,1.0D0,           0000083P    125
-10357.08255533804D0,11486.96384432534D0,0.0D0,                  0000083P    126
-10432.08255356794D0,11854.38730576243D0,0.0D0,                  0000083P    127
-10064.6590921309D0,11929.38730399241D0,0.0D0,                   0000083P    128
-9697.235630693673D0,12004.38730222238D0,0.0D0,                  0000083P    129
-9622.235632463824D0,11636.96384078526D0,0.0D0,                  0000083P    130
-9547.235634233814D0,11269.5403793482D0,0.0D0,                   0000083P    131
-9914.65909567097D0,11194.54038111819D0,0.0D0,                   0000083P    132
-10282.08255710808D0,11119.54038288825D0,0.0D0,                  0000083P    133
-10357.08255533804D0,11486.96384432534D0,0.0D0,                  0000083P    134
-2356.194488088912D0,0.0D0,-0.0D0,-0.0D0,-1.0D0;                 0000083P    135
141,1,3,55,1,81,1,1,83;                                          0000085P    136
143,1,55,3,73,79,85;                                             0000087P    137
128,1,1,1,1,0,0,1,0,0,-3.0D0,-3.0D0,-2.0D0,-2.0D0,0.0D0,0.0D0,   0000089P    138
7000.0D0,7000.0D0,1.0D0,1.0D0,1.0D0,1.0D0,224450.0D0,            0000089P    139
447616.139435377D0,-3500.0D0,224450.0D0,467616.139435377D0,      0000089P    140
-3500.0D0,224450.0D0,447616.139435377D0,3500.0D0,224450.0D0,     0000089P    141
467616.139435377D0,3500.0D0,-3.0D0,-2.0D0,0.0D0,7000.0D0;        0000089P    142
126,1,1,1,0,1,0,0.0D0,0.0D0,7000.0D0,7000.0D0,1.0D0,1.0D0,       0000091P    143
224450.0D0,467616.139435377D0,-3500.0D0,224450.0D0,              0000091P    144
467616.139435377D0,3500.0D0,0.0D0,7000.0D0,1.0D0,0.0D0,0.0D0;    0000091P    145
126,1,1,1,0,1,0,0.0D0,0.0D0,7000.0D0,7000.0D0,1.0D0,1.0D0,       0000093P    146
-2.0D0,0.0D0,0.0D0,-2.0D0,7000.0D0,0.0D0,0.0D0,7000.0D0,0.0D0,   0000093P    147
0.0D0,1.0D0;                                                     0000093P    148
126,1,1,1,0,1,0,2.0D0,2.0D0,3.0D0,3.0D0,1.0D0,1.0D0,224450.0D0,  0000095P    149
467616.139435377D0,3500.0D0,224450.0D0,447616.139435377D0,       0000095P    150
3500.0D0,2.0D0,3.0D0,0.0D0,0.0D0,1.0D0;                          0000095P    151
126,1,1,1,0,1,0,-2.0D0,-2.0D0,-1.0D0,-1.0D0,1.0D0,1.0D0,-2.0D0,  0000097P    152
7000.0D0,0.0D0,-3.0D0,7000.0D0,0.0D0,-2.0D0,-1.0D0,0.0D0,0.0D0,  0000097P    153
1.0D0;                                                           0000097P    154
126,1,1,1,0,1,0,-7000.0D0,-7000.0D0,-0.0D0,-0.0D0,1.0D0,1.0D0,   0000099P    155
224450.0D0,447616.139435377D0,3500.0D0,224450.0D0,               0000099P    156
447616.139435377D0,-3500.0D0,-7000.0D0,-0.0D0,1.0D0,0.0D0,0.0D0; 0000099P    157
126,1,1,1,0,1,0,-7000.0D0,-7000.0D0,-0.0D0,-0.0D0,1.0D0,1.0D0,   0000101P    158
-3.0D0,7000.0D0,0.0D0,-3.0D0,0.0D0,0.0D0,-7000.0D0,-0.0D0,0.0D0, 0000101P    159
0.0D0,1.0D0;                                                     0000101P    160
126,1,1,1,0,1,0,-3.0D0,-3.0D0,-2.0D0,-2.0D0,1.0D0,1.0D0,         0000103P    161
224450.0D0,447616.139435377D0,-3500.0D0,224450.0D0,              0000103P    162
467616.139435377D0,-3500.0D0,-3.0D0,-2.0D0,0.0D0,0.0D0,1.0D0;    0000103P    163
126,1,1,1,0,1,0,-3.0D0,-3.0D0,-2.0D0,-2.0D0,1.0D0,1.0D0,-3.0D0,  0000105P    164
0.0D0,0.0D0,-2.0D0,0.0D0,0.0D0,-3.0D0,-2.0D0,0.0D0,0.0D0,1.0D0;  0000105P    165
141,1,3,89,4,91,1,1,93,95,1,1,97,99,1,1,101,103,1,1,105;         0000107P    166
126,1,1,1,0,1,0,-370.0D0,-370.0D0,-0.0D0,-0.0D0,1.0D0,1.0D0,     0000109P    167
224450.0D0,457422.5849638157D0,185.0D0,224450.0D0,               0000109P    168
457422.5849638157D0,-185.0D0,-370.0D0,-0.0D0,1.0D0,0.0D0,0.0D0;  0000109P    169
126,1,1,1,0,1,0,-370.0D0,-370.0D0,-0.0D0,-0.0D0,1.0D0,1.0D0,     0000111P    170
-2.509677723578064D0,3685.000000000001D0,0.0D0,                  0000111P    171
-2.509677723578064D0,3315.000000000001D0,0.0D0,-370.0D0,-0.0D0,  0000111P    172
0.0D0,0.0D0,1.0D0;                                               0000111P    173
126,1,1,1,0,1,0,0.0D0,0.0D0,320.0000000003493D0,                 0000113P    174
320.0000000003493D0,1.0D0,1.0D0,224450.0D0,457422.5849638157D0,  0000113P    175
-185.0D0,224450.0D0,457102.5849638157D0,-185.0D0,0.0D0,          0000113P    176
320.0000000003493D0,0.0D0,0.0D0,1.0D0;                           0000113P    177
126,1,1,1,0,1,0,0.0D0,0.0D0,320.0000000003493D0,                 0000115P    178
320.0000000003493D0,1.0D0,1.0D0,-2.509677723578064D0,            0000115P    179
3315.000000000001D0,0.0D0,-2.525677723578065D0,                  0000115P    180
3315.000000000001D0,0.0D0,0.0D0,320.0000000003493D0,0.0D0,0.0D0, 0000115P    181
1.0D0;                                                           0000115P    182
126,1,1,1,0,1,0,0.0D0,0.0D0,370.0D0,370.0D0,1.0D0,1.0D0,         0000117P    183
224450.0D0,457102.5849638157D0,-185.0D0,224450.0D0,              0000117P    184
457102.5849638157D0,185.0D0,0.0D0,370.0D0,1.0D0,0.0D0,0.0D0;     0000117P    185
126,1,1,1,0,1,0,0.0D0,0.0D0,370.0D0,370.0D0,1.0D0,1.0D0,         0000119P    186
-2.525677723578065D0,3315.000000000001D0,0.0D0,                  0000119P    187
-2.525677723578067D0,3685.000000000001D0,0.0D0,0.0D0,370.0D0,    0000119P    188
0.0D0,0.0D0,1.0D0;                                               0000119P    189
126,1,1,1,0,1,0,-320.0000000003493D0,-320.0000000003493D0,       0000121P    190
-0.0D0,-0.0D0,1.0D0,1.0D0,224450.0D0,457102.5849638157D0,        0000121P    191
185.0D0,224450.0D0,457422.5849638157D0,185.0D0,                  0000121P    192
-320.0000000003493D0,-0.0D0,0.0D0,0.0D0,1.0D0;                   0000121P    193
126,1,1,1,0,1,0,-320.0000000003493D0,-320.0000000003493D0,       0000123P    194
-0.0D0,-0.0D0,1.0D0,1.0D0,-2.525677723578067D0,                  0000123P    195
3685.000000000001D0,0.0D0,-2.509677723578064D0,                  0000123P    196
3685.000000000001D0,0.0D0,-320.0000000003493D0,-0.0D0,0.0D0,     0000123P    197
0.0D0,1.0D0;                                                     0000123P    198
141,1,3,89,4,109,1,1,111,113,1,1,115,117,1,1,119,121,1,1,123;    0000125P    199
143,1,89,2,107,125;                                              0000127P    200
128,1,1,1,1,0,0,1,0,0,-2.0D0,-2.0D0,-1.0D0,-1.0D0,0.0D0,0.0D0,   0000129P    201
7000.0D0,7000.0D0,1.0D0,1.0D0,1.0D0,1.0D0,224450.0D0,            0000129P    202
467616.139435377D0,-3500.0D0,188005.6223567401D0,                0000129P    203
467616.139435377D0,-3500.0D0,224450.0D0,467616.139435377D0,      0000129P    204
3500.0D0,188005.6223567401D0,467616.139435377D0,3500.0D0,-2.0D0, 0000129P    205
-1.0D0,0.0D0,7000.0D0;                                           0000129P    206
128,1,1,1,1,0,0,1,0,0,-1.0D0,-1.0D0,-0.0D0,-0.0D0,0.0D0,0.0D0,   0000131P    207
7000.0D0,7000.0D0,1.0D0,1.0D0,1.0D0,1.0D0,188005.6223567401D0,   0000131P    208
467616.139435377D0,-3500.0D0,188005.6223567401D0,                0000131P    209
447616.139435377D0,-3500.0D0,188005.6223567401D0,                0000131P    210
467616.139435377D0,3500.0D0,188005.6223567401D0,                 0000131P    211
447616.139435377D0,3500.0D0,-1.0D0,-0.0D0,0.0D0,7000.0D0;        0000131P    212
128,1,1,1,1,0,0,1,0,0,0.0D0,0.0D0,320.0000000003493D0,           0000133P    213
320.0000000003493D0,0.0D0,0.0D0,4075.47230300121D0,              0000133P    214
4075.47230300121D0,1.0D0,1.0D0,1.0D0,1.0D0,220374.5276969988D0,  0000133P    215
457422.584963816D0,-185.0D0,220374.5276969988D0,                 0000133P    216
457102.5849638157D0,-185.0D0,224450.0D0,457422.584963816D0,      0000133P    217
-185.0D0,224450.0D0,457102.5849638157D0,-185.0D0,0.0D0,          0000133P    218
320.0000000003493D0,0.0D0,4075.47230300121D0;                    0000133P    219
128,1,1,1,1,0,0,1,0,0,0.0D0,0.0D0,370.0D0,370.0D0,-4.0D0,-4.0D0, 0000135P    220
-3.0D0,-3.0D0,1.0D0,1.0D0,1.0D0,1.0D0,220374.5276969988D0,       0000135P    221
457422.584963816D0,-185.0D0,220374.5276969988D0,                 0000135P    222
457422.584963816D0,185.0D0,220374.5276969988D0,                  0000135P    223
457102.584963816D0,-185.0D0,220374.5276969988D0,                 0000135P    224
457102.584963816D0,185.0D0,0.0D0,370.0D0,-4.0D0,-3.0D0;          0000135P    225
126,1,1,1,0,1,0,3.0D0,3.0D0,4.0D0,4.0D0,1.0D0,1.0D0,             0000137P    226
220374.5276969988D0,457102.584963816D0,-185.0D0,                 0000137P    227
220374.5276969988D0,457422.584963816D0,-185.0D0,3.0D0,4.0D0,     0000137P    228
0.0D0,0.0D0,1.0D0;                                               0000137P    229
126,1,1,1,0,1,0,3.0D0,3.0D0,4.0D0,4.0D0,1.0D0,1.0D0,0.0D0,       0000139P    230
-3.0D0,0.0D0,0.0D0,-4.0D0,0.0D0,3.0D0,4.0D0,0.0D0,0.0D0,1.0D0;   0000139P    231
126,1,1,1,0,1,0,0.0D0,0.0D0,370.0D0,370.0D0,1.0D0,1.0D0,         0000141P    232
220374.5276969988D0,457422.584963816D0,-185.0D0,                 0000141P    233
220374.5276969988D0,457422.584963816D0,185.0D0,0.0D0,370.0D0,    0000141P    234
1.0D0,0.0D0,0.0D0;                                               0000141P    235
126,1,1,1,0,1,0,-370.0D0,-370.0D0,-0.0D0,-0.0D0,1.0D0,1.0D0,     0000143P    236
0.0D0,-4.0D0,0.0D0,370.0D0,-4.0D0,0.0D0,-370.0D0,-0.0D0,0.0D0,   0000143P    237
0.0D0,1.0D0;                                                     0000143P    238
126,1,1,1,0,1,0,-4.0D0,-4.0D0,-3.0D0,-3.0D0,1.0D0,1.0D0,         0000145P    239
220374.5276969988D0,457422.584963816D0,185.0D0,                  0000145P    240
220374.5276969988D0,457102.584963816D0,185.0D0,-4.0D0,-3.0D0,    0000145P    241
0.0D0,0.0D0,1.0D0;                                               0000145P    242
126,1,1,1,0,1,0,-0.0D0,-0.0D0,1.0D0,1.0D0,1.0D0,1.0D0,370.0D0,   0000147P    243
-4.0D0,0.0D0,370.0D0,-3.0D0,0.0D0,-0.0D0,1.0D0,0.0D0,0.0D0,      0000147P    244
1.0D0;                                                           0000147P    245
126,1,1,1,0,1,0,-370.0D0,-370.0D0,-0.0D0,-0.0D0,1.0D0,1.0D0,     0000149P    246
220374.5276969988D0,457102.584963816D0,185.0D0,                  0000149P    247
220374.5276969988D0,457102.584963816D0,-185.0D0,-370.0D0,-0.0D0, 0000149P    248
1.0D0,0.0D0,0.0D0;                                               0000149P    249
126,1,1,1,0,1,0,-370.0D0,-370.0D0,-0.0D0,-0.0D0,1.0D0,1.0D0,     0000151P    250
370.0D0,-3.0D0,0.0D0,0.0D0,-3.0D0,0.0D0,-370.0D0,-0.0D0,0.0D0,   0000151P    251
0.0D0,1.0D0;                                                     0000151P    252
141,1,3,135,4,137,1,1,139,141,1,1,143,145,1,1,147,149,1,1,151;   0000153P    253
126,1,1,1,0,1,0,0.0D0,0.0D0,300.0D0,300.0D0,1.0D0,1.0D0,         0000155P    254
220374.5276969988D0,457152.2453450881D0,-150.0D0,                0000155P    255
220374.5276969988D0,457152.2453450881D0,150.0D0,0.0D0,300.0D0,   0000155P    256
1.0D0,0.0D0,0.0D0;                                               0000155P    257
126,1,1,1,0,1,0,0.0D0,0.0D0,300.0D0,300.0D0,1.0D0,1.0D0,35.0D0,  0000157P    258
-3.155188691475087D0,0.0D0,335.0D0,-3.155188691475087D0,0.0D0,   0000157P    259
0.0D0,300.0D0,0.0D0,0.0D0,1.0D0;                                 0000157P    260
126,1,1,1,0,1,0,-474.2642652767246D0,-474.2642652767246D0,       0000159P    261
-274.2642652767248D0,-274.2642652767248D0,1.0D0,1.0D0,           0000159P    262
220374.5276969988D0,457152.2453450881D0,150.0D0,                 0000159P    263
220374.5276969988D0,457352.2453450881D0,150.0D0,                 0000159P    264
-474.2642652767246D0,-274.2642652767248D0,0.0D0,0.0D0,1.0D0;     0000159P    265
126,1,1,1,0,1,0,-474.2642652767245D0,-474.2642652767245D0,       0000161P    266
-274.2642652767249D0,-274.2642652767249D0,1.0D0,1.0D0,335.0D0,   0000161P    267
-3.155188691475087D0,0.0D0,335.0D0,-3.780188691475057D0,0.0D0,   0000161P    268
-474.2642652767245D0,-274.2642652767249D0,0.0D0,0.0D0,1.0D0;     0000161P    269
126,1,1,1,0,1,0,-300.0D0,-300.0D0,-0.0D0,-0.0D0,1.0D0,1.0D0,     0000163P    270
220374.5276969988D0,457352.2453450881D0,150.0D0,                 0000163P    271
220374.5276969988D0,457352.2453450881D0,-150.0D0,-300.0D0,       0000163P    272
-0.0D0,1.0D0,0.0D0,0.0D0;                                        0000163P    273
126,1,1,1,0,1,0,-300.0D0,-300.0D0,-0.0D0,-0.0D0,1.0D0,1.0D0,     0000165P    274
335.0D0,-3.780188691475057D0,0.0D0,35.0D0,-3.780188691475086D0,  0000165P    275
0.0D0,-300.0D0,-0.0D0,0.0D0,0.0D0,1.0D0;                         0000165P    276
126,1,1,1,0,1,0,274.2642652767248D0,274.2642652767248D0,         0000167P    277
474.2642652767246D0,474.2642652767246D0,1.0D0,1.0D0,             0000167P    278
220374.5276969988D0,457352.2453450881D0,-150.0D0,                0000167P    279
220374.5276969988D0,457152.2453450881D0,-150.0D0,                0000167P    280
274.2642652767248D0,474.2642652767246D0,0.0D0,0.0D0,1.0D0;       0000167P    281
126,1,1,1,0,1,0,274.2642652767249D0,274.2642652767249D0,         0000169P    282
474.2642652767245D0,474.2642652767245D0,1.0D0,1.0D0,35.0D0,      0000169P    283
-3.780188691475086D0,0.0D0,35.0D0,-3.155188691475087D0,0.0D0,    0000169P    284
274.2642652767249D0,474.2642652767245D0,0.0D0,0.0D0,1.0D0;       0000169P    285
141,1,3,135,4,155,1,1,157,159,1,1,161,163,1,1,165,167,1,1,169;   0000171P    286
143,1,135,2,153,171;                                             0000173P    287
128,1,1,1,1,0,0,1,0,0,0.0D0,0.0D0,4075.47230300121D0,            0000175P    288
4075.47230300121D0,0.0D0,0.0D0,320.0000000003493D0,              0000175P    289
320.0000000003493D0,1.0D0,1.0D0,1.0D0,1.0D0,220374.5276969988D0, 0000175P    290
457422.584963816D0,185.0D0,224450.0D0,457422.584963816D0,        0000175P    291
185.0D0,220374.5276969988D0,457102.5849638157D0,185.0D0,         0000175P    292
224450.0D0,457102.5849638157D0,185.0D0,0.0D0,4075.47230300121D0, 0000175P    293
0.0D0,320.0000000003493D0;                                       0000175P    294
128,1,1,1,1,0,0,1,0,0,0.0D0,0.0D0,370.0D0,370.0D0,-3.0D0,-3.0D0, 0000177P    295
-2.0D0,-2.0D0,1.0D0,1.0D0,1.0D0,1.0D0,220374.5276969988D0,       0000177P    296
457102.584963816D0,-185.0D0,220374.5276969988D0,                 0000177P    297
457102.584963816D0,185.0D0,224450.0D0,457102.5849638157D0,       0000177P    298
-185.0D0,224450.0D0,457102.5849638157D0,185.0D0,0.0D0,370.0D0,   0000177P    299
-3.0D0,-2.0D0;                                                   0000177P    300
128,1,1,1,1,0,0,1,0,0,0.0D0,0.0D0,370.0D0,370.0D0,-1.0D0,-1.0D0, 0000179P    301
-0.0D0,-0.0D0,1.0D0,1.0D0,1.0D0,1.0D0,224450.0D0,                0000179P    302
457422.5849638157D0,-185.0D0,224450.0D0,457422.5849638157D0,     0000179P    303
185.0D0,220374.5276969988D0,457422.584963816D0,-185.0D0,         0000179P    304
220374.5276969988D0,457422.584963816D0,185.0D0,0.0D0,370.0D0,    0000179P    305
-1.0D0,-0.0D0;                                                   0000179P    306
128,1,1,1,1,0,0,1,0,0,0.0D0,0.0D0,1.0D0,1.0D0,0.0D0,0.0D0,       0000181P    307
100.0D0,100.0D0,1.0D0,1.0D0,1.0D0,1.0D0,207626.9514139112D0,     0000181P    308
457626.5085891669D0,0.0D0,207556.2407357927D0,                   0000181P    309
457555.7979110483D0,0.0D0,207626.9514139112D0,                   0000181P    310
457626.5085891669D0,-100.0D0,207556.2407357927D0,                0000181P    311
457555.7979110483D0,-100.0D0,0.0D0,1.0D0,0.0D0,100.0D0;          0000181P    312
128,1,1,1,1,0,0,1,0,0,-5819.973421293718D0,-5819.973421293718D0, 0000183P    313
-5719.97342129366D0,-5719.97342129366D0,5324.626785914588D0,     0000183P    314
5324.626785914588D0,5824.627076206612D0,5824.627076206612D0,     0000183P    315
1.0D0,1.0D0,1.0D0,1.0D0,207626.9514139115D0,457626.508589167D0,  0000183P    316
-100.0D0,207556.2407270902D0,457555.7979197509D0,-100.0D0,       0000183P    317
207980.5049662591D0,457272.9549497931D0,-100.0D0,                0000183P    318
207909.7942794377D0,457202.244280377D0,-100.0D0,                 0000183P    319
-5819.973421293718D0,-5719.97342129366D0,5324.626785914588D0,    0000183P    320
5824.627076206612D0;                                             0000183P    321
126,1,1,1,0,1,0,0.0D0,0.0D0,1.0D0,1.0D0,1.0D0,1.0D0,             0000185P    322
207626.9514139115D0,457626.5085891669D0,-100.0D0,                0000185P    323
207556.2407357927D0,457555.7979110483D0,-100.0D0,0.0D0,1.0D0,    0000185P    324
0.0D0,0.0D0,1.0D0;                                               0000185P    325
126,1,1,1,0,1,0,0.0D0,0.0D0,1.0D0,1.0D0,1.0D0,1.0D0,             0000187P    326
-5819.973421293718D0,5324.626785914588D0,0.0D0,                  0000187P    327
-5719.97342129366D0,5324.626798221929D0,0.0D0,0.0D0,1.0D0,0.0D0, 0000187P    328
0.0D0,1.0D0;                                                     0000187P    329
126,2,1,1,0,1,0,1.0D0,1.0D0,2.0D0,3.0D0,3.0D0,1.0D0,1.0D0,1.0D0, 0000189P    330
207556.2407357927D0,457555.7979110483D0,-100.0D0,                0000189P    331
207626.9516104763D0,457485.0870363648D0,-100.0D0,                0000189P    332
207909.7943229509D0,457202.2443238902D0,-100.0D0,1.0D0,3.0D0,    0000189P    333
0.0D0,0.0D0,1.0D0;                                               0000189P    334
126,2,1,1,0,1,0,1.0D0,1.0D0,2.0D0,2.999999999999985D0,           0000191P    335
2.999999999999985D0,1.0D0,1.0D0,1.0D0,-5719.97342129366D0,       0000191P    336
5324.626798221929D0,0.0D0,-5719.973433601204D0,                  0000191P    337
5424.627076206583D0,0.0D0,-5719.973482830683D0,                  0000191P    338
5824.627076206606D0,0.0D0,1.0D0,2.999999999999985D0,0.0D0,0.0D0, 0000191P    339
1.0D0;                                                           0000191P    340
126,1,1,1,0,1,0,3.0D0,3.0D0,4.0D0,4.0D0,1.0D0,1.0D0,             0000193P    341
207909.7943229509D0,457202.2443238902D0,-100.0D0,                0000193P    342
207980.5049575563D0,457272.9549584957D0,-100.0D0,3.0D0,4.0D0,    0000193P    343
0.0D0,0.0D0,1.0D0;                                               0000193P    344
126,1,1,1,0,1,0,2.999999999999985D0,2.999999999999985D0,         0000195P    345
3.9999999999995D0,3.9999999999995D0,1.0D0,1.0D0,                 0000195P    346
-5719.973482830683D0,5824.627076206606D0,0.0D0,                  0000195P    347
-5819.973421293668D0,5824.627063899126D0,0.0D0,                  0000195P    348
2.999999999999985D0,3.9999999999995D0,0.0D0,0.0D0,1.0D0;         0000195P    349
126,1,1,1,0,1,0,4.0D0,4.0D0,5.0D0,5.0D0,1.0D0,1.0D0,             0000197P    350
207980.5049575563D0,457272.9549584957D0,-100.0D0,                0000197P    351
207626.9514139115D0,457626.5085891669D0,-100.0D0,4.0D0,5.0D0,    0000197P    352
0.0D0,0.0D0,1.0D0;                                               0000197P    353
126,1,1,1,0,1,0,3.9999999999995D0,3.9999999999995D0,5.0D0,5.0D0, 0000199P    354
1.0D0,1.0D0,-5819.973421293668D0,5824.627063899126D0,0.0D0,      0000199P    355
-5819.973421293718D0,5324.626785914588D0,0.0D0,                  0000199P    356
3.9999999999995D0,5.0D0,0.0D0,0.0D0,1.0D0;                       0000199P    357
141,1,3,183,4,185,1,1,187,189,1,1,191,193,1,1,195,197,1,1,199;   0000201P    358
143,1,183,1,201;                                                 0000203P    359
128,2,1,1,1,0,0,1,0,0,1.0D0,1.0D0,2.0D0,3.0D0,3.0D0,0.0D0,0.0D0, 0000205P    360
100.0D0,100.0D0,1.0D0,1.0D0,1.0D0,1.0D0,1.0D0,1.0D0,             0000205P    361
207556.2407357927D0,457555.7979110483D0,0.0D0,                   0000205P    362
207626.9516104763D0,457485.0870363648D0,0.0D0,                   0000205P    363
207909.7943229509D0,457202.2443238902D0,0.0D0,                   0000205P    364
207556.2407357927D0,457555.7979110483D0,-100.0D0,                0000205P    365
207626.9516104763D0,457485.0870363648D0,-100.0D0,                0000205P    366
207909.7943229509D0,457202.2443238902D0,-100.0D0,1.0D0,3.0D0,    0000205P    367
0.0D0,100.0D0;                                                   0000205P    368
128,1,1,1,1,0,0,1,0,0,3.0D0,3.0D0,4.0D0,4.0D0,0.0D0,0.0D0,       0000207P    369
100.0D0,100.0D0,1.0D0,1.0D0,1.0D0,1.0D0,207909.7943229509D0,     0000207P    370
457202.2443238902D0,0.0D0,207980.5049575563D0,                   0000207P    371
457272.9549584957D0,0.0D0,207909.7943229509D0,                   0000207P    372
457202.2443238902D0,-100.0D0,207980.5049575563D0,                0000207P    373
457272.9549584957D0,-100.0D0,3.0D0,4.0D0,0.0D0,100.0D0;          0000207P    374
128,1,1,1,1,0,0,1,0,0,4.0D0,4.0D0,5.0D0,5.0D0,0.0D0,0.0D0,       0000209P    375
100.0D0,100.0D0,1.0D0,1.0D0,1.0D0,1.0D0,207980.5049575563D0,     0000209P    376
457272.9549584957D0,0.0D0,207626.9514139115D0,                   0000209P    377
457626.5085891669D0,0.0D0,207980.5049575563D0,                   0000209P    378
457272.9549584957D0,-100.0D0,207626.9514139115D0,                0000209P    379
457626.5085891669D0,-100.0D0,4.0D0,5.0D0,0.0D0,100.0D0;          0000209P    380
128,1,1,1,1,0,0,1,0,0,-553.9427910432289D0,-553.9427910432289D0, 0000211P    381
7668.29076703341D0,7668.29076703341D0,-1481.607935265172D0,      0000211P    382
-1481.607935265172D0,822.5040648425929D0,822.5040648425929D0,    0000211P    383
1.0D0,1.0D0,1.0D0,1.0D0,199192.5861996301D0,458757.8545293914D0, 0000211P    384
0.0D0,207414.8197577068D0,458757.8545293914D0,0.0D0,             0000211P    385
199192.5861996301D0,456453.7425292836D0,0.0D0,                   0000211P    386
207414.8197577068D0,456453.7425292836D0,0.0D0,                   0000211P    387
-553.9427910432289D0,7668.29076703341D0,-1481.607935265172D0,    0000211P    388
822.5040648425929D0;                                             0000211P    389
126,2,1,1,0,1,0,-2.000001336967634D0,-2.000001336967634D0,       0000213P    390
-2.0D0,-1.000008743063654D0,-1.000008743063654D0,1.0D0,1.0D0,    0000213P    391
1.0D0,207344.1090795883D0,457343.6662548439D0,0.0D0,             0000213P    392
207344.1087014367D0,457343.6658766923D0,0.0D0,                   0000213P    393
207273.3984449827D0,457272.9556202386D0,0.0D0,                   0000213P    394
-2.000001336967634D0,-1.000008743063654D0,0.0D0,0.0D0,1.0D0;     0000213P    395
126,2,1,1,0,1,0,-2.000001336967594D0,-2.000001336967594D0,       0000215P    396
-1.999999999999681D0,-1.000008743063654D0,-1.000008743063654D0,  0000215P    397
1.0D0,1.0D0,1.0D0,7597.580088914809D0,-67.41966071768601D0,      0000215P    398
0.0D0,7597.579710763355D0,-67.41928256605752D0,0.0D0,            0000215P    399
7526.869454309332D0,3.290973887663572D0,0.0D0,                   0000215P    400
-2.000001336967594D0,-1.000008743063654D0,0.0D0,0.0D0,1.0D0;     0000215P    401
126,4,2,1,0,1,0,997.4000831651872D0,997.4000831651872D0,         0000217P    402
997.4000831651872D0,998.150083165187D0,998.150083165187D0,       0000217P    403
999.150083165187D0,999.150083165187D0,999.150083165187D0,1.0D0,  0000217P    404
1.0D0,1.0D0,1.0D0,1.0D0,207273.3984449827D0,457272.9556202386D0, 0000217P    405
0.0D0,207167.3324278048D0,457379.0216374166D0,0.0D0,             0000217P    406
207061.2664106268D0,457485.0876545945D0,0.0D0,                   0000217P    407
207025.910973285D0,457520.4430919362D0,0.0D0,                    0000217P    408
206990.5555359432D0,457555.7985292779D0,0.0D0,                   0000217P    409
997.4000831651872D0,999.150083165187D0,0.0D0,0.0D0,1.0D0;        0000217P    410
126,4,2,1,0,1,0,997.4000831651872D0,997.4000831651872D0,         0000219P    411
997.4000831651872D0,998.150083165187D0,998.150083165187D0,       0000219P    412
999.150083165187D0,999.150083165187D0,999.150083165187D0,1.0D0,  0000219P    413
1.0D0,1.0D0,1.0D0,1.0D0,7526.869454309332D0,3.290973887663572D0, 0000219P    414
0.0D0,7420.803437131396D0,-102.7750432903152D0,0.0D0,            0000219P    415
7314.737419953395D0,-208.8410604682285D0,0.0D0,                  0000219P    416
7279.381982611667D0,-244.1964978099568D0,0.0D0,                  0000219P    417
7244.026545269822D0,-279.551935151685D0,0.0D0,                   0000219P    418
997.4000831651872D0,999.150083165187D0,0.0D0,0.0D0,1.0D0;        0000219P    419
126,2,2,1,0,1,0,999.150083165187D0,999.150083165187D0,           0000221P    420
999.150083165187D0,999.2263568572777D0,999.2263568572777D0,      0000221P    421
999.2263568572777D0,1.0D0,1.0D0,1.0D0,206990.5555359432D0,       0000221P    422
457555.7985292779D0,0.0D0,206955.3812039916D0,                   0000221P    423
457555.7985632734D0,0.0D0,206890.5555359433D0,                   0000221P    424
457555.7986259264D0,0.0D0,999.150083165187D0,                    0000221P    425
999.2263568572777D0,0.0D0,0.0D0,1.0D0;                           0000221P    426
126,2,2,1,0,1,0,999.150083165187D0,999.150083165187D0,           0000223P    427
999.150083165187D0,999.2263568572777D0,999.2263568572777D0,      0000223P    428
999.2263568572777D0,1.0D0,1.0D0,1.0D0,7244.026545269822D0,       0000223P    429
-279.551935151685D0,0.0D0,7208.85221331826D0,                    0000223P    430
-279.551935151685D0,0.0D0,7144.026545269917D0,                   0000223P    431
-279.5519351516248D0,0.0D0,999.150083165187D0,                   0000223P    432
999.2263568572777D0,0.0D0,0.0D0,1.0D0;                           0000223P    433
126,1,1,1,0,1,0,-3460.654953799278D0,-3460.654953799278D0,       0000225P    434
-3460.479524414532D0,-3460.479524414532D0,1.0D0,1.0D0,           0000225P    435
206890.5555359433D0,457555.7986259264D0,0.0D0,                   0000225P    436
206890.5555359433D0,457655.798529278D0,0.0D0,                    0000225P    437
-3460.654953799278D0,-3460.479524414532D0,0.0D0,0.0D0,1.0D0;     0000225P    438
126,1,1,1,0,1,0,-3460.654953799278D0,-3460.654953799278D0,       0000227P    439
-3460.479524414532D0,-3460.479524414532D0,1.0D0,1.0D0,           0000227P    440
7144.026545269917D0,-279.5519351516248D0,0.0D0,                  0000227P    441
7144.026545269968D0,-379.5519351516976D0,0.0D0,                  0000227P    442
-3460.654953799278D0,-3460.479524414532D0,0.0D0,0.0D0,1.0D0;     0000227P    443
126,6,2,1,0,0,0,994.2873019229917D0,994.2873019229917D0,         0000229P    444
994.2873019229917D0,994.3635756150824D0,994.3635756150824D0,     0000229P    445
995.150083165187D0,995.150083165187D0,995.9500388911231D0,       0000229P    446
995.9500388911231D0,995.9500388911231D0,1.0D0,1.0D0,1.0D0,       0000229P    447
0.923667118433922D0,1.0D0,1.0D0,1.0D0,206890.5555359433D0,       0000229P    448
457655.798529278D0,0.0D0,206955.3812039916D0,457655.798529278D0, 0000229P    449
0.0D0,206990.5555359432D0,457655.798529278D0,0.0D0,              0000229P    450
207032.0418934909D0,457655.7985292783D0,0.0D0,                   0000229P    451
207061.344616019D0,457626.4307184132D0,0.0D0,                    0000229P    452
207202.7268478037D0,457485.0484866286D0,0.0D0,                   0000229P    453
207344.1090795883D0,457343.6662548439D0,0.0D0,                   0000229P    454
994.2873019229917D0,995.9500388911231D0,0.0D0,0.0D0,1.0D0;       0000229P    455
126,6,2,1,0,0,0,994.2873019229917D0,994.2873019229917D0,         0000231P    456
994.2873019229917D0,994.3635756150824D0,994.3635756150824D0,     0000231P    457
995.150083165187D0,995.150083165187D0,995.950038891123D0,        0000231P    458
995.950038891123D0,995.950038891123D0,1.0D0,1.0D0,1.0D0,         0000231P    459
0.923667118433922D0,1.0D0,1.0D0,1.0D0,7144.026545269968D0,       0000231P    460
-379.5519351516976D0,0.0D0,7208.85221331826D0,                   0000231P    461
-379.551935151685D0,0.0D0,7244.026545269822D0,                   0000231P    462
-379.551935151685D0,0.0D0,7285.512902817511D0,                   0000231P    463
-379.5519351518066D0,0.0D0,7314.815625345625D0,                  0000231P    464
-350.1841242868686D0,0.0D0,7456.197857130217D0,                  0000231P    465
-208.8018925022773D0,0.0D0,7597.580088914809D0,                  0000231P    466
-67.41966071768601D0,0.0D0,994.2873019229917D0,                  0000231P    467
995.950038891123D0,0.0D0,0.0D0,1.0D0;                            0000231P    468
141,1,3,211,5,213,1,1,215,217,1,1,219,221,1,1,223,225,1,1,227,   0000233P    469
229,1,1,231;                                                     0000233P    470
143,1,211,1,233;                                                 0000235P    471
128,2,1,2,1,0,0,0,0,0,-4019.956041564932D0,-4019.956041564932D0, 0000237P    472
-4019.956041564932D0,-3026.59246594985D0,-3026.59246594985D0,    0000237P    473
-3026.59246594985D0,0.0D0,0.0D0,100.0D0,100.0D0,1.0D0,           0000237P    474
0.9243513891985135D0,1.0D0,1.0D0,0.9243513891985135D0,1.0D0,     0000237P    475
200971.4702872313D0,457655.7985292801D0,0.0D0,                   0000237P    476
200588.0130048954D0,458012.4969583296D0,0.0D0,                   0000237P    477
200567.7991200627D0,458535.8177543265D0,0.0D0,                   0000237P    478
200971.4702872313D0,457655.7985292801D0,-100.0D0,                0000237P    479
200588.0130048954D0,458012.4969583296D0,-99.99999999999999D0,    0000237P    480
200567.7991200627D0,458535.8177543265D0,-100.0D0,                0000237P    481
-4019.956041564932D0,-3026.59246594985D0,0.0D0,100.0D0;          0000237P    482
128,1,1,1,1,0,0,1,0,0,0.0D0,0.0D0,1.0D0,1.0D0,0.0D0,0.0D0,       0000239P    483
100.0D0,100.0D0,1.0D0,1.0D0,1.0D0,1.0D0,199746.5289906734D0,     0000239P    484
457276.2465941262D0,0.0D0,200041.086201066D0,                    0000239P    485
456925.6843216525D0,0.0D0,199746.5289906734D0,                   0000239P    486
457276.2465941262D0,-100.0D0,200041.086201066D0,                 0000239P    487
456925.6843216525D0,-100.0D0,0.0D0,1.0D0,0.0D0,100.0D0;          0000239P    488
128,2,1,2,1,0,0,0,0,0,-84.99998836285251D0,-84.99998836285251D0, 0000241P    489
-84.99998836285251D0,-3.0D0,-3.0D0,-3.0D0,0.0D0,0.0D0,100.0D0,   0000241P    490
100.0D0,1.0D0,0.9940290643009769D0,1.0D0,1.0D0,                  0000241P    491
0.9940290643009769D0,1.0D0,199746.5289906734D0,                  0000241P    492
457935.3504644296D0,0.0D0,199710.3537255558D0,                   0000241P    493
457954.9932040795D0,0.0D0,199670.7788175139D0,                   0000241P    494
457966.3207669574D0,0.0D0,199746.5289906734D0,                   0000241P    495
457935.3504644296D0,-100.0D0,199710.3537255558D0,                0000241P    496
457954.9932040795D0,-100.0D0,199670.7788175139D0,                0000241P    497
457966.3207669574D0,-100.0D0,-84.99998836285251D0,-3.0D0,0.0D0,  0000241P    498
100.0D0;                                                         0000241P    499
128,2,1,2,1,0,0,0,0,0,-127.0498832100102D0,-127.0498832100102D0, 0000243P    500
-127.0498832100102D0,-3.0D0,-3.0D0,-3.0D0,0.0D0,0.0D0,100.0D0,   0000243P    501
100.0D0,1.0D0,0.9863526011414875D0,1.0D0,1.0D0,                  0000243P    502
0.9863526011414875D0,1.0D0,199861.3710215568D0,                  0000243P    503
457372.7417140823D0,0.0D0,199900.273988763D0,                    0000243P    504
457421.7816927544D0,0.0D0,199921.1395914157D0,                   0000243P    505
457480.7985292634D0,0.0D0,199861.3710215568D0,                   0000243P    506
457372.7417140823D0,-100.0D0,199900.273988763D0,                 0000243P    507
457421.7816927544D0,-100.0D0,199921.1395914157D0,                0000243P    508
457480.7985292634D0,-100.0D0,-127.0498832100102D0,-3.0D0,0.0D0,  0000243P    509
100.0D0;                                                         0000243P    510
128,1,1,1,1,0,0,1,0,0,0.0D0,0.0D0,1.0D0,1.0D0,0.0D0,0.0D0,       0000245P    511
100.0D0,100.0D0,1.0D0,1.0D0,1.0D0,1.0D0,199861.3710215568D0,     0000245P    512
457838.8553444735D0,0.0D0,200041.086201066D0,                    0000245P    513
458052.7403215276D0,0.0D0,199861.3710215568D0,                   0000245P    514
457838.8553444735D0,-100.0D0,200041.086201066D0,                 0000245P    515
458052.7403215276D0,-100.0D0,0.0D0,1.0D0,0.0D0,100.0D0;          0000245P    516
128,1,1,1,1,0,0,1,0,0,0.0D0,0.0D0,1.0D0,1.0D0,0.0D0,0.0D0,       0000247P    517
100.0D0,100.0D0,1.0D0,1.0D0,1.0D0,1.0D0,200261.7968088331D0,     0000247P    518
457535.0879429685D0,0.0D0,200191.0862008276D0,                   0000247P    519
457605.7985292779D0,0.0D0,200261.7968088331D0,                   0000247P    520
457535.0879429685D0,-100.0D0,200191.0862008276D0,                0000247P    521
457605.7985292779D0,-100.0D0,0.0D0,1.0D0,0.0D0,100.0D0;          0000247P    522
128,1,1,1,1,0,0,1,0,0,0.0D0,0.0D0,1.0D0,1.0D0,0.0D0,0.0D0,       0000249P    523
100.0D0,100.0D0,1.0D0,1.0D0,1.0D0,1.0D0,200261.7968088331D0,     0000249P    524
457161.7359429704D0,0.0D0,200191.0862008276D0,                   0000249P    525
457232.4465292798D0,0.0D0,200261.7968088331D0,                   0000249P    526
457161.7359429704D0,-100.0D0,200191.0862008276D0,                0000249P    527
457232.4465292798D0,-100.0D0,0.0D0,1.0D0,0.0D0,100.0D0;          0000249P    528
128,1,1,1,1,0,0,1,0,0,0.0D0,0.0D0,1.0D0,1.0D0,0.0D0,0.0D0,       0000251P    529
100.0D0,100.0D0,1.0D0,1.0D0,1.0D0,1.0D0,200425.845438117D0,      0000251P    530
457699.1365225421D0,0.0D0,200355.1348303499D0,                   0000251P    531
457628.4259362327D0,0.0D0,200425.845438117D0,                    0000251P    532
457699.1365225421D0,-100.0D0,200355.1348303499D0,                0000251P    533
457628.4259362327D0,-100.0D0,0.0D0,1.0D0,0.0D0,100.0D0;          0000251P    534
128,1,1,1,1,0,0,1,0,0,0.0D0,0.0D0,1.0D0,1.0D0,0.0D0,0.0D0,       0000253P    535
100.0D0,100.0D0,1.0D0,1.0D0,1.0D0,1.0D0,200425.845438117D0,      0000253P    536
457325.7845226632D0,0.0D0,200355.1348303499D0,                   0000253P    537
457255.0739362346D0,0.0D0,200425.845438117D0,                    0000253P    538
457325.7845226632D0,-100.0D0,200355.1348303499D0,                0000253P    539
457255.0739362346D0,-100.0D0,0.0D0,1.0D0,0.0D0,100.0D0;          0000253P    540
128,1,1,1,1,0,0,1,0,0,0.0D0,0.0D0,1.0D0,1.0D0,0.0D0,0.0D0,       0000255P    541
100.0D0,100.0D0,1.0D0,1.0D0,1.0D0,1.0D0,200425.845438117D0,      0000255P    542
457139.1085226642D0,0.0D0,200355.1348303499D0,                   0000255P    543
457068.3979362355D0,0.0D0,200425.845438117D0,                    0000255P    544
457139.1085226642D0,-100.0D0,200355.1348303499D0,                0000255P    545
457068.3979362355D0,-100.0D0,0.0D0,1.0D0,0.0D0,100.0D0;          0000255P    546
128,1,1,1,1,0,0,1,0,0,0.0D0,0.0D0,1.0D0,1.0D0,0.0D0,0.0D0,       0000257P    547
100.0D0,100.0D0,1.0D0,1.0D0,1.0D0,1.0D0,200425.845438117D0,      0000257P    548
457512.4605225431D0,0.0D0,200355.1348303499D0,                   0000257P    549
457441.7499362336D0,0.0D0,200425.845438117D0,                    0000257P    550
457512.4605225431D0,-100.0D0,200355.1348303499D0,                0000257P    551
457441.7499362336D0,-100.0D0,0.0D0,1.0D0,0.0D0,100.0D0;          0000257P    552
128,1,1,1,1,0,0,1,0,0,0.0D0,0.0D0,1.0D0,1.0D0,0.0D0,0.0D0,       0000259P    553
100.0D0,100.0D0,1.0D0,1.0D0,1.0D0,1.0D0,200191.0862008276D0,     0000259P    554
457045.7705292808D0,0.0D0,200261.7968088331D0,                   0000259P    555
457116.4811155902D0,0.0D0,200191.0862008276D0,                   0000259P    556
457045.7705292808D0,-100.0D0,200261.7968088331D0,                0000259P    557
457116.4811155902D0,-100.0D0,0.0D0,1.0D0,0.0D0,100.0D0;          0000259P    558
128,1,1,1,1,0,0,1,0,0,0.0D0,0.0D0,1.0D0,1.0D0,0.0D0,0.0D0,       0000261P    559
100.0D0,100.0D0,1.0D0,1.0D0,1.0D0,1.0D0,200261.7968088331D0,     0000261P    560
457348.4119429694D0,0.0D0,200191.0862008276D0,                   0000261P    561
457419.1225292789D0,0.0D0,200261.7968088331D0,                   0000261P    562
457348.4119429694D0,-100.0D0,200191.0862008276D0,                0000261P    563
457419.1225292789D0,-100.0D0,0.0D0,1.0D0,0.0D0,100.0D0;          0000261P    564
128,1,1,1,1,0,0,1,0,0,0.0D0,0.0D0,1.0D0,1.0D0,0.0D0,0.0D0,       0000263P    565
100.0D0,100.0D0,1.0D0,1.0D0,1.0D0,1.0D0,200191.0862008276D0,     0000263P    566
457792.474529277D0,0.0D0,200261.7968088331D0,                    0000263P    567
457863.1851155864D0,0.0D0,200191.0862008276D0,                   0000263P    568
457792.474529277D0,-100.0D0,200261.7968088331D0,                 0000263P    569
457863.1851155864D0,-100.0D0,0.0D0,1.0D0,0.0D0,100.0D0;          0000263P    570
128,1,1,1,1,0,0,1,0,0,0.0D0,0.0D0,1.0D0,1.0D0,0.0D0,0.0D0,       0000265P    571
100.0D0,100.0D0,1.0D0,1.0D0,1.0D0,1.0D0,200355.1348303499D0,     0000265P    572
457815.1019362317D0,0.0D0,200284.4242223444D0,                   0000265P    573
457885.8125225412D0,0.0D0,200355.1348303499D0,                   0000265P    574
457815.1019362317D0,-100.0D0,200284.4242223444D0,                0000265P    575
457885.8125225412D0,-100.0D0,0.0D0,1.0D0,0.0D0,100.0D0;          0000265P    576
128,1,1,1,1,0,0,1,0,0,0.0D0,0.0D0,1.0D0,1.0D0,0.0D0,0.0D0,       0000267P    577
100.0D0,100.0D0,1.0D0,1.0D0,1.0D0,1.0D0,200191.0862008276D0,     0000267P    578
458725.8545293914D0,0.0D0,200332.5074168387D0,                   0000267P    579
458725.8545293914D0,0.0D0,200191.0862008276D0,                   0000267P    580
458725.8545293914D0,-100.0D0,200332.5074168387D0,                0000267P    581
458725.8545293914D0,-100.0D0,0.0D0,1.0D0,0.0D0,100.0D0;          0000267P    582
128,1,1,1,1,0,0,1,0,0,0.0D0,0.0D0,1.0D0,1.0D0,0.0D0,0.0D0,       0000269P    583
100.0D0,100.0D0,1.0D0,1.0D0,1.0D0,1.0D0,200355.1348303499D0,     0000269P    584
458561.8059363471D0,0.0D0,200284.4242223444D0,                   0000269P    585
458632.5165225373D0,0.0D0,200355.1348303499D0,                   0000269P    586
458561.8059363471D0,-100.0D0,200284.4242223444D0,                0000269P    587
458632.5165225373D0,-100.0D0,0.0D0,1.0D0,0.0D0,100.0D0;          0000269P    588
128,1,1,1,1,0,0,1,0,0,0.0D0,0.0D0,1.0D0,1.0D0,0.0D0,0.0D0,       0000271P    589
100.0D0,100.0D0,1.0D0,1.0D0,1.0D0,1.0D0,200191.0862008276D0,     0000271P    590
458539.1785293924D0,0.0D0,200261.7968088331D0,                   0000271P    591
458609.8891155826D0,0.0D0,200191.0862008276D0,                   0000271P    592
458539.1785293924D0,-100.0D0,200261.7968088331D0,                0000271P    593
458609.8891155826D0,-100.0D0,0.0D0,1.0D0,0.0D0,100.0D0;          0000271P    594
128,1,1,1,1,0,0,1,0,0,0.0D0,0.0D0,1.0D0,1.0D0,0.0D0,0.0D0,       0000273P    595
100.0D0,100.0D0,1.0D0,1.0D0,1.0D0,1.0D0,200261.7968088331D0,     0000273P    596
458095.1159430848D0,0.0D0,200191.0862008276D0,                   0000273P    597
458165.826529275D0,0.0D0,200261.7968088331D0,                    0000273P    598
458095.1159430848D0,-100.0D0,200191.0862008276D0,                0000273P    599
458165.826529275D0,-100.0D0,0.0D0,1.0D0,0.0D0,100.0D0;           0000273P    600
128,1,1,1,1,0,0,1,0,0,0.0D0,0.0D0,1.0D0,1.0D0,0.0D0,0.0D0,       0000275P    601
100.0D0,100.0D0,1.0D0,1.0D0,1.0D0,1.0D0,200425.845438117D0,      0000275P    602
458259.1645225392D0,0.0D0,200355.1348303499D0,                   0000275P    603
458188.453936349D0,0.0D0,200425.845438117D0,458259.1645225392D0, 0000275P    604
-100.0D0,200355.1348303499D0,458188.453936349D0,-100.0D0,0.0D0,  0000275P    605
1.0D0,0.0D0,100.0D0;                                             0000275P    606
128,1,1,1,1,0,0,1,0,0,0.0D0,0.0D0,1.0D0,1.0D0,0.0D0,0.0D0,       0000277P    607
100.0D0,100.0D0,1.0D0,1.0D0,1.0D0,1.0D0,200425.845438117D0,      0000277P    608
458072.4885225402D0,0.0D0,200355.1348303499D0,                   0000277P    609
458001.7779362308D0,0.0D0,200425.845438117D0,                    0000277P    610
458072.4885225402D0,-100.0D0,200355.1348303499D0,                0000277P    611
458001.7779362308D0,-100.0D0,0.0D0,1.0D0,0.0D0,100.0D0;          0000277P    612
128,1,1,1,1,0,0,1,0,0,0.0D0,0.0D0,1.0D0,1.0D0,0.0D0,0.0D0,       0000279P    613
100.0D0,100.0D0,1.0D0,1.0D0,1.0D0,1.0D0,200425.845438117D0,      0000279P    614
458445.8405225383D0,0.0D0,200355.1348303499D0,                   0000279P    615
458375.1299363481D0,0.0D0,200425.845438117D0,                    0000279P    616
458445.8405225383D0,-100.0D0,200355.1348303499D0,                0000279P    617
458375.1299363481D0,-100.0D0,0.0D0,1.0D0,0.0D0,100.0D0;          0000279P    618
128,1,1,1,1,0,0,1,0,0,0.0D0,0.0D0,1.0D0,1.0D0,0.0D0,0.0D0,       0000281P    619
100.0D0,100.0D0,1.0D0,1.0D0,1.0D0,1.0D0,200261.7968088331D0,     0000281P    620
457908.4399430858D0,0.0D0,200191.0862008276D0,                   0000281P    621
457979.150529276D0,0.0D0,200261.7968088331D0,                    0000281P    622
457908.4399430858D0,-100.0D0,200191.0862008276D0,                0000281P    623
457979.150529276D0,-100.0D0,0.0D0,1.0D0,0.0D0,100.0D0;           0000281P    624
128,1,1,1,1,0,0,1,0,0,0.0D0,0.0D0,1.0D0,1.0D0,0.0D0,0.0D0,       0000283P    625
100.0D0,100.0D0,1.0D0,1.0D0,1.0D0,1.0D0,200261.7968088331D0,     0000283P    626
458281.7919430839D0,0.0D0,200191.0862008276D0,                   0000283P    627
458352.5025292741D0,0.0D0,200261.7968088331D0,                   0000283P    628
458281.7919430839D0,-100.0D0,200191.0862008276D0,                0000283P    629
458352.5025292741D0,-100.0D0,0.0D0,1.0D0,0.0D0,100.0D0;          0000283P    630
128,1,1,1,1,0,0,1,0,0,0.0D0,0.0D0,1.0D0,1.0D0,0.0D0,0.0D0,       0000285P    631
100.0D0,100.0D0,1.0D0,1.0D0,1.0D0,1.0D0,200261.7968088331D0,     0000285P    632
456556.4531155931D0,0.0D0,200332.5074168387D0,                   0000285P    633
456485.7425292836D0,0.0D0,200261.7968088331D0,                   0000285P    634
456556.4531155931D0,-100.0D0,200332.5074168387D0,                0000285P    635
456485.7425292836D0,-100.0D0,0.0D0,1.0D0,0.0D0,100.0D0;          0000285P    636
128,1,1,1,1,0,0,1,0,0,0.0D0,0.0D0,1.0D0,1.0D0,0.0D0,0.0D0,       0000287P    637
100.0D0,100.0D0,1.0D0,1.0D0,1.0D0,1.0D0,200425.845438117D0,      0000287P    638
456579.0805225478D0,0.0D0,200355.1348303499D0,                   0000287P    639
456508.3699363576D0,0.0D0,200425.845438117D0,                    0000287P    640
456579.0805225478D0,-100.0D0,200355.1348303499D0,                0000287P    641
456508.3699363576D0,-100.0D0,0.0D0,1.0D0,0.0D0,100.0D0;          0000287P    642
128,1,1,1,1,0,0,1,0,0,0.0D0,0.0D0,1.0D0,1.0D0,0.0D0,0.0D0,       0000289P    643
100.0D0,100.0D0,1.0D0,1.0D0,1.0D0,1.0D0,200261.7968088331D0,     0000289P    644
456601.7079430925D0,0.0D0,200191.0862008276D0,                   0000289P    645
456672.4185292827D0,0.0D0,200261.7968088331D0,                   0000289P    646
456601.7079430925D0,-100.0D0,200191.0862008276D0,                0000289P    647
456672.4185292827D0,-100.0D0,0.0D0,1.0D0,0.0D0,100.0D0;          0000289P    648
128,1,1,1,1,0,0,1,0,0,0.0D0,0.0D0,1.0D0,1.0D0,0.0D0,0.0D0,       0000291P    649
100.0D0,100.0D0,1.0D0,1.0D0,1.0D0,1.0D0,200425.845438117D0,      0000291P    650
456952.4325225459D0,0.0D0,200355.1348303499D0,                   0000291P    651
456881.7219363557D0,0.0D0,200425.845438117D0,                    0000291P    652
456952.4325225459D0,-100.0D0,200355.1348303499D0,                0000291P    653
456881.7219363557D0,-100.0D0,0.0D0,1.0D0,0.0D0,100.0D0;          0000291P    654
128,1,1,1,1,0,0,1,0,0,0.0D0,0.0D0,1.0D0,1.0D0,0.0D0,0.0D0,       0000293P    655
100.0D0,100.0D0,1.0D0,1.0D0,1.0D0,1.0D0,200355.1348303499D0,     0000293P    656
456695.0459363567D0,0.0D0,200284.4242223444D0,                   0000293P    657
456765.7565225469D0,0.0D0,200355.1348303499D0,                   0000293P    658
456695.0459363567D0,-100.0D0,200284.4242223444D0,                0000293P    659
456765.7565225469D0,-100.0D0,0.0D0,1.0D0,0.0D0,100.0D0;          0000293P    660
128,1,1,1,1,0,0,1,0,0,0.0D0,0.0D0,1.0D0,1.0D0,0.0D0,0.0D0,       0000295P    661
100.0D0,100.0D0,1.0D0,1.0D0,1.0D0,1.0D0,200191.0862008276D0,     0000295P    662
456859.0945294009D0,0.0D0,200261.7968088331D0,                   0000295P    663
456929.8051155912D0,0.0D0,200191.0862008276D0,                   0000295P    664
456859.0945294009D0,-100.0D0,200261.7968088331D0,                0000295P    665
456929.8051155912D0,-100.0D0,0.0D0,1.0D0,0.0D0,100.0D0;          0000295P    666
128,1,1,1,1,0,0,1,0,0,-1481.607935265172D0,-1481.607935265172D0, 0000297P    667
822.5040648425929D0,822.5040648425929D0,-553.9427910432289D0,    0000297P    668
-553.9427910432289D0,7668.29076703341D0,7668.29076703341D0,      0000297P    669
1.0D0,1.0D0,1.0D0,1.0D0,199192.5861996301D0,458757.8545293914D0, 0000297P    670
-100.0D0,199192.5861996301D0,456453.7425292836D0,-100.0D0,       0000297P    671
207414.8197577068D0,458757.8545293914D0,-100.0D0,                0000297P    672
207414.8197577068D0,456453.7425292836D0,-100.0D0,                0000297P    673
-1481.607935265172D0,822.5040648425929D0,-553.9427910432289D0,   0000297P    674
7668.29076703341D0;                                              0000297P    675
126,2,2,1,0,0,0,-4019.956041564932D0,-4019.956041564932D0,       0000299P    676
-4019.956041564932D0,-3026.59246594985D0,-3026.59246594985D0,    0000299P    677
-3026.59246594985D0,1.0D0,0.9243513891985135D0,1.0D0,            0000299P    678
200971.4702872313D0,457655.7985292801D0,-100.0D0,                0000299P    679
200588.0130048954D0,458012.4969583296D0,-99.99999999999999D0,    0000299P    680
200567.7991200627D0,458535.8177543265D0,-100.0D0,                0000299P    681
-4019.956041564932D0,-3026.59246594985D0,0.0D0,0.0D0,1.0D0;      0000299P    682
126,2,2,1,0,0,0,-4019.956041564932D0,-4019.956041564932D0,       0000301P    683
-4019.956041564932D0,-3026.59246594985D0,-3026.59246594985D0,    0000301P    684
-3026.59246594985D0,1.0D0,0.9243513891985135D0,1.0D0,            0000301P    685
-379.5519351538387D0,1224.941296557954D0,0.0D0,                  0000301P    686
-736.2503642033884D0,841.484014222078D0,0.0D0,                   0000301P    687
-1259.57116027223D0,821.2701293894788D0,0.0D0,                   0000301P    688
-4019.956041564932D0,-3026.59246594985D0,-0.0D0,-0.0D0,-1.0D0;   0000301P    689
126,1,1,1,0,1,0,-3026.59246594985D0,-3026.59246594985D0,         0000303P    690
-3025.59246594985D0,-3025.59246594985D0,1.0D0,1.0D0,             0000303P    691
200567.7991200627D0,458535.8177543265D0,-100.0D0,                0000303P    692
200345.7622319403D0,458757.8545293914D0,-100.0D0,                0000303P    693
-3026.59246594985D0,-3025.59246594985D0,0.0D0,0.0D0,1.0D0;       0000303P    694
126,2,2,1,0,1,0,-3026.59246594985D0,-3026.59246594985D0,         0000305P    695
-3026.59246594985D0,-3025.59246594985D0,-3025.59246594985D0,     0000305P    696
-3025.59246594985D0,1.0D0,1.0D0,1.0D0,-1259.57116027223D0,       0000305P    697
821.2701293894788D0,0.0D0,-1370.589547768701D0,                  0000305P    698
710.2516853281995D0,0.0D0,-1481.607935265172D0,                  0000305P    699
599.2332412669202D0,0.0D0,-3026.59246594985D0,                   0000305P    700
-3025.59246594985D0,0.0D0,0.0D0,1.0D0;                           0000305P    701
126,1,1,1,0,1,0,-3025.59246594985D0,-3025.59246594985D0,         0000307P    702
-3024.59246594985D0,-3024.59246594985D0,1.0D0,1.0D0,             0000307P    703
200345.7622319403D0,458757.8545293914D0,-100.0D0,                0000307P    704
200041.0865443888D0,458757.8545292722D0,-100.0D0,                0000307P    705
-3025.59246594985D0,-3024.59246594985D0,0.0D0,0.0D0,1.0D0;       0000307P    706
126,2,2,1,0,1,0,-3025.59246594985D0,-3025.59246594985D0,         0000309P    707
-3025.59246594985D0,-3024.59246594985D0,-3024.59246594985D0,     0000309P    708
-3024.59246594985D0,1.0D0,1.0D0,1.0D0,-1481.607935265172D0,      0000309P    709
599.2332412669202D0,0.0D0,-1481.607935205568D0,                  0000309P    710
446.895397491171D0,0.0D0,-1481.607935145963D0,                   0000309P    711
294.5575537154218D0,0.0D0,-3025.59246594985D0,                   0000309P    712
-3024.59246594985D0,0.0D0,0.0D0,1.0D0;                           0000309P    713
126,1,1,1,0,1,0,-3024.59246594985D0,-3024.59246594985D0,         0000311P    714
-3023.59246594985D0,-3023.59246594985D0,1.0D0,1.0D0,             0000311P    715
200041.0865443888D0,458757.8545292722D0,-100.0D0,                0000311P    716
199492.5862010654D0,457973.221990715D0,-100.0D0,                 0000311P    717
-3024.59246594985D0,-3023.59246594985D0,0.0D0,0.0D0,1.0D0;       0000311P    718
126,2,2,1,0,1,0,-3024.59246594985D0,-3024.59246594985D0,         0000313P    719
-3024.59246594985D0,-3023.59246594985D0,-3023.59246594985D0,     0000313P    720
-3023.59246594985D0,1.0D0,1.0D0,1.0D0,-1481.607935145963D0,      0000313P    721
294.5575537154218D0,0.0D0,-1089.291665867379D0,                  0000313P    722
20.30738205372472D0,0.0D0,-696.975396588794D0,                   0000313P    723
-253.9427896079724D0,0.0D0,-3024.59246594985D0,                  0000313P    724
-3023.59246594985D0,0.0D0,0.0D0,1.0D0;                           0000313P    725
126,4,2,1,0,0,0,-3023.59246594985D0,-3023.59246594985D0,         0000315P    726
-3023.59246594985D0,-2510.053062418395D0,-2510.053062418395D0,   0000315P    727
-1996.51365888694D0,-1996.51365888694D0,-1996.51365888694D0,     0000315P    728
1.0D0,0.7745966677757088D0,1.0D0,0.7745966677757088D0,1.0D0,     0000315P    729
199492.5862010654D0,457973.221990715D0,-100.0D0,                 0000315P    730
199192.5861996301D0,457911.984748301D0,-99.99999999999999D0,     0000315P    731
199192.5861996301D0,457605.7985292779D0,-100.0D0,                0000315P    732
199192.5861996301D0,457299.6123102548D0,-99.99999999999999D0,    0000315P    733
199492.5862010654D0,457238.3750678408D0,-100.0D0,                0000315P    734
-3023.59246594985D0,-1996.51365888694D0,-0.0D0,-0.0D0,-1.0D0;    0000315P    735
126,4,2,1,0,0,0,-3023.59246594985D0,-3023.59246594985D0,         0000317P    736
-3023.59246594985D0,-2510.053062418395D0,-2510.053062418395D0,   0000317P    737
-1996.51365888694D0,-1996.51365888694D0,-1996.51365888694D0,     0000317P    738
1.0D0,0.7745966677757088D0,1.0D0,0.7745966677757088D0,1.0D0,     0000317P    739
-696.975396588794D0,-253.9427896079724D0,0.0D0,                  0000317P    740
-635.7381541747976D0,-553.9427910432289D0,0.0D0,                 0000317P    741
-329.551935151685D0,-553.9427910432278D0,0.0D0,                  0000317P    742
-23.36571612867685D0,-553.9427910432289D0,0.0D0,                 0000317P    743
37.8715262854239D0,-253.9427896080015D0,0.0D0,                   0000317P    744
-3023.59246594985D0,-1996.51365888694D0,0.0D0,0.0D0,1.0D0;       0000317P    745
126,1,1,1,0,1,0,-1996.51365888694D0,-1996.51365888694D0,         0000319P    746
-1995.51365888694D0,-1995.51365888694D0,1.0D0,1.0D0,             0000319P    747
199492.5862010654D0,457238.3750678408D0,-100.0D0,                0000319P    748
200041.086201066D0,456453.7425292836D0,-100.0D0,                 0000319P    749
-1996.51365888694D0,-1995.51365888694D0,0.0D0,0.0D0,1.0D0;       0000319P    750
126,2,2,1,0,1,0,-1996.51365888694D0,-1996.51365888694D0,         0000321P    751
-1996.51365888694D0,-1995.51365888694D0,-1995.51365888694D0,     0000321P    752
-1995.51365888694D0,1.0D0,1.0D0,1.0D0,37.8715262854239D0,        0000321P    753
-253.9427896080015D0,0.0D0,430.1877955640084D0,                  0000321P    754
20.30721039231867D0,0.0D0,822.5040648425929D0,                   0000321P    755
294.5572103926679D0,0.0D0,-1996.51365888694D0,                   0000321P    756
-1995.51365888694D0,0.0D0,0.0D0,1.0D0;                           0000321P    757
126,1,1,1,0,1,0,-1995.51365888694D0,-1995.51365888694D0,         0000323P    758
-1994.513658886941D0,-1994.513658886941D0,1.0D0,1.0D0,           0000323P    759
200041.086201066D0,456453.7425292836D0,-100.0D0,                 0000323P    760
200345.7622319403D0,456453.7425292836D0,-100.0D0,                0000323P    761
-1995.51365888694D0,-1994.513658886941D0,0.0D0,0.0D0,1.0D0;      0000323P    762
126,2,2,1,0,1,0,-1995.51365888694D0,-1995.51365888694D0,         0000325P    763
-1995.51365888694D0,-1994.513658886941D0,-1994.513658886941D0,   0000325P    764
-1994.513658886941D0,1.0D0,1.0D0,1.0D0,822.5040648425929D0,      0000325P    765
294.5572103926679D0,0.0D0,822.5040648425929D0,                   0000325P    766
446.8952258297941D0,0.0D0,822.5040648425929D0,                   0000325P    767
599.2332412669202D0,0.0D0,-1995.51365888694D0,                   0000325P    768
-1994.513658886941D0,0.0D0,0.0D0,1.0D0;                          0000325P    769
126,1,1,1,0,1,0,-1994.513658886941D0,-1994.513658886941D0,       0000327P    770
-1993.51365888694D0,-1993.51365888694D0,1.0D0,1.0D0,             0000327P    771
200345.7622319403D0,456453.7425292836D0,-100.0D0,                0000327P    772
200567.7991200629D0,456675.7793041112D0,-100.0D0,                0000327P    773
-1994.513658886941D0,-1993.51365888694D0,0.0D0,0.0D0,1.0D0;      0000327P    774
126,2,2,1,0,1,0,-1994.513658886941D0,-1994.513658886941D0,       0000329P    775
-1994.513658886941D0,-1993.51365888694D0,-1993.51365888694D0,    0000329P    776
-1993.51365888694D0,1.0D0,1.0D0,1.0D0,822.5040648425929D0,       0000329P    777
599.2332412669202D0,0.0D0,711.4856774287764D0,                   0000329P    778
710.2516853281995D0,0.0D0,600.4672900150181D0,                   0000329P    779
821.2701293894788D0,0.0D0,-1994.513658886941D0,                  0000329P    780
-1993.51365888694D0,0.0D0,0.0D0,1.0D0;                           0000329P    781
126,2,2,1,0,0,0,-1993.51365888694D0,-1993.51365888694D0,         0000331P    782
-1993.51365888694D0,-1000.150083165187D0,-1000.150083165187D0,   0000331P    783
-1000.150083165187D0,1.0D0,0.9243513891643661D0,1.0D0,           0000331P    784
200567.7991200629D0,456675.7793041112D0,-100.0D0,                0000331P    785
200588.0130048224D0,457199.1001001824D0,-100.0D0,                0000331P    786
200971.4702872227D0,457555.7985292675D0,-100.0D0,                0000331P    787
-1993.51365888694D0,-1000.150083165187D0,0.0D0,0.0D0,1.0D0;      0000331P    788
126,2,2,1,0,0,0,-1993.51365888694D0,-1993.51365888694D0,         0000333P    789
-1993.51365888694D0,-1000.150083165187D0,-1000.150083165187D0,   0000333P    790
-1000.150083165187D0,1.0D0,0.9243513891643661D0,1.0D0,           0000333P    791
600.4672900150181D0,821.2701293894788D0,0.0D0,                   0000333P    792
77.14649394386866D0,841.484014149041D0,0.0D0,                    0000333P    793
-279.5519351413241D0,1224.941296549281D0,0.0D0,                  0000333P    794
-1993.51365888694D0,-1000.150083165187D0,-0.0D0,-0.0D0,-1.0D0;   0000333P    795
126,2,2,1,0,1,0,-1000.150083165187D0,-1000.150083165187D0,       0000335P    796
-1000.150083165187D0,-999.150083165187D0,-999.150083165187D0,    0000335P    797
-999.150083165187D0,1.0D0,1.0D0,1.0D0,200971.4702872227D0,       0000335P    798
457555.7985292675D0,-100.0D0,206529.3961114101D0,                0000335P    799
457555.7985292779D0,-100.0D0,206990.5555359432D0,                0000335P    800
457555.7985292779D0,-100.0D0,-1000.150083165187D0,               0000335P    801
-999.150083165187D0,0.0D0,0.0D0,1.0D0;                           0000335P    802
126,2,2,1,0,1,0,-1000.150083165187D0,-1000.150083165187D0,       0000337P    803
-1000.150083165187D0,-999.150083165187D0,-999.150083165187D0,    0000337P    804
-999.150083165187D0,1.0D0,1.0D0,1.0D0,-279.5519351413241D0,      0000337P    805
1224.941296549281D0,0.0D0,-279.551935151685D0,                   0000337P    806
6782.867120736686D0,0.0D0,-279.551935151685D0,                   0000337P    807
7244.026545269822D0,0.0D0,-1000.150083165187D0,                  0000337P    808
-999.150083165187D0,0.0D0,0.0D0,1.0D0;                           0000337P    809
126,4,2,1,0,1,0,-999.150083165187D0,-999.150083165187D0,         0000339P    810
-999.150083165187D0,-998.150083165187D0,-998.150083165187D0,     0000339P    811
-997.150083165187D0,-997.150083165187D0,-997.150083165187D0,     0000339P    812
1.0D0,1.0D0,1.0D0,1.0D0,1.0D0,206990.5555359432D0,               0000339P    813
457555.7985292779D0,-100.0D0,207025.910973285D0,                 0000339P    814
457520.4430919362D0,-100.0D0,207061.2664106268D0,                0000339P    815
457485.0876545945D0,-100.0D0,207202.6877668641D0,                0000339P    816
457343.6662983572D0,-100.0D0,207344.1091231014D0,                0000339P    817
457202.2449421198D0,-100.0D0,-999.150083165187D0,                0000339P    818
-997.150083165187D0,0.0D0,0.0D0,1.0D0;                           0000339P    819
126,4,2,1,0,1,0,-999.150083165187D0,-999.150083165187D0,         0000341P    820
-999.150083165187D0,-998.150083165187D0,-998.150083165187D0,     0000341P    821
-997.150083165187D0,-997.150083165187D0,-997.150083165187D0,     0000341P    822
1.0D0,1.0D0,1.0D0,1.0D0,1.0D0,-279.551935151685D0,               0000341P    823
7244.026545269822D0,0.0D0,-244.1964978099568D0,                  0000341P    824
7279.381982611667D0,0.0D0,-208.8410604682285D0,                  0000341P    825
7314.737419953395D0,0.0D0,-67.41970423096791D0,                  0000341P    826
7456.158776190772D0,0.0D0,74.00165200640913D0,                   0000341P    827
7597.580132428033D0,0.0D0,-999.150083165187D0,                   0000341P    828
-997.150083165187D0,0.0D0,0.0D0,1.0D0;                           0000341P    829
126,2,2,1,0,1,0,-997.150083165187D0,-997.150083165187D0,         0000343P    830
-997.150083165187D0,-996.150083165187D0,-996.150083165187D0,     0000343P    831
-996.150083165187D0,1.0D0,1.0D0,1.0D0,207344.1091231014D0,       0000343P    832
457202.2449421198D0,-100.0D0,207379.4644404042D0,                0000343P    833
457237.6002594226D0,-100.0D0,207414.8197577068D0,                0000343P    834
457272.9555767253D0,-100.0D0,-997.150083165187D0,                0000343P    835
-996.150083165187D0,0.0D0,0.0D0,1.0D0;                           0000343P    836
126,2,2,1,0,1,0,-997.150083165187D0,-997.150083165187D0,         0000345P    837
-997.150083165187D0,-996.150083165187D0,-996.150083165187D0,     0000345P    838
-996.150083165187D0,1.0D0,1.0D0,1.0D0,74.00165200640913D0,       0000345P    839
7597.580132428033D0,0.0D0,38.64633470366243D0,                   0000345P    840
7632.93544973078D0,0.0D0,3.291017400915735D0,7668.29076703341D0, 0000345P    841
0.0D0,-997.150083165187D0,-996.150083165187D0,0.0D0,0.0D0,1.0D0; 0000345P    842
126,6,2,1,0,0,0,-996.150083165187D0,-996.150083165187D0,         0000347P    843
-996.150083165187D0,-995.150083165187D0,-995.150083165187D0,     0000347P    844
-994.3635756150824D0,-994.3635756150824D0,-993.3635756150824D0,  0000347P    845
-993.3635756150824D0,-993.3635756150824D0,1.0D0,1.0D0,1.0D0,     0000347P    846
0.923667118433922D0,1.0D0,1.0D0,1.0D0,207414.8197577068D0,       0000347P    847
457272.9555767253D0,-100.0D0,207238.0821868629D0,                0000347P    848
457449.6931475692D0,-100.0D0,207061.344616019D0,                 0000347P    849
457626.4307184131D0,-100.0D0,207032.0418934909D0,                0000347P    850
457655.7985292781D0,-100.0D0,206990.5555359432D0,                0000347P    851
457655.7985292779D0,-100.0D0,206529.3961114101D0,                0000347P    852
457655.7985292779D0,-100.0D0,200971.4702872313D0,                0000347P    853
457655.7985292801D0,-100.0D0,-996.150083165187D0,                0000347P    854
-993.3635756150824D0,0.0D0,0.0D0,1.0D0;                          0000347P    855
126,6,2,1,0,0,0,-996.150083165187D0,-996.150083165187D0,         0000349P    856
-996.150083165187D0,-995.150083165187D0,-995.150083165187D0,     0000349P    857
-994.3635756150824D0,-994.3635756150824D0,-993.3635756150824D0,  0000349P    858
-993.3635756150824D0,-993.3635756150824D0,1.0D0,1.0D0,1.0D0,     0000349P    859
0.923667118433922D0,1.0D0,1.0D0,1.0D0,3.291017400915735D0,       0000349P    860
7668.29076703341D0,0.0D0,-173.4465534429764D0,                   0000349P    861
7491.553196189518D0,0.0D0,-350.1841242868686D0,                  0000349P    862
7314.815625345625D0,0.0D0,-379.5519351518066D0,                  0000349P    863
7285.512902817511D0,0.0D0,-379.551935151685D0,                   0000349P    864
7244.026545269822D0,0.0D0,-379.551935151685D0,                   0000349P    865
6782.867120736686D0,0.0D0,-379.5519351538387D0,                  0000349P    866
1224.941296557954D0,0.0D0,-996.150083165187D0,                   0000349P    867
-993.3635756150824D0,0.0D0,0.0D0,1.0D0;                          0000349P    868
141,1,3,297,13,299,1,1,301,303,1,1,305,307,1,1,309,311,1,1,313,  0000351P    869
315,1,1,317,319,1,1,321,323,1,1,325,327,1,1,329,331,1,1,333,335, 0000351P    870
1,1,337,339,1,1,341,343,1,1,345,347,1,1,349;                     0000351P    871
126,1,1,1,0,1,0,0.0D0,0.0D0,1.0D0,1.0D0,1.0D0,1.0D0,             0000353P    872
199746.5289906734D0,457276.2465941262D0,-100.0D0,                0000353P    873
200041.086201066D0,456925.6843216525D0,-100.0D0,0.0D0,1.0D0,     0000353P    874
0.0D0,0.0D0,1.0D0;                                               0000353P    875
126,2,2,1,0,1,0,-0.0D0,-0.0D0,-0.0D0,1.0D0,1.0D0,1.0D0,1.0D0,    0000355P    876
1.0D0,1.0D0,0.0D0,0.0D0,0.0D0,175.281136236852D0,                0000355P    877
147.278605196334D0,0.0D0,350.5622724737041D0,                    0000355P    878
294.5572103926679D0,0.0D0,-0.0D0,1.0D0,0.0D0,0.0D0,1.0D0;        0000355P    879
126,1,1,1,0,1,0,1.0D0,1.0D0,2.0D0,2.0D0,1.0D0,1.0D0,             0000357P    880
200041.086201066D0,456925.6843216525D0,-100.0D0,                 0000357P    881
200041.086201066D0,456715.5493599282D0,-100.0D0,1.0D0,2.0D0,     0000357P    882
0.0D0,0.0D0,1.0D0;                                               0000357P    883
126,2,2,1,0,1,0,1.0D0,1.0D0,1.0D0,2.0D0,2.0D0,2.0D0,1.0D0,1.0D0, 0000359P    884
1.0D0,350.5622724737041D0,294.5572103926679D0,0.0D0,             0000359P    885
455.6297533358447D0,294.5572103926679D0,0.0D0,                   0000359P    886
560.6972341979854D0,294.5572103926679D0,0.0D0,1.0D0,2.0D0,0.0D0, 0000359P    887
0.0D0,1.0D0;                                                     0000359P    888
126,1,1,1,0,1,0,2.0D0,2.0D0,3.0D0,3.0D0,1.0D0,1.0D0,             0000361P    889
200041.086201066D0,456715.5493599282D0,-100.0D0,                 0000361P    890
199670.7788175138D0,457245.2762915984D0,-100.0D0,2.0D0,3.0D0,    0000361P    891
0.0D0,0.0D0,1.0D0;                                               0000361P    892
126,2,2,1,0,1,0,2.0D0,2.0D0,2.0D0,3.0D0,3.0D0,3.0D0,1.0D0,1.0D0, 0000363P    893
1.0D0,560.6972341979854D0,294.5572103926679D0,0.0D0,             0000363P    894
295.8337683628779D0,109.4035186165711D0,0.0D0,                   0000363P    895
30.97030252782861D0,-75.75017315952573D0,0.0D0,2.0D0,3.0D0,      0000363P    896
0.0D0,0.0D0,1.0D0;                                               0000363P    897
126,2,2,1,0,0,0,3.0D0,3.0D0,3.0D0,84.99998836285285D0,           0000365P    898
84.99998836285285D0,84.99998836285285D0,1.0D0,                   0000365P    899
0.9940290643009697D0,1.0D0,199670.7788175138D0,                  0000365P    900
457245.2762915984D0,-100.0D0,199710.3537255558D0,                0000365P    901
457256.6038544764D0,-100.0D0,199746.5289906734D0,                0000365P    902
457276.2465941262D0,-100.0D0,3.0D0,84.99998836285285D0,-0.0D0,   0000365P    903
-0.0D0,-1.0D0;                                                   0000365P    904
126,2,2,1,0,0,0,3.0D0,3.0D0,3.0D0,84.99998836285285D0,           0000367P    905
84.99998836285285D0,84.99998836285285D0,1.0D0,                   0000367P    906
0.9940290643009697D0,1.0D0,30.97030252782861D0,                  0000367P    907
-75.75017315952573D0,0.0D0,19.64273964982597D0,                  0000367P    908
-36.17526511760537D0,0.0D0,0.0D0,0.0D0,0.0D0,3.0D0,              0000367P    909
84.99998836285285D0,0.0D0,0.0D0,1.0D0;                           0000367P    910
[truncated: 769,015 more chars]
