# Supplementary material for: Modular microfluidics enables kinetic insight from time-resolved cryo-EM
Source: Nat Commun. 2020 Jul 10;11:3465. doi: 10.1038/s41467-020-17230-4 (PMC7351747; doi:10.1038/s41467-020-17230-4)
Supplement: Supplementary file 17 — Source Data [file 41467_2020_17230_MOESM17_ESM.xlsx]

## Sheet: Figure 2C
Source Data File for Figures presented in "Modular microfluidics enables kinetic insight from time-resolved cryo-EM"
Figure	Name		panel
Figure 2	Rapid and reliable sample mixing in a microfluidic device		c	x	x2	y	error
				Junction	Time	Mean	Standard Deviation
				0.5	0.2273	0.172898	0.108361
				1	0.4546	0.628665	0.0171762
				2	0.9092	0.766507	0.0415665
				3	1.3538	0.785182	0.0286035
				4	1.8184	0.861557	0.0131648
				5	2.273	0.884987	0.00947216
				6	2.7276	0.905752	0.00790933
				7	3.1822	0.902981	0.00238068
				8	3.6368	0.893676	0.00978269
				9	4.0914	0.920338	0.000629269
				10	4.546	0.916911	0.00612489
				11	5	0.906669	0.00755028

## Sheet: Supplementary figure 2B
Source Data File for Figures presented in "Modular microfluidics enables kinetic insight from time-resolved cryo-EM"
Figure	Name		panel
Supplementary Figure 2	Supplementary figure 2		b	x	y
				X-coordinate	z-height
				0	0.576336
				0.645	0.576359
				1.29	0.576501
				1.935	0.576698
				2.58	0.576907
				3.225	0.576987
				3.87	0.576915
				4.515	0.576703
				5.16	0.576476
				5.805	0.57633
				6.45	0.576337
				7.095	0.576503
				7.74	0.576809
				8.385	0.577038
				9.03	0.577093
				9.675	0.576993
				10.32	0.576812
				10.965	0.576656
				11.61	0.576499
				12.255	0.576281
				12.9	0.576092
				13.545	0.575964
				14.19	0.575967
				14.835	0.576085
				15.48	0.576184
				16.125	0.576201
				16.77	0.576056
				17.415	0.575809
				18.06	0.575687
				18.705	0.575804
				19.35	0.576084
				19.995	0.576343
				20.64	0.576381
				21.285	0.576259
				21.93	0.57608
				22.575	0.575947
				23.22	0.575894
				23.865	0.575938
				24.51	0.576067
				25.155	0.576223
				25.8	0.576314
				26.445	0.5763
				27.09	0.576228
				27.735	0.576139
				28.38	0.576091
				29.025	0.576082
				29.67	0.576077
				30.315	0.576029
				30.96	0.5759
				31.605	0.575778
				32.25	0.575685
				32.895	0.575639
				33.54	0.575623
				34.185	0.575598
				34.83	0.575576
				35.475	0.575598
				36.12	0.575679
				36.765	0.575825
				37.41	0.576025
				38.055	0.576242
				38.7	0.576385
				39.345	0.576414
				39.99	0.576382
				40.635	0.576395
				41.28	0.5765
				41.925	0.57669
				42.57	0.576892
				43.215	0.576976
				43.86	0.576962
				44.505	0.576863
				45.15	0.576693
				45.795	0.576541
				46.44	0.576468
				47.085	0.57651
				47.73	0.576617
				48.375	0.576739
				49.02	0.576833
				49.665	0.576907
				50.31	0.576981
				50.955	0.577101
				51.6	0.577216
				52.245	0.577299
				52.89	0.577276
				53.535	0.577221
				54.18	0.577181
				54.825	0.577207
				55.47	0.577317
				56.115	0.577447
				56.76	0.577523
				57.405	0.577547
				58.05	0.577535
				58.695	0.57751
				59.34	0.57744
				59.985	0.57732
				60.63	0.577168
				61.275	0.577117
				61.92	0.577175
				62.565	0.57734
				63.21	0.57754
				63.855	0.577707
				64.5	0.577807
				65.145	0.577853
				65.79	0.57788
				66.435	0.577983
				67.08	0.578156
				67.725	0.578296
				68.37	0.578347
				69.015	0.578301
				69.66	0.578295
				70.305	0.57839
				70.95	0.578543
				71.595	0.57862
				72.24	0.578507
				72.885	0.578142
				73.53	0.577796
				74.175	0.577614
				74.82	0.577699
				75.465	0.577897
				76.11	0.578101
				76.755	0.578301
				77.4	0.578487
				78.045	0.578604
				78.69	0.578593
				79.335	0.57855
				79.98	0.578549
				80.625	0.578673
				81.27	0.578862
				81.915	0.579048
				82.56	0.579131
				83.205	0.579095
				83.85	0.579052
				84.495	0.579124
				85.14	0.579342
				85.785	0.579549
				86.43	0.579578
				87.075	0.579475
				87.72	0.579309
				88.365	0.579204
				89.01	0.57913
				89.655	0.579064
				90.3	0.579044
				90.945	0.579124
				91.59	0.57924
				92.235	0.579318
				92.88	0.579285
				93.525	0.579138
				94.17	0.579046
				94.815	0.579103
				95.46	0.579377
				96.105	0.579722
				96.75	0.579944
				97.395	0.580016
				98.04	0.580008
				98.685	0.580044
				99.33	0.580084
				99.975	0.580036
				100.62	0.579872
				101.265	0.57965
				101.91	0.579436
				102.555	0.579231
				103.2	0.579076
				103.845	0.57904
				104.49	0.579136
				105.135	0.579354
				105.78	0.579578
				106.425	0.579745
				107.07	0.579841
				107.715	0.579814
				108.36	0.579766
				109.005	0.57965
				109.65	0.579583
				110.295	0.579643
				110.94	0.579859
				111.585	0.580078
				112.23	0.580133
				112.875	0.580118
				113.52	0.580208
				114.165	0.580384
				114.81	0.580549
				115.455	0.5805
				116.1	0.580292
				116.745	0.579948
				117.39	0.579618
				118.035	0.579442
				118.68	0.579577
				119.325	0.580172
				119.97	0.580912
				120.615	0.581606
				121.26	0.581899
				121.905	0.581883
				122.55	0.581649
				123.195	0.581317
				123.84	0.581127
				124.485	0.581093
				125.13	0.581278
				125.775	0.581454
				126.42	0.581547
				127.065	0.58165
				127.71	0.58185
				128.355	0.582232
				129	0.582606
				129.645	0.582918
				130.29	0.58307
				130.935	0.582993
				131.58	0.582935
				132.225	0.582859
				132.87	0.582454
				133.515	0.581542
				134.16	0.580009
				134.805	0.577806
				135.45	0.575589
				136.095	0.574133
				136.74	0.573602
				137.385	0.573503
				138.03	0.572825
				138.675	0.571609
				139.32
				139.965
				140.61
				141.255
				141.9
				142.545
				143.19
				143.835
				144.48
				145.125
				145.77
				146.415
				147.06
				147.705
				148.35
				148.995
				149.64	101.154
				150.285	101.228
				150.93	101.524
				151.575	101.613
				152.22	101.628
				152.865	101.63
				153.51	101.63
				154.155	101.64
				154.8	101.67
				155.445	101.703
				156.09	101.721
				156.735	101.729
				157.38	101.734
				158.025	101.741
				158.67	101.753
				159.315	101.771
				159.96	101.797
				160.605	101.841
				161.25	102.142
				161.895	102.348
				162.54	102.365
				163.185	102.366
				163.83	102.349
				164.475	102.321
				165.12	102.291
				165.765	102.264
				166.41	102.238
				167.055	102.213
				167.7	102.189
				168.345	102.168
				168.99	102.148
				169.635	102.132
				170.28	102.119
				170.925	102.109
				171.57	102.102
				172.215	102.099
				172.86	102.107
				173.505	102.136
				174.15	102.171
				174.795	102.211
				175.44	102.259
				176.085	102.313
				176.73	102.347
				177.375	102.354
				178.02	102.361
				178.665	102.368
				179.31	102.374
				179.955	102.38
				180.6	102.386
				181.245	102.39
				181.89	102.393
				182.535	102.395
				183.18	102.398
				183.825	102.401
				184.47	102.404
				185.115	102.406
				185.76	102.409
				186.405	102.412
				187.05	102.415
				187.695	102.418
				188.34	102.421
				188.985	102.423
				189.63	102.424
				190.275	102.424
				190.92	102.425
				191.565	102.426
				192.21	102.427
				192.855	102.429
				193.5	102.43
				194.145	102.43
				194.79	102.43
				195.435	102.429
				196.08	102.43
				196.725	102.43
				197.37	102.431
				198.015	102.432
				198.66	102.433
				199.305	102.433
				199.95	102.433
				200.595	102.433
				201.24	102.432
				201.885	102.431
				202.53	102.431
				203.175	102.431
				203.82	102.432
				204.465	102.433
				205.11	102.433
				205.755	102.433
				206.4	102.432
				207.045	102.432
				207.69	102.432
				208.335	102.431
				208.98	102.43
				209.625	102.429
				210.27	102.428
				210.915	102.427
				211.56	102.426
				212.205	102.424
				212.85	102.422
				213.495	102.422
				214.14	102.422
				214.785	102.422
				215.43	102.422
				216.075	102.421
				216.72	102.42
				217.365	102.419
				218.01	102.418
				218.655	102.417
				219.3	102.417
				219.945	102.417
				220.59	102.416
				221.235	102.415
				221.88	102.413
				222.525	102.41
				223.17	102.408
				223.815	102.407
				224.46	102.407
				225.105	102.407
				225.75	102.407
				226.395	102.406
				227.04	102.404
				227.685	102.402
				228.33	102.4
				228.975	102.399
				229.62	102.399
				230.265	102.399
				230.91	102.397
				231.555	102.395
				232.2	102.393
				232.845	102.392
				233.49	102.39
				234.135	102.388
				234.78	102.387
				235.425	102.386
				236.07	102.386
				236.715	102.385
				237.36	102.384
				238.005	102.383
				238.65	102.382
				239.295	102.381
				239.94	102.38
				240.585	102.379
				241.23	102.378
				241.875	102.377
				242.52	102.376
				243.165	102.375
				243.81	102.374
				244.455	102.375
				245.1	102.375
				245.745	102.377
				246.39	102.377
				247.035	102.377
				247.68	102.376
				248.325	102.374
				248.97	102.373
				249.615	102.373
				250.26	102.373
				250.905	102.375
				251.55	102.377
				252.195	102.379
				252.84	102.381
				253.485	102.382
				254.13	102.383
				254.775	102.383
				255.42	102.384
				256.065	102.384
				256.71	102.385
				257.355	102.386
				258	102.387
				258.645	102.389
				259.29	102.392
				259.935	102.394
				260.58	102.396
				261.225	102.398
				261.87	102.399
				262.515	102.4
				263.16	102.401
				263.805	102.402
				264.45	102.404
				265.095	102.405
				265.74	102.406
				266.385	102.407
				267.03	102.409
				267.675	102.41
				268.32	102.412
				268.965	102.413
				269.61	102.413
				270.255	102.413
				270.9	102.412
				271.545	102.411
				272.19	102.41
				272.835	102.409
				273.48	102.409
				274.125	102.409
				274.77	102.409
				275.415	102.41
				276.06	102.41
				276.705	102.41
				277.35	102.41
				277.995	102.409
				278.64	102.408
				279.285	102.406
				279.93	102.406
				280.575	102.406
				281.22	102.406
				281.865	102.406
				282.51	102.405
				283.155	102.404
				283.8	102.404
				284.445	102.404
				285.09	102.404
				285.735	102.405
				286.38	102.406
				287.025	102.406
				287.67	102.406
				288.315	102.406
				288.96	102.406
				289.605	102.407
				290.25	102.408
				290.895	102.409
				291.54	102.409
				292.185	102.41
				292.83	102.411
				293.475	102.413
				294.12	102.415
				294.765	102.418
				295.41	102.42
				296.055	102.421
				296.7	102.422
				297.345	102.422
				297.99	102.422
				298.635	102.421
				299.28	102.421
				299.925	102.421
				300.57	102.421
				301.215	102.421
				301.86	102.421
				302.505	102.421
				303.15	102.421
				303.795	102.42
				304.44	102.42
				305.085	102.419
				305.73	102.418
				306.375	102.417
				307.02	102.416
				307.665	102.415
				308.31	102.415
				308.955	102.414
				309.6	102.413
				310.245	102.412
				310.89	102.411
				311.535	102.41
				312.18	102.409
				312.825	102.408
				313.47	102.407
				314.115	102.408
				314.76	102.408
				315.405	102.408
				316.05	102.406
				316.695	102.404
				317.34	102.401
				317.985	102.4
				318.63	102.399
				319.275	102.399
				319.92	102.399
				320.565	102.399
				321.21	102.398
				321.855	102.396
				322.5	102.393
				323.145	102.391
				323.79	102.389
				324.435	102.387
				325.08	102.387
				325.725	102.387
				326.37	102.387
				327.015	102.388
				327.66	102.387
				328.305	102.387
				328.95	102.387
				329.595	102.387
				330.24	102.388
				330.885	102.388
				331.53	102.388
				332.175	102.387
				332.82	102.386
				333.465	102.385
				334.11	102.385
				334.755	102.384
				335.4	102.384
				336.045	102.385
				336.69	102.385
				337.335	102.385
				337.98	102.384
				338.625	102.383
				339.27	102.383
				339.915	102.382
				340.56	102.383
				341.205	102.384
				341.85	102.385
				342.495	102.386
				343.14	102.387
				343.785	102.387
				344.43	102.387
				345.075	102.387
				345.72	102.386
				346.365	102.385
				347.01	102.385
				347.655	102.385
				348.3	102.386
				348.945	102.388
				349.59	102.39
				350.235	102.392
				350.88	102.393
				351.525	102.394
				352.17	102.394
				352.815	102.393
				353.46	102.392
				354.105	102.39
				354.75	102.39
				355.395	102.39
				356.04	102.39
				356.685	102.39
				357.33	102.39
				357.975	102.39
				358.62	102.39
				359.265	102.39
				359.91	102.389
				360.555	102.388
				361.2	102.388
				361.845	102.387
				362.49	102.387
				363.135	102.388
				363.78	102.389
				364.425	102.389
				365.07	102.389
				365.715	102.387
				366.36	102.386
				367.005	102.385
				367.65	102.386
				368.295	102.386
				368.94	102.386
				369.585	102.387
				370.23	102.388
				370.875	102.388
				371.52	102.388
				372.165	102.387
				372.81	102.387
				373.455	102.388
				374.1	102.388
				374.745	102.389
				375.39	102.389
				376.035	102.388
				376.68	102.389
				377.325	102.39
				377.97	102.391
				378.615	102.391
				379.26	102.39
				379.905	102.389
				380.55	102.387
				381.195	102.387
				381.84	102.386
				382.485	102.386
				383.13	102.387
				383.775	102.388
				384.42	102.388
				385.065	102.387
				385.71	102.386
				386.355	102.386
				387	102.385
				387.645	102.385
				388.29	102.385
				388.935	102.386
				389.58	102.386
				390.225	102.386
				390.87	102.387
				391.515	102.388
				392.16	102.388
				392.805	102.388
				393.45	102.388
				394.095	102.386
				394.74	102.384
				395.385	102.383
				396.03	102.382
				396.675	102.383
				397.32	102.383
				397.965	102.383
				398.61	102.382
				399.255	102.381
				399.9	102.38
				400.545	102.379
				401.19	102.379
				401.835	102.378
				402.48	102.377
				403.125	102.377
				403.77	102.376
				404.415	102.376
				405.06	102.376
				405.705	102.377
				406.35	102.378
				406.995	102.379
				407.64	102.381
				408.285	102.382
				408.93	102.382
				409.575	102.382
				410.22	102.382
				410.865	102.381
				411.51	102.38
				412.155	102.379
				412.8	102.377
				413.445	102.375
				414.09	102.374
				414.735	102.374
				415.38	102.374
				416.025	102.374
				416.67	102.375
				417.315	102.375
				417.96	102.376
				418.605	102.375
				419.25	102.374
				419.895	102.374
				420.54	102.374
				421.185	102.374
				421.83	102.374
				422.475	102.373
				423.12	102.37
				423.765	102.368
				424.41	102.367
				425.055	102.367
				425.7	102.366
				426.345	102.365
				426.99	102.364
				427.635	102.364
				428.28	102.364
				428.925	102.365
				429.57	102.365
				430.215	102.365
				430.86	102.364
				431.505	102.363
				432.15	102.362
				432.795	102.361
				433.44	102.36
				434.085	102.359
				434.73	102.358
				435.375	102.358
				436.02	102.357
				436.665	102.356
				437.31	102.355
				437.955	102.354
				438.6	102.354
				439.245	102.354
				439.89	102.354
				440.535	102.355
				441.18	102.355
				441.825	102.355
				442.47	102.355
				443.115	102.355
				443.76	102.355
				444.405	102.355
				445.05	102.355
				445.695	102.355
				446.34	102.356
				446.985	102.357
				447.63	102.358
				448.275	102.358
				448.92	102.359
				449.565	102.359
				450.21	102.361
				450.855	102.364
				451.5	102.366
				452.145	102.368
				452.79	102.37
				453.435	102.371
				454.08	102.374
				454.725	102.376
				455.37	102.378
				456.015	102.379
				456.66	102.38
				457.305	102.381
				457.95	102.383
				458.595	102.385
				459.24	102.387
				459.885	102.39
				460.53	102.393
				461.175	102.395
				461.82	102.396
				462.465	102.397
				463.11	102.398
				463.755	102.399
				464.4	102.4
				465.045	102.4
				465.69	102.4
				466.335	102.401
				466.98	102.402
				467.625	102.403
				468.27	102.403
				468.915	102.402
				469.56	102.402
				470.205	102.402
				470.85	102.402
				471.495	102.401
				472.14	102.401
				472.785	102.401
				473.43	102.401
				474.075	102.402
				474.72	102.402
				475.365	102.401
				476.01	102.4
				476.655	102.4
				477.3	102.401
				477.945	102.403
				478.59	102.404
				479.235	102.405
				479.88	102.405
				480.525	102.405
				481.17	102.405
				481.815	102.405
				482.46	102.406
				483.105	102.406
				483.75	102.407
				484.395	102.407
				485.04	102.407
				485.685	102.405
				486.33	102.403
				486.975	102.402
				487.62	102.401
				488.265	102.4
				488.91	102.401
				489.555	102.401
				490.2	102.402
				490.845	102.401
				491.49	102.399
				492.135	102.397
				492.78	102.395
				493.425	102.393
				494.07	102.391
				494.715	102.389
				495.36	102.388
				496.005	102.387
				496.65	102.385
				497.295	102.382
				497.94	102.379
				498.585	102.375
				499.23	102.372
				499.875	102.369
				500.52	102.366
				501.165	102.363
				501.81	102.361
				502.455	102.359
				503.1	102.356
				503.745	102.353
				504.39	102.349
				505.035	102.346
				505.68	102.343
				506.325	102.33
				506.97	102.313
				507.615	102.289
				508.26	102.265
				508.905	102.244
				509.55	102.226
				510.195	102.211
				510.84	102.061
				511.485	101.917
				512.13	101.917
				512.775	101.917
				513.42	101.918
				514.065	101.919
				514.71	101.948
				515.355	102.127
				516	102.143
				516.645	102.138
				517.29	102.127
				517.935	102.075
				518.58	102.02
				519.225	101.989
				519.87	101.976
				520.515	101.977
				521.16	101.98
				521.805	101.984
				522.45	101.989
				523.095	101.999
				523.74	102.011
				524.385	102.022
				525.03	102.031
				525.675	102.04
				526.32	102.046
				526.965	102.047
				527.61	102.046
				528.255	102.043
				528.9	102.04
				529.545	102.036
				530.19	102.033
				530.835	102.032
				531.48	102.032
				532.125	102.036
				532.77	102.039
				533.415	102.042
				534.06	102.044
				534.705	102.046
				535.35	102.049
				535.995	102.053
				536.64	102.058
				537.285	102.061
				537.93	102.06
				538.575	102.057
				539.22	102.054
				539.865	102.053
				540.51	102.053
				541.155	102.053
				541.8	102.053
				542.445	102.053
				543.09	102.052
				543.735	102.052
				544.38	102.054
				545.025	102.057
				545.67	102.061
				546.315	102.065
				546.96	102.068
				547.605	102.07
				548.25	102.071
				548.895	102.072
				549.54	102.074
				550.185	102.075
				550.83	102.075
				551.475	102.076
				552.12	102.077
				552.765	102.078
				553.41	102.078
				554.055	102.078
				554.7	102.078
				555.345	102.078
				555.99	102.08
				556.635	102.083
				557.28	102.085
				557.925	102.087
				558.57	102.088
				559.215	102.089
				559.86	102.089
				560.505	102.089
				561.15	102.089
				561.795	102.089
				562.44	102.089
				563.085	102.089
				563.73	102.089
				564.375	102.088
				565.02	102.087
				565.665	102.086
				566.31	102.084
				566.955	102.083
				567.6	102.081
				568.245	102.079
				568.89	102.077
				569.535	102.077
				570.18	102.076
				570.825	102.078
				571.47	102.079
				572.115	102.081
				572.76	102.081
				573.405	102.082
				574.05	102.083
				574.695	102.084
				575.34	102.084
				575.985	102.083
				576.63	102.081
				577.275	102.078
				577.92	102.075
				578.565	102.074
				579.21	102.076
				579.855	102.079
				580.5	102.082
				581.145	102.081
				581.79	102.077
				582.435	102.072
				583.08	102.068
				583.725	102.067
				584.37	102.067
				585.015	102.067
				585.66	102.067
				586.305	102.066
				586.95	102.066
				587.595	102.068
				588.24	102.07
				588.885	102.071
				589.53	102.07
				590.175	102.067
				590.82	102.063
				591.465	102.061
				592.11	102.06
				592.755	102.061
				593.4	102.063
				594.045	102.064
				594.69	102.066
				595.335	102.067
				595.98	102.067
				596.625	102.066
				597.27	102.061
				597.915	102.056
				598.56	102.053
				599.205	102.054
				599.85	102.056
				600.495	102.057
				601.14	102.054
				601.785	102.049
				602.43	102.044
				603.075	102.041
				603.72	102.041
				604.365	102.042
				605.01	102.045
				605.655	102.047
				606.3	102.05
				606.945	102.053
				607.59	102.056
				608.235	102.06
				608.88	102.064
				609.525	102.069
				610.17	102.073
				610.815	102.076
				611.46	102.079
				612.105	102.079
				612.75	102.078
				613.395	102.076
				614.04	102.074
				614.685	102.074
				615.33	102.077
				615.975	102.082
				616.62	102.086
				617.265	102.089
				617.91	102.092
				618.555	102.096
				619.2	102.101
				619.845	102.104
				620.49	102.107
				621.135	102.111
				621.78	102.117
				622.425	102.123
				623.07	102.131
				623.715	102.141
				624.36	102.152
				625.005	102.163
				625.65	102.174
				626.295	102.187
				626.94	102.203
				627.585	102.222
				628.23	102.242
				628.875	102.264
				629.52	102.286
				630.165	102.31
				630.81	102.338
				631.455	102.368
				632.1	102.387
				632.745	102.392
				633.39	102.379
				634.035	102.356
				634.68	102.299
				635.325	102.186
				635.97	101.963
				636.615	102.022
				637.26	102.15
				637.905	102.179
				638.55	102.213
				639.195	102.25
				639.84	102.285
				640.485	102.258
				641.13	101.737
				641.775	101.609
				642.42	101.557
				643.065	101.539
				643.71
				644.355
				645
				645.645
				646.29
				646.935
				647.58
				648.225
				648.87
				649.515
				650.16
				650.805
				651.45
				652.095
				652.74
				653.385
				654.03
				654.675
				655.32
				655.965
				656.61
				657.255
				657.9
				658.545
				659.19
				659.835	0.660761
				660.48	0.67799
				661.125	0.6971
				661.77	0.715804
				662.415	0.728322
				663.06	0.729436
				663.705	0.723746
				664.35	0.716686
				664.995	0.712615
				665.64	0.712274
				666.285	0.713432
				666.93	0.714011
				667.575	0.713182
				668.22	0.710956
				668.865	0.708907
				669.51	0.707316
				670.155	0.707035
				670.8	0.707865
				671.445	0.709305
				672.09	0.710695
				672.735	0.711605
				673.38	0.711915
				674.025	0.711039
				674.67	0.70911
				675.315	0.706609
				675.96	0.704449
				676.605	0.702936
				677.25	0.701728
				677.895	0.700548
				678.54	0.699679
				679.185	0.698832
				679.83	0.697813
				680.475	0.696387
				681.12	0.69504
				681.765	0.693849
				682.41	0.692876
				683.055	0.69188
				683.7	0.690671
				684.345	0.689922
				684.99	0.689505
				685.635	0.689779
				686.28	0.689992
				686.925	0.690101
				687.57	0.690424
				688.215	0.691227
				688.86	0.691874
				689.505	0.69189
				690.15	0.690769
				690.795	0.689139
				691.44	0.687848
				692.085	0.68737
				692.73	0.687412
				693.375	0.687632
				694.02	0.687612
				694.665	0.68756
				695.31	0.687718
				695.955	0.688539
				696.6	0.689612
				697.245	0.690784
				697.89	0.691861
				698.535	0.692667
				699.18	0.693449
				699.825	0.693831
				700.47	0.694165
				701.115	0.694585
				701.76	0.695376
				702.405	0.69653
				703.05	0.697566
				703.695	0.698036
				704.34	0.698164
				704.985	0.698068
				705.63	0.698317
				706.275	0.69869
				706.92	0.699185
				707.565	0.699681
				708.21	0.700273
				708.855	0.701149
				709.5	0.70252
				710.145	0.704162
				710.79	0.705965
				711.435	0.707187
				712.08	0.707756

## Sheet: Supplementary figure 2D
Source Data File for Figures presented in "Modular microfluidics enables kinetic insight from time-resolved cryo-EM"
Figure	Name		panel
Supplementary Figure 2	Supplementary figure 2		d	x	x2		333 μl/min			222 μl/min			111 μl/min			55 μl/min			pre-mixed
				Time	Junctions		Mean	Standard deviation		Mean	Standard deviation		Mean	Standard deviation		Mean	Standard deviation		Mean	Standard deviation
				0	0		0.0300397	0.026218		0.0127564	0.0203584		-0.00671321	0.0224453		-0.0081852	0.0124048		0.695778	0.0183094
				0.2273	0.5		0.172898	0.108361		0.544705	0.055754		0.321883	0.0963146		0.260101	0.0566828		0.767468	0.0389151
				0.4546	1		0.628665	0.0171762		0.74851	0.0065981		0.447859	0.0190689		0.329204	0.0216017		0.757839	0.0289649
				0.9092	2		0.766507	0.0415665		0.72436	0.0919008		0.564598	0.0159085		0.396062	0.0255419		0.744926	0.0253176
				1.3538	3		0.785182	0.0286035		0.805453	0.0189507		0.680036	0.0131372		0.397895	0.0131107		0.765938	0.0174362
				1.8184	4		0.861557	0.0131648		0.860315	0.0022426		0.678404	0.0147836		0.448736	0.0344713		0.78832	0.0351128
				2.273	5		0.884987	0.00947216		0.851996	0.0217733		0.749361	0.0291766		0.583225	0.0651389		0.756399	0.0170066
				2.7276	6		0.905752	0.00790933		0.888525	0.00496158		0.718523	0.0264397		0.507585	0.05338		0.776328	0.035561
				3.1822	7		0.902981	0.00238068		0.896948	0.0096231		0.763399	0.0229868		0.508329	0.0655927		0.821726	0.0339985
				3.6368	8		0.893676	0.00978269		0.902677	0.0078059		0.704817	0.0124586		0.548658	0.0232911		0.790763	0.0052438
				4.0914	9		0.920338	0.000629269		0.915992	0.00957662		0.781913	0.00441169		0.552825	0.0327514		0.82876	0.0236488
				4.546	10		0.916911	0.00612489		0.922552	0.00605499		0.753314	0.0189405		0.523683	0.049239		0.838721	0.025102
				5.0006	11		0.906669	0.00755028		0.903283	0.00630474		0.807905	0.00948609		0.582562	0.021918		0.821449	0.0211505
				5.4552	12		0.920859	0.00839489		0.927313	0.00236465		0.790998	0.0120181		0.572625	0.0566477		0.840108	0.0155424
				5.9098	13		0.921426	0.00859501		0.915078	0.00425015		0.855095	0.0205526		0.668028	0.0309702		0.845647	0.0167067
				6.3644	14		0.922583	0.0104295		0.928984	0.00390867		0.822192	0.0362649		0.807802	0.0192535		0.829217	0.00654894
				6.819	15		0.922368	0.00439831		0.916097	0.0142302		0.872194	0.00817446		0.731493	0.00999298		0.817547	0.0270344
				7.2736	16		0.931432	0.00594206		0.931972	0.00220587		0.866195	0.0161934		0.604578	0.00728736		0.839338	0.0106024
				7.7282	17		0.918514	0.00750111		0.924959	0.0140746		0.891683	0.00102896		0.748408	0.0127458		0.814782	0.0149615
				8.1828	18		0.927594	0.00160335		0.942314	0.00544555		0.878372	0.00941351		0.784557	0.00975072		0.780158	0.0221569
				8.6374	19		0.917126	0.0148509		0.933568	0.00628663		0.895305	0.005082		0.738876	0.0139594		0.79206	0.0232707
				9.092	20		0.935842	0.0142101		0.927831	0.00474475		0.8817	0.00649441		0.722307	0.0773846		0.831365	0.00642635
				9.5466	21		0.919206	0.00385229		0.930728	0.00690168		0.891448	0.00269671		0.684391	0.0404304		0.827865	0.0140199
				10	22		0.910462	0.0102872		0.906808	0.0117272		0.473425	0.0240822		0.675301	0.104635		0.775451	0.0114756

## Sheet: Figure 3C
Source Data File for Figures presented in "Modular microfluidics enables kinetic insight from time-resolved cryo-EM"
Figure	Name		panel
Figure 3	Sample spray and blot-free delivery onto a TEM support grid		c	x	y	error	sample size
				Pressure (Bar)	Mean (um)	Standard deviation	N
				0.1	93.17	21	63
				0.2	85.43	17	762
				0.3	82.83	15	767
				0.4	74.22	13	397
				0.5	65.58	17	512
				0.6	57.96	18	436
				0.7	51.2	17	277
				0.8	31	12	112
				1	29.45	11.32	102

## Sheet: Figure 3D
Source Data File for Figures presented in "Modular microfluidics enables kinetic insight from time-resolved cryo-EM"
Figure	Name		panel
Figure 3	Sample spray and blot-free delivery onto a TEM support grid		d	x	y	error	sample size
				Pressure (Bar)	Mean (m/s)	Standard deviation	N
				0.2	3.9	0.7022	19
				0.3	7.567	2.884	232
				0.4	12.44	3.292	694
				0.6	18.44	5.801	488
				0.8	24.46	7.066	412
				1	33.5	7.118	132

## Sheet: Figure 4E
Source Data File for Figures presented in "Modular microfluidics enables kinetic insight from time-resolved cryo-EM"
Figure	Name		panel
Figure 4	Assessment of cryo-EM samples prepared by blot-free spray-plunging		e	x	y
				Bins (%)	Distribution (replicates)
				5	0	0	0.0564016	0
				15	0	1.33283	8.57304	0
				25	12.5677	37.2049	31.6413	12.6984
				35	37.7573	20.2589	19.0637	37.9777
				45	10.7801	6.85453	6.14777	9.17108
				55	6.17551	5.36938	5.07614	5.46737
				65	5.14626	4.68393	4.51213	5.17343
				75	12.7844	4.76009	11.6751	9.11229
				85	14.7887	16.032	11.7315	20.3998
				95	0	3.50343	1.52284	0

## Sheet: Figure 4G
Source Data File for Figures presented in "Modular microfluidics enables kinetic insight from time-resolved cryo-EM"
Figure	Name		panel
Figure 4	Assessment of cryo-EM samples prepared by blot-free spray-plunging		g	x	y
				Bins (%)	Distribution (replicates)
				5	1.72414	0.01	0.01	2.23124	0.197628	2.55293
				15	18.8966	9.62861	6.32699	16.5314	20.224	19.1781
				25	12.069	14.6722	13.3819	16.2272	12.7141	12.2042
				35	8.06897	10.4081	12.262	10.9533	9.15679	10.8344
				45	9.03448	10.3164	11.2542	8.82353	9.02503	9.02864
				55	9.7931	10.4539	11.0302	9.33063	9.15679	8.59278
				65	7.10345	9.44521	13.0459	8.41785	10.0132	8.96638
				75	8.48276	8.84915	14.1097	10.6491	13.5046	11.7684
				85	13.5172	17.6066	18.589	8.51927	12.253	14.8817
				95	11.3103	8.6199	0.01	8.31643	3.75494	1.99253

## Sheet: Figure 5D
Source Data File for Figures presented in "Modular microfluidics enables kinetic insight from time-resolved cryo-EM"
Figure	Name		panel
Figure 5	Observation of RecA-ssDNA filament growth by cryo-EM		d	Filament lengths (nm)
				Time-resolved	Manual preparation
				7.805	19.445
				8.542	19.971
				8.795	21.219
				9.11	22.443
				9.333	23.274
				9.464	23.392
				9.599	25.257
				10.428	25.318
				10.672	26.542
				10.858	26.904
				10.877	26.955
				11.004	27.33
				11.083	27.381
				11.186	27.631
				11.303	27.706
				11.503	27.905
				11.515	28.583
				11.612	30.203
				11.702	30.914
				11.841	32.048
				11.853	32.156
				11.984	32.369
				12.228	32.433
				12.245	32.835
				12.659	33.501
				12.819	33.501
				12.876	33.824
				12.924	34.088
				12.957	34.214
				13.209	34.475
				13.209	34.7
				13.321	34.977
				13.506	35.364
				13.506	35.728
				13.586	36.022
				13.676	36.408
				14.006	37.564
				14.1	37.665
				14.187	37.706
				14.317	38.628
				14.336	38.895
				14.407	39.354
				14.431	39.889
				14.484	40.409
				14.503	40.901
				14.51	40.901
				14.541	41.703
				14.648	42.882
				14.652	43.986
				14.746	45.132
				14.81	45.815
				14.812	45.909
				14.912	46.238
				14.912	46.64
				14.915	46.784
				14.944	47.122
				14.97	47.301
				15.044	48.082
				15.058	49.073
				15.098	49.231
				15.328	49.427
				15.356	49.594
				15.452	50.281
				15.568	52.008
				15.638	52.368
				15.752	53.609
				15.804	55.241
				15.913	55.291
				16.036	55.515
				16.122	56.133
				16.229	56.492
				16.316	56.984
				16.327	57.168
				16.352	57.34
				16.371	57.697
				16.407	58.422
				16.436	58.649
				16.457	59.406
				16.469	60.156
				16.501	60.928
				16.502	61.123
				16.584	61.371
				16.639	61.416
				16.643	61.719
				16.667	63.588
				16.676	64.12
				16.762	64.128
				16.839	64.453
				16.86	67.305
				16.88	68.722
				17.057	68.883
				17.12	69.719
				17.161	69.959
				17.325	70.262
				17.394	70.313
				17.459	70.936
				17.509	71.094
				17.556	71.21
				17.59	71.565
				17.599	72.855
				17.61	73.035
				17.614	73.799
				17.66	73.817
				17.784	75.128
				17.808	75.513
				17.816	75.659
				17.88	76.584
				17.93	76.966
				17.963	80.098
				17.969	80.186
				18.036	80.408
				18.093	81.017
				18.141	81.195
				18.141	81.501
				18.199	82.366
				18.24	82.621
				18.244	84.066
				18.328	84.437
				18.335	85.102
				18.338	86.186
				18.352	86.186
				18.37	86.202
				18.39	86.479
				18.45	87.305
				18.497	87.479
				18.539	88.895
				18.553	89.398
				18.577	89.47
				18.73	90.192
				18.983	90.472
				19.229	90.488
				19.256	90.942
				19.297	91.938
				19.368	92.456
				19.39	92.471
				19.524	95.46
				19.531	97.816
				19.552	98.444
				19.566	99.287
				19.629	100.516
				19.642	101.014
				19.666	102.159
				19.699	105.356
				19.795	106.877
				20.186	108.284
				20.202	108.435
				20.287	108.537
				20.354	109.02
				20.449	109.234
				20.509	109.41
				20.524	110.1
				20.538	112.022
				20.715	113.569
				20.753	113.75
				20.79	114.168
				20.82	114.236
				20.834	114.254
				20.839	115.676
				21.038	117.81
				21.091	120.417
				21.094	121.278
				21.156	121.701
				21.205	122.783
				21.391	123.634
				21.46	123.763
				21.468	124.67
				21.511	128.569
				21.532	134.106
				21.639	140.652
				21.639	141.464
				21.665	144.193
				21.772	146.684
				21.85	148.582
				22.002	148.984
				22.015	149.532
				22.065	151.013
				22.127	152.704
				22.214	159.23
				22.247	160.808
				22.337	168.448
				22.607	168.931
				22.758	169.316
				22.796	172.173
				22.796	175.981
				22.93	181.733
				23.003	182.938
				23.029	186.478
				23.074	187.579
				23.234	187.977
				23.237	190.302
				23.25	195.983
				23.291	207.95
				23.366	208.579
				23.521	208.844
				23.658	219.731
				23.782	223.248
				23.859	228.451
				23.864	235.387
				23.952	249.754
				23.986	257.296
				24.05	292.954
				24.076	305.576
				24.121
				24.347
				24.608
				24.63
				24.632
				24.633
				25.091
				25.129
				25.171
				25.242
				25.396
				25.595
				25.641
				25.641
				25.737
				25.769
				26.069
				26.098
				26.3
				26.456
				26.62
				26.633
				26.931
				27.029
				27.551
				27.605
				27.738
				28.351
				28.88
				29.54
				29.971
				30.496
				30.596
				30.628
				30.663
				30.726
				30.877
				31.115
				31.23
				31.265
				31.283
				31.451
				31.769
				31.829
				31.868
				31.874
				32.024
				32.065
				32.103
				32.139
				32.586
				32.646
				32.908
				33.284
				33.289
				33.839
				33.863
				34.065
				34.208
				35.294
				35.48
				35.806
				36.348
				37.48
				37.675
				37.827
				37.862
				38.179
				38.261
				38.306
				38.418
				38.58
				38.594
				38.596
				39.248
				39.356
				39.635
				40.019
				41.129
				41.145
				42.187
				42.536
				42.64
				42.674
				42.743
				42.824
				43.327
				43.51
				43.878
				46.072
				47.416
				48.59
				49.186
				49.27
				50.136
				51.282
				52.127
				52.804
				53.413
				54.83
				55.023
				59.019
				59.749
				61.117
				62.676
				67.192
				77.654
				80.551
				107.244

## Sheet: Supplementary figure 5C
Source Data File for Figures presented in "Modular microfluidics enables kinetic insight from time-resolved cryo-EM"
Figure	Name		panel
Supplementary Figure 5	Supplementary Figure 5		c	Sample recovered (%)
				Protein	DNA	ATP
				81.5821	70.4233	53.3333
				76.6119	72.1274	60
				85.1667	71.364	60

## Sheet: Supplementary figure 5E
Source Data File for Figures presented in "Modular microfluidics enables kinetic insight from time-resolved cryo-EM"
Figure	Name		panel
Supplementary Figure 5	Supplementary Figure 5		e		20 ms RTD
					Residence time of particles (ms)
					109.128
					60.1114
					73.6677
					14.3824
					21.2168
					31.8621
					15.9136
					19.1551
					20.3859
					25.3877
					16.7387
					61.2905
					46.6742
					47.9293
					14.4206
					30.2433
					38.3767
					14.9717
					22.3678
					22.819
					16.0154
					27.6027
					68.5308
					21.8839
					41.4159
					62.3936
					14.5115
					19.8053
					31.3304
					15.173
					28.9166
					56.1891
					51.9941
					38.5387
					23.0711
					16.5558
					31.9008
					22.1961
					20.6901
					20.9323
					45.223
					15.1568
					14.2214
					15.5502
					50.7225
					18.7128
					35.9877
					44.88
					33.2215
					19.387
					41.9644
					23.3996
					24.177
					16.6283
					18.3319
					60.055
					23.2384
					17.8438
					24.9509
					67.8987
					14.0711
					63.7108
					29.6862
					25.5677
					38.9937
					64.5725
					50.126
					37.5173
					29.0463
					138.495
					39.7451
					30.7645
					39.7726
					22.4441
					23.439
					16.0822
					17.7933
					18.9725
					14.4199
					25.7624
					25.8451
					14.7215
					48.6083
					170.024
					88.9038
					19.3441
					69.97
					62.8861
					41.4958
					63.9573
					26.511
					67.7634
					30.5064
					21.3493
					42.0478
					15.0011
					35.9485
					48.8123
					16.3201
					14.6282
					59.2268
					21.2848
					37.8211
					57.2053
					14.2969
					115.602
					14.3367
					27.1811
					21.89
					17.8253
					19.2841
					30.2908
					35.0635
					113.318
					33.9481
					33.1957
					31.3079
					14.4665
					25.071
					28.1107
					218.964
					48.7763
					15.713
					19.995
					31.3653
					51.5874
					15.0554
					18.6144
					15.3316
					26.1845
					20.41
					16.9037
					39.0535
					21.5684
					29.7009
					39.1231
					25.3795
					32.61
					22.8835
					25.9173
					45.3527
					37.4047
					41.3755
					104.064
					44.2154
					74.0105
					23.1193
					26.3048
					27.8579
					77.741
					14.9189
					35.5219
					22.3763
					21.5393
					38.0604
					56.1217
					23.7932
					19.5746
					19.1922
					15.3039
					24.4891
					54.5156
					18.1993
					43.1445
					26.5954
					14.4323
					31.0453
					24.4032
					15.4902
					20.6529
					64.9298
					14.9673
					26.9412
					34.6872
					67.3557
					86.9353
					14.8917
					42.6196
					16.8907
					15.7217
					80.8055
					79.1169
					45.6865
					93.043
					52.8619
					46.3306
					49.8332
					27.6433
					26.4439
					28.8348
					22.9942
					28.1884
					93.482
					81.9854
					57.7893
					33.9343
					37.4149
					19.402
					48.4232
					19.9245
					20.2663
					19.923
					20.0929
					15.6504
					17.7069
					39.4087
					78.5821
					16.9469
					35.8511
					171.918
					26.5501
					34.8598
					31.881
					39.9309
					30.2805
					49.9587
					23.4352
					48.3146
					20.5628
					16.8311
					21.2723
					16.7171
					15.9582
					27.1576
					14.9328
					18.1633
					201.824
					58.9585
					42.9869
					47.0264
					41.6265
					36.991
					14.1878
					148.855
					14.8454
					47.3324
					36.7109
					15.6681
					101.975
					17.0191
					33.8541
					73.0817
					31.9172
					15.0717
					41.85
					15.6576
					38.3139
					14.3761
					42.2299
					14.4306
					35.2773
					141.77
					43.089
					53.2692
					70.0052
					64.5275
					47.6251
					41.0187
					17.1173
					56.0291
					90.257
					57.2648
					20.3455
					78.3757
					25.4946
					54.0094
					36.5585
					39.901
					57.3851
					30.9606
					20.1277
					26.0932
					15.8209
					16.2767
					60.5224
					18.3123
					26.9151
					27.2067
					39.4447
					87.1957
					22.2385
					161.014
					51.1021
					22.546
					38.0511
					36.9714
					17.4165
					59.4152
					19.4886
					25.2382
					15.8657
					14.8588
					35.9373
					63.3135
					26.9265
					37.3234
					22.9052
					26.9796
					47.2222
					42.8621
					54.0491
					25.7855
					85.8665
					37.9518
					35.983
					60.0081
					14.615
					35.4513
					40.5423
					35.7827
					14.6506
					24.7344
					17.878
					53.1178
					42.4877
					15.8234
					15.0375
					58.7103
					24.6974
					131.106
					27.3568
					30.1414
					22.4413
					23.8125
					57.5593
					25.3814
					54.5028
					17.554
					21.6592
					46.4612
					27.643
					37.3073
					46.052
					59.243
					23.4031
					96.9956
					22.2814
					18.5521
					27.189
					26.8926
					47.9307
					50.1911
					16.0437
					23.831
					23.3332
					16.1469
					44.0289
					16.6358
					21.7972
					15.8264
					34.4486
					16.535
					37.4534
					47.2175
					20.9551
					22.6738
					68.5403
					35.2907
					52.0577
					24.9293
					24.6346
					29.1992
					25.7522
					60.1187
					15.8315
					29.3103
					21.6906
					70.2917
					20.7497
					15.5232
					32.9207
					16.8276
					23.5613
					23.5269
					14.7126
					31.8791
					23.2144
					36.0072
					50.1504
					20.3969
					21.962
					38.3151
					52.8343
					37.0964
					35.3401
					20.994
					16.605
					52.1694
					25.9944
					20.4425
					41.7241
					16.9299
					182.936
					43.1435
					23.8748
					16.7226
					47.2386
					116.671
					26.8998
					88.8448
					17.5105
					39.9723
					39.1853
					41.105
					21.4364
					22.3417
					35.9005
					23.1933
					65.0048
					25.5293
					16.9714
					25.7786
					25.4531
					16.0614
					45.5208
					18.8581
					14.7916
					29.8056
					66.3346
					23.7427
					47.7802
					33.968
					16.8599
					53.6627
					36.4918
					16.2993
					43.2068
					30.8804
					71.5546
					32.9283
					15.6844
					132.838
					19.7881
					28.9739
					55.7269
					17.031
					19.7707
					51.3579
					29.1661
					92.3122
					19.8843
					112.986
					37.1792
					20.2873
					55.6733
					15.2496
					24.7327
					21.2079
					68.4828
					79.4711
					16.746
					35.0904
					49.3855
					19.2016
					52.4866
					27.5761
					40.4322
					28.9812
					53.0056
					48.4892
					35.8951
					24.0746
					20.0327
					29.2111
					30.0977
					16.4695
					19.529
					34.6274
					36.9721
					15.7092
					24.338
					37.8368
					21.1705
					36.4386
					38.4033
					20.1162
					24.6525
					26.5869
					18.5767
					24.2578
					24.1662
					20.2863
					23.8975
					77.8187
					19.2965
					56.6659
					22.7654
					23.3125
					14.8203
					63.8222
					35.7448
					23.3294
					38.7183
					24.1129
					25.3658
					26.6738
					81.8164
					23.0831
					14.8671
					31.3151
					23.027
					15.2389
					20.7076
					15.5407
					22.2637
					45.1446
					30.4606
					46.2136
					75.4189
					35.7048
					14.0297
					43.397
					55.4532
					66.4782
					24.0777
					181.273
					27.462
					25.5874
					14.8011
					125.92
					15.0361
					225.08
					46.2012
					15.3847
					16.3621
					57.2384
					52.1119
					45.2093
					36.7294
					20.8545
					16.0603
					112.781
					29.5018
					74.9283
					46.0223
					42.5816
					23.6019
					63.569
					49.9597
					60.0923
					38.2808
					24.1645
					22.015
					34.07
					16.5523
					22.4817
					30.4687
					36.4562
					25.6439
					23.0325
					32.7526
					163.357
					39.678
					31.5622
					23.2491
					21.252
					30.133
					49.5211
					39.1596
					28.1115
					91.408
					22.3526
					63.3811
					28.6908
					20.979
					30.2131
					80.7774
					30.8712
					20.809
					19.2791
					31.696
					28.7225
					51.6045
					32.7476
					41.7094
					30.8182
					24.0036
					20.2485
					21.5418
					16.3895
					27.0489
					21.4016
					16.4693
					32.8434
					109.217
					40.3772
					20.6073
					41.7295
					49.8604
					32.0443
					15.5334
					14.6656
					27.1898
					91.6606
					14.6432
					24.5111
					40.5745
					203.75
					18.275
					25.4999
					31.2376
					22.5548
					31.7805
					52.0391
					16.878
					18.8232
					44.5693
					24.9891
					41.6662
					21.1777
					38.8334
					19.3945
					16.1874
					14.7998
					24.4994
					59.4981
					25.5502
					35.5628
					45.1743
					66.7282
					38.3332
					21.2967
					59.7608
					15.6955
					21.9406
					32.0653
					16.0656
					28.2738
					15.4987
					28.2251
					29.6494
					43.8102
					23.411
					27.3448
					31.4737
					30.877
					191.441
					84.1205
					33.2197
					28.7437
					38.8002
					31.2587
					64.9022
					24.888
					62.4241
					57.1539
					82.3383
					20.4573
					18.9545
					56.4921
					18.4351
					39.0786
					20.3758
					64.6421
					22.6072
					16.0884
					39.1976
					28.0313
					14.6856
					80.5647
					29.0593
					22.594
					20.2548
					29.2556
					35.2627
					147.915
					22.1869
					26.9306
					23.4336
					29.7372
					25.4468
					22.167
					43.2828
					39.3917
					31.5625
					38.8251
					21.8266
					15.9681
					29.1276
					22.3071
					15.012
					21.1121
					37.536
					22.1298
					34.4513
					23.5853
					16.2783
					14.7059
					17.7374
					39.9638
					132.068
					28.5576
					15.5657
					20.9799
					39.6792
					23.759
					48.2119
					19.525
					33.9091
					64.2148
					16.4427
					18.4034
					22.0295
					23.1863
					29.4149
					20.5383
					25.799
					118.33
					34.1581
					61.7202
					46.4585
					16.6065
					23.5055
					18.7889
					15.8137
					34.9988
					23.9966
					18.17
					78.27
					31.6552
					70.2219
					55.4775
					48.5721
					46.693
					48.3303
					29.1785
					28.5636
					27.8744
					105.044
					49.2696
					17.9355
					16.4487
					48.8812
					36.8587
					27.8931
					23.0059
					45.9086
					43.9063
					33.1619
					53.3021
					16.2517
					39.2052
					30.173
					20.9131
					25.1886
					65.7607
					38.3242
					32.9801
					32.7306
					16.1207
					26.0393
					50.397
					64.2713
					25.7164
					34.0634
					49.0516
					15.3176
					15.6048
					44.8909
					23.07
					14.3543
					44.1571
					20.1521
					17.2736
					56.7729
					65.3274
					19.9771
					114.133
					15.5862
					38.4615
					27.8728
					27.5505
					14.4912
					21.5415
					40.1753
					47.2974
					40.1659
					40.3519
					17.1612
					15.7677
					18.9944
					15.4119
					84.4574
					26.1713
					15.912
					16.6706
					35.7491
					30.1027
					39.2
					21.0915
					20.1516
					15.5891
					44.5179
					75.0521
					19.7889
					22.0962
					20.0056
					22.8656
					30.4625
					49.8405
					29.7246
					14.646
					33.4046
					30.6465
					24.1106
					30.6119
					30.7872
					31.2853
					15.2973
					15.929
					57.0418
					23.9058
					63.0138
					31.0237
					24.2538
					14.6112
					18.1003
					56.4218
					46.9578
					17.0691
					55.1546
					25.537
					82.533
					40.0905
					41.1775
					21.4183
					20.6975
					18.6382
					24.9252
					21.3593
					14.0756
					44.7653
					23.8585
					34.1157
					40.7963
					37.2194
					14.3386
					59.2173
					22.0006
					15.7498
					48.3016
					35.9051
					26.9611
					36.5119
					38.4302
					41.716
					15.5831
					14.5916
					27.9392
					30.5508
					27.1745
					19.7573
					36.6385
					33.9771
					53.0212
					38.6736
					33.2278
					15.4643
					19.2514
					36.5093
					33.7817
					32.9455
					74.9799
					32.9055
					18.2631
					70.7817
					42.0474
					73.1063
					21.3291
					18.2914
					14.4544
					29.3518
					41.8718
					18.3581
					40.1148
					30.9983
					35.7298
					45.8502
					25.582
					69.0706
					25.0861
					18.1473
					45.8566
					73.7571
					26.9056
					18.9153
					14.7713
					29.179
					42.7256
					65.1079
					18.2644
					21.8556
					17.4973
					27.8617
					42.5193
					15.653
					25.6669
					26.7003
					36.7997
					16.0926
					17.6305
					84.324
					39.2833
					25.08
					60.9139
					52.1722
					16.9419
					20.5869
					72.2452
					49.8083
					79.4733
					32.3544
					15.9614
					25.9325
					33.4379
					15.894
					70.9177
					23.4425
					43.1508
					30.2568
					41.8702
					56.576
					57.9087
					14.9057
					36.7313
					42.653
					75.6189
					38.9181
					18.8453
					61.3988
					50.2032
					23.5734
					24.9897
					25.3827
					25.6479
					64.2033
					43.6187
					15.867
					44.4057
					72.5047
					20.2939
					57.458
					37.7069
					21.4101
					33.6662
					38.4906
					15.0834
					35.9286
					20.5734
					54.2384
					25.7183
					23.7344
					30.9445
					24.7845
					19.9322
					36.2678
					84.7525
					33.1422
					28.4808
					21.4707
					22.6477
					208.423
					55.9788
					57.4013
					16.4043
					17.4783
					34.6272
					15.8474
					15.9511
					39.0307
					20.5211
					18.1182
					35.9671
					33.5832
					37.854
					56.5982
					56.3014
					20.7874
					15.5944
					14.7899
					72.9452
					41.062
					30.4561
					57.7767
					47.8317
					77.0259
					31.6379
					129.189
					34.1548
					78.1427
					33.702
					14.6696
					14.2441
					46.466
					41.3704
					61.6319
					22.2054
					26.728
					21.6503
					17.029
					56.7071
					41.8259
					26.3418
					18.3681
					14.2254
					14.7078
					75.6429
					19.033
					43.6317
					37.1473
					28.811
					32.6425
					38.377
					34.1742
					15.1088
					68.0834
					33.9625
					29.9515
					99.9617
					16.3412
					58.4335
					89.8963
					35.7458
					21.2126
					30.5347
					33.598
					24.8421
					14.6089
					26.5261
					23.9556
					14.9131
					35.8914
					24.8466
					17.6758
					54.1445
					86.7932
					17.5309
					54.4471
					14.3959
					63.9507
					23.6098
					22.7341
					29.9021
					20.9669
					20.9945
					38.4528
					24.0746
					20.5557
					22.5595
					15.2916
					26.4079
					29.8063
					46.4433
					15.635
					26.4568
					22.6163
					88.4213
					44.5243
					24.6316
					15.5652
					19.5597
					23.3433
					27.9424
					40.2474
					24.2363
					29.4655
					25.7196
					24.3228
					21.1519
					28.9401
					38.7699
					31.3221
					48.1013
					35.5904
					18.8705
					32.2648
					37.4934
					33.8678
					41.442
					16.0543
					41.2657
					28.3206
					15.7057
					30.6744
					14.6667
					35.2133
					112.731
					82.5992
					18.9426
					47.591
					27.1935
					40.4314
					21.369
					26.5583
					36.2488
					24.7891
					53.3193
					19.061
					27.7482
					34.1322
					94.587
					15.6836
					39.8958
					21.8368
					38.8546
					67.7764
					22.144
					37.7989
					14.5525
					45.8035
					22.4303
					17.6941
					31.0115
					21.987
					40.9947
					15.7341
					14.9401
					46.1246
					151.572
					14.4104
					40.9281
					26.2306
					23.2954
					25.8566
					16.027
					29.3133
					41.8674
					32.5229
					18.5894
					50.3462
					75.2735
					45.1803
					14.6791
					19.7496
					20.1683
					76.1637
					29.0874
					39.0101
					31.1708
					39.5682
					57.1255
					15.6032
					35.1234
					49.5107
					14.2442
					32.5836
					14.5049
					16.4011
					22.4636
					37.8685
					53.817
					26.5104
					21.7518
					28.2661
					57.0847
					50.9589
					39.8379
					31.9333
					36.4792
					164.128
					14.1133
					15.829
					19.6044
					37.1972
					31.9699
					30.3702
					44.1317
					52.8251
					99.7269
					34.2954
					14.398
					16.1846
					33.8199
					15.4965
					22.6245
					33.4831
					39.8054
					67.6562
					69.9464
					23.8172
					22.4103
					16.7041
					26.7095
					25.49
					25.8592
					24.0638
					22.0733
					43.3229
					55.5324
					29.4446
					31.0925
					37.369
					19.6308
					25.9057
					48.3323
					147.4
					31.242
					25.9749
					33.5258
					21.173
					88.8861
					15.6784
					22.2891
					36.8823
					118.21
					30.3982
					38.5433
					17.383
					22.5228
					31.9258
					15.2313
					23.9512
					24.9563
					49.9963
					33.9371
					16.3577
					41.9229
					24.3016
					61.2646
					42.6859
					16.369
					29.1955
					21.6896
					21.6545
					14.4107
					38.2404
					27.8439
					27.9169
					32.7187
					61.1057
					21.2938
					24.1363
					15.32
					23.6892
					15.2069
					30.8131
					24.3344
					57.308
					21.5381
					17.4469
					15.5647
					20.3378
					23.3213
					15.3059
					21.6716
					17.558
					16.0935
					26.9581
					31.316
					24.332
					15.017
					29.0683
					53.7658
					74.4574
					15.4603
					16.5823
					30.8743
					44.7363
					30.6398
					24.4745
					25.6223
					38.4654
					20.4193
					68.1067
					23.4927
					14.1051
					22.6092
					25.6699
					57.6378
					23.2437
					23.5263
					48.9932
					14.0234
					32.2031
					111.654
					38.7159
					28.526
					17.2301
					42.173
					49.4469
					18.0929
					14.1213
					49.8742
					45.1515
					18.6735
					24.9899
					112.991
					29.8396
					30.9045
					52.5968
					18.0677
					47.3605
					33.9603
					21.8859
					27.3002
					29.9097
					23.5709
					21.7445
					30.3185
					27.4766
					20.1557
					37.3099
					24.5425
					76.2134
					25.8025
					116.175
					21.4425
					24.2452
					17.6086
					44.0415
					29.9539
					35.7248
					22.8972
					15.8444
					49.0056
					26.6965
					44.0866
					30.9107
					16.895
					21.8865
					15.6797
					19.9924
					24.7528
					16.5844
					39.4223
					32.1786
					43.9165
					28.2986
					24.6017
					52.3623
					26.1847
					16.8717
					33.2737
					36.4012
					16.0099
					60.2705
					42.166
					19.1671
					36.473
					35.7237
					104.321
					20.1131
					16.7771
					69.4264
					32.7576
					136.311
					32.3473
					21.7228
					39.341
					34.7888
					29.4679
					39.3075
					33.6851
					34.593
					21.9269
					15.4121
					33.8438
					22.4941
					16.4346
					23.0994
					38.1857
					44.0651
					15.3767
					30.4213
					95.6051
					31.7525
					45.5682
					52.3192
					40.4421
					60.5899
					17.41
					65.5604
					16.968
					24.4725
					24.9784
					16.3099
					22.1084
					36.4304
					30.7943
					52.4626
					34.08
					57.8139
					58.9188
					27.4946
					166.082
					23.4199
					63.8742
					20.4087
					20.1082
					31.8308
					54.2439
					37.7239
					133.808
					25.0585
					22.2095
					45.0874
					40.2396
					55.106
					14.8033
					35.6447
					20.6916
					27.4006
					14.3432
					53.9945
					33.4505
					21.5627
					48.2543
					79.2074
					19.7958
					161.026
					31.8446
					103.677
					37.5875
					59.1928
					23.4465
					26.2275
					20.1176
					53.0572
					49.3724
					26.1085
					40.9667
					39.895
					18.3369
					23.0258
					36.6499
					92.6179
					40.5837
					79.6642
					16.4404
					15.3539
					20.9115
					37.713
					131.307
					24.3015
					16.1195
					22.4933
					31.8977
					191.49
					38.1747
					18.2383
					14.0301
					62.288
					47.4485
					43.1454
					33.7859
					165.624
					21.2369
					18.972
					21.9127
					27.8705
					37.2135
					21.2481
					28.8285
					37.6885
					16.7609
					14.2408
					25.7871
					37.7837
					54.0992
					19.3357
					69.9403
					34.4729
					23.0277
					16.5919
					15.2215
					43.7532
					30.3279
					36.0159
					22.985
					16.4811
					15.278
					14.2661
					111.242
					25.3772
					22.5846
					25.2368
					26.2553
					44.6528
					50.0053
					29.3358
					60.6971
					27.954
					15.4529
					17.7399
					43.8266
					16.2319
					24.1567
					18.7874
					51.0557
					33.427
					16.1985
					24.7293
					22.762
					32.6132
					39.618
					53.2762
					70.2481
					129.963
					41.313
					19.1967
					38.3502
					51.434
					48.2202
					42.1836
					25.049
					69.6759
					33.5126
					33.232
					63.7672
					49.0872
					29.1896
					101.454
					21.3933
					35.4714
					23.3955
					45.6508
					29.5519
					27.0603
					23.2092
					52.8218
					15.9816
					32.8328
					24.9101
					20.5165
					24.6555
					15.4221
					28.9631
					14.5396
					62.287
					60.2249
					16.2638
					31.9772
					37.4322
					49.3002
					39.9753
					40.0857
					67.463
					28.6055
					17.6963
					19.6982
					101.639
					23.5053
					40.8142
					25.5179
					17.8394
					16.0701
					38.2841
					163.633
					16.6284
					37.0045
					50.4808
					39.782
					36.6803
					37.4958
					14.7878
					48.5446
					25.9954
					18.3385
					42.9597
					39.979
					31.1
					33.573
					67.7105
					110.259
					31.184
					34.4262
					24.8584
					14.9667
					27.7421
					17.2284
					39.4575
					39.0177
					15.9126
					36.8136
					24.4108
					26.2039
					60.5581
					58.7167
					28.5086
					77.9449
					77.4294
					24.3153
					22.235
					30.592
					27.0698
					19.2022
					44.0742
					53.5025
					19.0533
					22.3213
					53.1888
					49.7592
					21.17
					36.5251
					23.2114
					22.0288
					17.842
					19.244
					95.7822
					32.1534
					15.8197
					179.808
					53.9739
					20.1936
					15.5731
					32.0232
					25.4737
					33.0342
					23.2939
					16.2405
					27.131
					24.6245
					29.683
					27.7084
					14.1668
					28.448
					32.8463
					74.8877
					27.4017
					29.2584
					33.7594
					66.7072
					54.0309
					40.4695
					45.4413
					21.3774
					57.1213
					25.213
					14.1269
					17.8853
					29.7994
					17.5461
					20.6137
					79.5107
					26.3969
					29.7659
					29.8283
					28.4117
					20.14
					31.1132
					50.4899
					15.5477
					56.3978
					21.6104
					15.7081
					23.9835
					60.4385
					102.972
					32.612
					40.4805
					21.2621
					28.179
					37.6535
					15.5021
					30.5522
					19.6991
					41.9354
					30.2746
					113.576
					126.023
					14.9979
					14.556
					18.8631
					106.931
					18.207
					30.7394
					17.6319
					31.9442
					63.6745
					50.3433
					33.0988
					79.583
					20.0188
					19.1036
					31.0499
					65.7019
					30.1038
					53.509
					15.5744
					56.2141
					44.8195
					27.3187
					16.1679
					16.9674
					17.8837
					45.8528
					49.8443
					41.3762
					15.2172
					16.7897
					18.0007
					22.9837
					38.7301
					36.9726
					61.0193
					14.4414
					40.686
					29.058
					26.8095
					49.4823
					62.352
					34.391
					60.237
					33.6189
					39.7241
					20.2305
					51.0889
					23.9323
					85.2679
					25.0667
					18.3862
					35.4445
					25.8866
					51.4745
					18.3373
					23.1734
					18.8243
					15.9754
					46.6397
					43.7564
					67.5043
					64.5492
					141.115
					18.1538
					14.9412
					20.6449
					35.7304
					47.5291
					14.2164
					22.2106
					18.8244
					75.6405
					17.6291
					23.6772
					14.6963
					54.8162
					86.8082
					70.8741
					31.237
					37.3116
					17.8126
					14.1485
					25.9821
					33.7215
					22.1829
					47.6805
					28.2489
					17.9793
					17.6651
					37.6805
					17.3987
					23.149
					18.6881
					23.8903
					23.9146
					36.1885
					17.3044
					33.8952
					32.6679
					14.1041
					25.8621
					24.95
					18.7896
					85.1054
					22.0013
					24.3563
					42.9112
					16.048
					20.0737
					47.4088
					24.8154
					30.3748
					31.313
					19.969
					16.4687
					38.6585
					36.6303
					21.3501
					29.9138
					25.2913
					25.3084
					105.3
					117.96
					25.7605
					14.933
					17.081
					34.1439
					50.332
					29.315
					22.5725
					36.9896
					20.8104
					25.4744
					14.4669
					24.2721
					92.4441
					22.8353
					58.2103
					29.2828
					19.6347
					28.6258
					81.7247
					114.951
					20.6822
					18.64
					40.7908
					43.6556
					20.9964
					33.5057
					38.9772
					14.2512
					17.5073
					56.2435
					23.2101
					27.12
					54.2764
					41.5534
					19.1205
					60.3018
					18.8834
					53.087
					41.4063
					21.9451
					23.1124
					34.8143
					14.4087
					18.3023
					19.0103
					54.2225
					15.3219
					62.4464
					15.7613
					40.3633
					51.6065
					16.146
					40.4655
					16.304
					31.929
					40.208
					21.6526
					57.0796
					26.0208
					32.9473
					51.836
					52.2778
					21.7887
					35.4479
					22.218
					36.7076
					18.648
					15.5956
					45.5027
					107.459
					41.5593
					22.735
					14.7523
					14.1338
					46.755
					43.0354
					83.4132
					21.0038
					48.9777
					44.8165
					19.1456
					46.975
					37.4167
					40.5371
					38.5511
					50.5771
					29.7332
					43.8169
					47.9285
					15.7737
					31.9601
					18.7157
					32.2865
					32.2009
					36.6339
					27.1541
					21.6648
					20.8214
					30.6041
					25.7194
					74.1546
					42.6926
					15.8768
					73.7977
					35.2494
					25.0405
					25.0456
					18.5489
					14.3796
					24.2625
					16.4108
					40.102
					15.7451
					19.1874
					24.1943
					39.1841
					29.5406
					36.7634
					23.9209
					18.6043
					33.0557
					44.0664
					16.424
					29.9531
					27.7572
					33.954
					16.2352
					35.0606
					31.276
					22.8549
					16.7324
					24.344
					59.3508
					14.1159
					20.584
					36.8384
					14.2426
					50.6287
					62.691
					53.8116
					18.8997
					189.26
					32.3107
					45.2266
					45.5804
					21.0326
					32.5073
					17.731
					18.0471
					62.0137
					17.5905
					41.876
					72.787
					38.8517
					20.015
					23.5123
					22.4544
					67.7263
					16.0917
					37.0891
					23.8351
					23.829
					15.3161
					30.0451
					33.3733
					15.3326
					39.3201
					25.7166
					43.3368
					18.0886
					39.9691
					29.9129
					27.6521
					25.2321
					16.0447
					29.4038
					43.9478
					25.5554
					28.0066
					132.058
					28.1671
					56.2073
					34.5204
					44.0071
					17.0308
					16.1059
					24.9863
					72.9382
					37.0154
					35.9052
					16.9902
					39.8007
					30.9927
					41.4694
					49.6889
					17.9748
					25.434
					106.561
					14.7108
					15.4218
					24.2109
					22.7414
					16.3336
					40.2635
					15.3077
					53.6943
					30.0663
					49.1583
					16.3616
					45.4492
					202.144
					70.5206
					65.9839
[truncated: 8,004 more rows]

[truncated: 2 more sheets: Figure 6B, Supplementary figure 6B]
